# Supplementary material for: Crystal structures, Hirshfeld surface analysis and inter­action energies of (Z)-2-(4-methyl­benzylidene)- and (Z)-2-(furfuryl­idene)-2H-benzo[b][1,4]thia­zin-3(4H)-one
Source: Acta Crystallogr E Crystallogr Commun. 2025 Oct 24;81(Pt 11):1055–62. doi: 10.1107/S2056989025008904 (PMC12589832; doi:10.1107/S2056989025008904)
Supplement: Supplementary file 1 [file e-81-01055-sup1.cif]

##############################################################################
#                                                                            #
# This CIF contains the data in a paper accepted for publication in          #
# Acta Crystallographica Section E. It conforms to the requirements of       #
# Notes for Authors for Acta Crystallographica Section E, and has been       #
# peer reviewed under the auspices of the IUCr Commission on Journals.       #
#                                                                            #
# Full details of the Crystallographic Information File format               #
# are given in the paper "The Crystallographic Information File (CIF):       #
# a New Standard Archive File for Crystallography" by S. R. Hall, F. H.      #
# Allen and I. D. Brown [Acta Cryst. (1991), A47, 655-685].                  #
#                                                                            #
# The current version of the core CIF dictionary is obtainable from          #
# ftp://ftp.iucr.org/pub/cif_core.dic.                                       #
#                                                                            #
# Software is freely available for graphical display of the structure(s)     #
# in this CIF. For information consult the CIF software page                 #
# http://www.iucr.org/resources/cif/software.                                #
#                                                                            #
# This file may be used for bona fide research purposes within the           #
# scientific community so long as proper attribution is given to the journal # 
# article from which it was obtained.                                        #
#                                                                            #
##############################################################################
data_global
_audit_creation_method     'SHELXL-2019/3'
_journal_date_recd_electronic     2025-08-19
_journal_date_accepted     2025-10-13
_journal_name_full     'Acta Crystallographica, Section E'
_journal_year     2025
_journal_volume     81
_journal_issue      1
_journal_page_first     0
_journal_page_last     0
_journal_paper_category     GO
_journal_paper_doi     10.1107/S2056989025008904
_journal_coeditor_code     YY2019
_publ_contact_author_name     'Sebbar, Nada Kheira'
_publ_contact_author_address
;
Laboratory of Heterocyclic Organic Chemistry, Medicines Science Research,
Center, Pharmacochemistry Competence Center, Mohammed V University in Rabat,
Facult\'e des Sciences, Av. Ibn Battouta, BP 1014, Rabat,
Morocco
;
_publ_contact_author_email     n.sebbar@uiz.ac.ma
_publ_contact_author_fax     ?
_publ_contact_author_phone     ?
_publ_section_title
;\
Crystal structures, Hirshfeld surface analysis and interaction energies of
(<i>Z</i>)-2-(4-methylbenzylidene)- and
(<i>Z</i>)-2-(furfurylidene)-2<i>H</i>-benzo[<i>b</i>][1,4]thiazin-\
3(4<i>H</i>)-one
;
loop_
    _publ_author_name
    _publ_author_footnote
    _publ_author_address
    'Hni, Brahim' ?
;
Laboratory of Heterocyclic Organic Chemistry, Medicines Science Research,
Center, Pharmacochemistry Competence Center, Mohammed V University in Rabat,
Facult\'e des Sciences, Av. Ibn Battouta, BP 1014, Rabat,
Morocco
;
    'Moussaif, Ahmed' ?
;
National Center for Nuclear Energy, Science and Technology, Rabat,
Morocco
;
    'Domasevitch, Kostiantyn V.' ?
;
Inorganic Chemistry Department
National Taras Shevchenko National University of Ky\"iv
Volodymyrska Str. 64/13
Ky\"iv 01601
Ukraine
;
    'Mague, Joel T.' ?
;
Department of Chemistry, Tulane University,
New Orleans, LA 70118,
USA
;
    'Mazzah, Ahmed' ?
;
Science and Technology of Lille USR 3290,
Villeneuve d'ascq cedex
France
;
    'Essassi, El Mokhtar' ?
;
Laboratory of Heterocyclic Organic Chemistry, Medicines Science Research,
Center, Pharmacochemistry Competence Center, Mohammed V University in Rabat,
Facult\'e des Sciences, Av. Ibn Battouta, BP 1014, Rabat,
Morocco
;
    'Sebbar, Nada Kheira' ?
;
Laboratory of Heterocyclic Organic Chemistry, Medicines Science Research,
Center, Pharmacochemistry Competence Center, Mohammed V University in Rabat,
Facult\'e des Sciences, Av. Ibn Battouta, BP 1014, Rabat,
Morocco
;
_publ_section_synopsis
;\
The crystal structures of two new
(<i>Z</i>)-2-arylmethylidene-2<i>H</i>-benzo[<i>b</i>][1,4]thiazin-\
3(4<i>H</i>)-ones are dominated by mutual hydrogen bonding with the assembly
of dimers, which may provide a prototype for reliable supramolecular synthons
with the appropriately functionalized substrates for biomedical systems.
;
data_1
_audit_creation_method     'SHELXL-2019/3'
_chemical_name_systematic
;\
(<i>Z</i>)-2-(4-Methylbenzylidene)-2<i>H</i>-\
benzo[<i>b</i>][1,4]thiazin-3(4<i>H</i>)-one
;
_chemical_name_common     ?
_chemical_formula_moiety     'C16 H13 N O S'
_chemical_formula_sum     'C16 H13 N O S'
_chemical_formula_iupac     'C16 H13 N O S'
_chemical_formula_weight     267.33
_chemical_melting_point     ?
_space_group_crystal_system     monoclinic
_space_group_name_H-M_alt     'P 21/n'
_space_group_name_Hall     '-P 2yn'
loop_
    _space_group_symop_operation_xyz
    'x, y, z'
    '-x+1/2, y+1/2, -z+1/2'
    '-x, -y, -z'
    'x-1/2, -y-1/2, z-1/2'
_cell_length_a     14.418(3)
_cell_length_b     5.1901(9)
_cell_length_c     17.425(3)
_cell_angle_alpha     90
_cell_angle_beta     103.541(2)
_cell_angle_gamma     90
_cell_volume     1267.7(4)
_cell_formula_units_Z     4
_cell_measurement_reflns_used     2851
_cell_measurement_theta_min     2.4045
_cell_measurement_theta_max     27.0290
_cell_measurement_temperature     150(2)
_exptl_crystal_description     plate
_exptl_crystal_colour     colourless
_exptl_crystal_size_max     0.306
_exptl_crystal_size_mid     0.212
_exptl_crystal_size_min     0.025
_exptl_crystal_density_diffrn     1.401
_exptl_crystal_density_meas     ?
_exptl_crystal_density_method     'not measured'
_exptl_crystal_F_000     560
_exptl_absorpt_coefficient_mu     0.245
_exptl_absorpt_correction_type     multi-scan
_exptl_absorpt_process_details
;
(<i>SADABS</i>; Krause <i>et al.</i>, 2015)
;
_exptl_absorpt_correction_T_min     0.83
_exptl_absorpt_correction_T_max     0.99
_exptl_special_details
;
The diffraction data were collected in three sets of
363 frames (0.5\% width in \w) at \f = 0, 120
and 240\%. A scan time of 80 sec/frame was used.
;
_diffrn_ambient_temperature     150(2)
_diffrn_source     'fine-focus sealed tube'
_diffrn_radiation_type     MoK\a
_diffrn_radiation_wavelength     0.71073
_diffrn_radiation_monochromator     graphite
_diffrn_measurement_device_type     'Bruker SMART APEX CCD'
_diffrn_measurement_method     '\f and \w scans'
_diffrn_detector_area_resol_mean     8.3333
_diffrn_reflns_number     11287
_diffrn_reflns_av_R_equivalents     0.0476
_diffrn_reflns_av_unetI/netI     0.0690
_diffrn_reflns_theta_min     1.655
_diffrn_reflns_theta_max     28.279
_diffrn_reflns_theta_full     28.000
_diffrn_measured_fraction_theta_max     0.989
_diffrn_measured_fraction_theta_full     0.995
_diffrn_reflns_limit_h_min     -19
_diffrn_reflns_limit_h_max     19
_diffrn_reflns_limit_k_min     -6
_diffrn_reflns_limit_k_max     6
_diffrn_reflns_limit_l_min     -23
_diffrn_reflns_limit_l_max     22
_refine_special_details
;
Refinement of F^2^ against ALL reflections.  The weighted R-factor wR and
goodness of fit S are based on F^2^, conventional R-factors R are based
on F, with F set to zero for negative F^2^. The threshold expression of
F^2^ > 2sigma(F^2^) is used only for calculating R-factors(gt) etc. and is
not relevant to the choice of reflections for refinement.  R-factors based
on F^2^ are statistically about twice as large as those based on F, and R-
factors based on ALL data will be even larger.
;
_reflns_number_total     3106
_reflns_number_gt     2192
_reflns_threshold_expression     'I > 2\s(I)'
_refine_ls_structure_factor_coef     Fsqd
_refine_ls_matrix_type     full
_refine_ls_R_factor_all     0.0777
_refine_ls_R_factor_gt     0.0505
_refine_ls_wR_factor_gt     0.1193
_refine_ls_wR_factor_ref     0.1306
_refine_ls_goodness_of_fit_ref     1.037
_refine_ls_restrained_S_all     1.037
_refine_ls_number_reflns     3106
_refine_ls_number_parameters     224
_refine_ls_number_restraints     0
_refine_ls_hydrogen_treatment     refall
_refine_ls_weighting_scheme     calc
_refine_ls_weighting_details
              'w=1/[\s^2^(Fo^2^)+(0.0561P)^2^+0.4250P] where P=(Fo^2^+2Fc^2^)/3'
_atom_sites_solution_hydrogens     difmap
_atom_sites_solution_primary     direct
_atom_sites_solution_secondary     difmap
_refine_ls_shift/su_max     0.000
_refine_ls_shift/su_mean     0.000
_refine_diff_density_max     0.530
_refine_diff_density_min     -0.370
_refine_ls_extinction_method     none
_refine_ls_extinction_coef     .
loop_
    _atom_type_symbol
    _atom_type_description
    _atom_type_scat_dispersion_real
    _atom_type_scat_dispersion_imag
    _atom_type_scat_source
    'C' 'C' 0.0033 0.0016
                         'International Tables Vol C Tables 4.2.6.8 and 6.1.1.4'
    'H' 'H' 0.0000 0.0000
                         'International Tables Vol C Tables 4.2.6.8 and 6.1.1.4'
    'N' 'N' 0.0061 0.0033
                         'International Tables Vol C Tables 4.2.6.8 and 6.1.1.4'
    'O' 'O' 0.0106 0.0060
                         'International Tables Vol C Tables 4.2.6.8 and 6.1.1.4'
    'S' 'S' 0.1246 0.1234
                         'International Tables Vol C Tables 4.2.6.8 and 6.1.1.4'
_computing_data_collection
;
<i>APEX3</i> (Bruker, 2016)
;
_computing_cell_refinement
;
<i>SAINT</i> (Bruker, 2016)
;
_computing_data_reduction
;
<i>SAINT</i> (Bruker, 2016)
;
_computing_structure_solution
;
<i>SHELXS97</i> (Sheldrick, 2008)
;
_computing_structure_refinement
;
<i>SHELXL2019/3</i> (Sheldrick, 2015)
;
_computing_molecular_graphics
;
DIAMOND 3.0 (Brandenburg, 1999)
;
_computing_publication_material
;
WinGX 1.70.01 (Farrugia, 2012)
;
loop_
    _atom_site_type_symbol
    _atom_site_label
    _atom_site_fract_x
    _atom_site_fract_y
    _atom_site_fract_z
    _atom_site_U_iso_or_equiv
    _atom_site_adp_type
    _atom_site_calc_flag
    _atom_site_occupancy
    _atom_site_disorder_assembly
    _atom_site_disorder_group
    S S1 0.55852(4) 0.55290(11) 0.30333(3) 0.03071(18) Uani d 1 . .
    O O1 0.58296(11) 0.2623(3) 0.51760(8) 0.0307(4) Uani d 1 . .
    N N1 0.48480(13) 0.1456(4) 0.40334(10) 0.0268(4) Uani d 1 . .
    C C1 0.46507(14) 0.3340(4) 0.27280(12) 0.0236(4) Uani d 1 . .
    C C2 0.41636(16) 0.3409(4) 0.19356(12) 0.0276(5) Uani d 1 . .
    C C3 0.34365(16) 0.1682(4) 0.16488(13) 0.0310(5) Uani d 1 . .
    C C4 0.31880(16) -0.0129(4) 0.21486(14) 0.0308(5) Uani d 1 . .
    C C5 0.36606(15) -0.0184(4) 0.29363(13) 0.0284(5) Uani d 1 . .
    C C6 0.43919(14) 0.1572(4) 0.32306(11) 0.0233(4) Uani d 1 . .
    C C7 0.55369(15) 0.2991(4) 0.44557(12) 0.0241(4) Uani d 1 . .
    C C8 0.59591(15) 0.5073(4) 0.40564(12) 0.0242(4) Uani d 1 . .
    C C9 0.66788(15) 0.6442(4) 0.45071(12) 0.0253(4) Uani d 1 . .
    C C10 0.72877(14) 0.8460(4) 0.43109(12) 0.0246(4) Uani d 1 . .
    C C11 0.71411(16) 0.9745(4) 0.35848(13) 0.0277(5) Uani d 1 . .
    C C12 0.77792(16) 1.1582(4) 0.34453(13) 0.0298(5) Uani d 1 . .
    C C13 0.85867(16) 1.2238(4) 0.40155(12) 0.0290(5) Uani d 1 . .
    C C14 0.87274(17) 1.1000(5) 0.47383(13) 0.0336(5) Uani d 1 . .
    C C15 0.80970(16) 0.9165(5) 0.48863(13) 0.0314(5) Uani d 1 . .
    C C16 0.9272(2) 1.4253(5) 0.38564(15) 0.0366(6) Uani d 1 . .
    H H1N 0.466(2) 0.019(5) 0.4291(17) 0.056(9) Uiso d 1 . .
    H H2 0.4369(16) 0.468(4) 0.1593(14) 0.030(6) Uiso d 1 . .
    H H3 0.3106(17) 0.170(4) 0.1096(14) 0.036(6) Uiso d 1 . .
    H H4 0.2677(15) -0.136(4) 0.1952(12) 0.023(5) Uiso d 1 . .
    H H5 0.3464(15) -0.137(4) 0.3269(13) 0.026(6) Uiso d 1 . .
    H H9 0.6836(16) 0.600(4) 0.5040(14) 0.028(6) Uiso d 1 . .
    H H11 0.6590(17) 0.940(4) 0.3189(14) 0.034(6) Uiso d 1 . .
    H H12 0.7653(16) 1.240(4) 0.2961(14) 0.032(6) Uiso d 1 . .
    H H14 0.9262(19) 1.134(5) 0.5113(15) 0.043(7) Uiso d 1 . .
    H H15 0.8185(17) 0.837(5) 0.5372(15) 0.037(7) Uiso d 1 . .
    H H16A 0.989(3) 1.390(7) 0.417(2) 0.097(13) Uiso d 1 . .
    H H16B 0.909(3) 1.603(8) 0.389(2) 0.102(13) Uiso d 1 . .
    H H16C 0.937(2) 1.410(6) 0.3321(19) 0.066(9) Uiso d 1 . .
loop_
    _atom_site_aniso_label
    _atom_site_aniso_U_11
    _atom_site_aniso_U_22
    _atom_site_aniso_U_33
    _atom_site_aniso_U_12
    _atom_site_aniso_U_13
    _atom_site_aniso_U_23
    S1 0.0319(3) 0.0350(3) 0.0211(3) -0.0111(2) -0.0021(2) 0.0073(2)
    O1 0.0343(9) 0.0342(8) 0.0217(7) -0.0073(7) 0.0025(6) 0.0067(6)
    N1 0.0283(9) 0.0288(10) 0.0216(9) -0.0042(8) 0.0022(7) 0.0072(7)
    C1 0.0225(10) 0.0229(10) 0.0240(10) -0.0004(8) 0.0027(8) 0.0010(8)
    C2 0.0301(11) 0.0287(11) 0.0224(10) 0.0000(9) 0.0031(9) 0.0021(8)
    C3 0.0316(12) 0.0340(12) 0.0241(11) -0.0007(10) 0.0002(9) -0.0029(9)
    C4 0.0274(12) 0.0280(12) 0.0343(12) -0.0031(9) 0.0019(10) -0.0025(9)
    C5 0.0261(11) 0.0272(11) 0.0312(11) -0.0017(9) 0.0052(9) 0.0034(9)
    C6 0.0217(10) 0.0253(10) 0.0220(10) 0.0025(8) 0.0034(8) 0.0024(8)
    C7 0.0244(10) 0.0241(10) 0.0235(10) -0.0004(8) 0.0048(8) 0.0037(8)
    C8 0.0247(10) 0.0255(11) 0.0219(10) 0.0019(8) 0.0046(8) 0.0042(8)
    C9 0.0273(11) 0.0271(11) 0.0206(10) 0.0001(9) 0.0041(8) 0.0030(8)
    C10 0.0249(10) 0.0260(11) 0.0232(10) -0.0022(9) 0.0063(8) -0.0027(8)
    C11 0.0252(11) 0.0318(12) 0.0240(10) -0.0045(9) 0.0019(9) -0.0010(9)
    C12 0.0353(12) 0.0298(11) 0.0246(11) -0.0038(10) 0.0074(9) 0.0009(9)
    C13 0.0331(12) 0.0275(11) 0.0288(11) -0.0053(9) 0.0121(10) -0.0082(9)
    C14 0.0332(13) 0.0411(13) 0.0237(11) -0.0112(10) 0.0011(10) -0.0072(9)
    C15 0.0362(13) 0.0374(13) 0.0188(10) -0.0068(10) 0.0032(9) -0.0009(9)
    C16 0.0410(15) 0.0359(14) 0.0360(13) -0.0163(12) 0.0150(12) -0.0100(11)
_geom_special_details
;
 All esds (except the esd in the dihedral angle between two l.s. planes)
 are estimated using the full covariance matrix.  The cell esds are taken
 into account individually in the estimation of esds in distances, angles
 and torsion angles; correlations between esds in cell parameters are only
 used when they are defined by crystal symmetry.  An approximate (isotropic)
 treatment of cell esds is used for estimating esds involving l.s. planes.
;
loop_
    _geom_bond_atom_site_label_1
    _geom_bond_atom_site_label_2
    _geom_bond_site_symmetry_2
    _geom_bond_distance
    _geom_bond_publ_flag
    S1 C1 . 1.747(2) ?
    S1 C8 . 1.754(2) ?
    O1 C7 . 1.242(2) ?
    N1 C7 . 1.350(3) ?
    N1 C6 . 1.401(2) ?
    N1 H1N . 0.87(3) ?
    C1 C6 . 1.379(3) ?
    C1 C2 . 1.395(3) ?
    C2 C3 . 1.381(3) ?
    C2 H2 . 0.98(2) ?
    C3 C4 . 1.384(3) ?
    C3 H3 . 0.97(2) ?
    C4 C5 . 1.382(3) ?
    C4 H4 . 0.98(2) ?
    C5 C6 . 1.397(3) ?
    C5 H5 . 0.93(2) ?
    C7 C8 . 1.490(3) ?
    C8 C9 . 1.348(3) ?
    C9 C10 . 1.458(3) ?
    C9 H9 . 0.93(2) ?
    C10 C15 . 1.397(3) ?
    C10 C11 . 1.402(3) ?
    C11 C12 . 1.385(3) ?
    C11 H11 . 0.94(2) ?
    C12 C13 . 1.384(3) ?
    C12 H12 . 0.92(2) ?
    C13 C14 . 1.386(3) ?
    C13 C16 . 1.508(3) ?
    C14 C15 . 1.382(3) ?
    C14 H14 . 0.90(3) ?
    C15 H15 . 0.92(2) ?
    C16 H16A . 0.94(4) ?
    C16 H16B . 0.96(4) ?
    C16 H16C . 0.98(3) ?
loop_
    _geom_angle_atom_site_label_1
    _geom_angle_atom_site_label_2
    _geom_angle_atom_site_label_3
    _geom_angle_site_symmetry_1
    _geom_angle_site_symmetry_3
    _geom_angle
    _geom_angle_publ_flag
    C1 S1 C8 . . 104.68(10) ?
    C7 N1 C6 . . 129.24(19) ?
    C7 N1 H1N . . 116.1(19) ?
    C6 N1 H1N . . 114.7(19) ?
    C6 C1 C2 . . 119.82(19) ?
    C6 C1 S1 . . 122.91(15) ?
    C2 C1 S1 . . 117.27(16) ?
    C3 C2 C1 . . 120.3(2) ?
    C3 C2 H2 . . 121.9(13) ?
    C1 C2 H2 . . 117.7(13) ?
    C2 C3 C4 . . 120.0(2) ?
    C2 C3 H3 . . 120.5(14) ?
    C4 C3 H3 . . 119.5(14) ?
    C5 C4 C3 . . 119.9(2) ?
    C5 C4 H4 . . 119.4(12) ?
    C3 C4 H4 . . 120.7(12) ?
    C4 C5 C6 . . 120.3(2) ?
    C4 C5 H5 . . 118.7(13) ?
    C6 C5 H5 . . 120.9(13) ?
    C1 C6 C5 . . 119.61(18) ?
    C1 C6 N1 . . 121.97(19) ?
    C5 C6 N1 . . 118.41(19) ?
    O1 C7 N1 . . 119.53(18) ?
    O1 C7 C8 . . 120.28(18) ?
    N1 C7 C8 . . 120.17(18) ?
    C9 C8 C7 . . 116.94(18) ?
    C9 C8 S1 . . 122.19(16) ?
    C7 C8 S1 . . 120.71(15) ?
    C8 C9 C10 . . 131.7(2) ?
    C8 C9 H9 . . 115.3(14) ?
    C10 C9 H9 . . 112.9(14) ?
    C15 C10 C11 . . 116.56(19) ?
    C15 C10 C9 . . 117.86(19) ?
    C11 C10 C9 . . 125.57(19) ?
    C12 C11 C10 . . 121.3(2) ?
    C12 C11 H11 . . 119.0(14) ?
    C10 C11 H11 . . 119.7(14) ?
    C13 C12 C11 . . 121.6(2) ?
    C13 C12 H12 . . 119.7(15) ?
    C11 C12 H12 . . 118.7(15) ?
    C12 C13 C14 . . 117.3(2) ?
    C12 C13 C16 . . 121.0(2) ?
    C14 C13 C16 . . 121.7(2) ?
    C15 C14 C13 . . 121.8(2) ?
    C15 C14 H14 . . 119.2(16) ?
    C13 C14 H14 . . 118.9(17) ?
    C14 C15 C10 . . 121.4(2) ?
    C14 C15 H15 . . 121.7(15) ?
    C10 C15 H15 . . 116.9(15) ?
    C13 C16 H16A . . 109(2) ?
    C13 C16 H16B . . 117(2) ?
    H16A C16 H16B . . 112(3) ?
    C13 C16 H16C . . 111.5(18) ?
    H16A C16 H16C . . 102(3) ?
    H16B C16 H16C . . 104(3) ?
loop_
    _geom_torsion_atom_site_label_1
    _geom_torsion_atom_site_label_2
    _geom_torsion_atom_site_label_3
    _geom_torsion_atom_site_label_4
    _geom_torsion_site_symmetry_1
    _geom_torsion_site_symmetry_2
    _geom_torsion_site_symmetry_3
    _geom_torsion_site_symmetry_4
    _geom_torsion
    _geom_torsion_publ_flag
    C8 S1 C1 C6 . . . . -5.2(2) ?
    C8 S1 C1 C2 . . . . 175.45(17) ?
    C6 C1 C2 C3 . . . . -1.3(3) ?
    S1 C1 C2 C3 . . . . 178.04(17) ?
    C1 C2 C3 C4 . . . . 0.0(3) ?
    C2 C3 C4 C5 . . . . 0.8(3) ?
    C3 C4 C5 C6 . . . . -0.3(3) ?
    C2 C1 C6 C5 . . . . 1.8(3) ?
    S1 C1 C6 C5 . . . . -177.52(16) ?
    C2 C1 C6 N1 . . . . -178.91(19) ?
    S1 C1 C6 N1 . . . . 1.8(3) ?
    C4 C5 C6 C1 . . . . -1.0(3) ?
    C4 C5 C6 N1 . . . . 179.7(2) ?
    C7 N1 C6 C1 . . . . 3.7(3) ?
    C7 N1 C6 C5 . . . . -177.0(2) ?
    C6 N1 C7 O1 . . . . 177.5(2) ?
    C6 N1 C7 C8 . . . . -4.0(3) ?
    O1 C7 C8 C9 . . . . 2.0(3) ?
    N1 C7 C8 C9 . . . . -176.53(19) ?
    O1 C7 C8 S1 . . . . 177.44(16) ?
    N1 C7 C8 S1 . . . . -1.1(3) ?
    C1 S1 C8 C9 . . . . -179.98(18) ?
    C1 S1 C8 C7 . . . . 4.81(19) ?
    C7 C8 C9 C10 . . . . 175.5(2) ?
    S1 C8 C9 C10 . . . . 0.1(4) ?
    C8 C9 C10 C15 . . . . -167.7(2) ?
    C8 C9 C10 C11 . . . . 11.2(4) ?
    C15 C10 C11 C12 . . . . 1.2(3) ?
    C9 C10 C11 C12 . . . . -177.8(2) ?
    C10 C11 C12 C13 . . . . -0.2(3) ?
    C11 C12 C13 C14 . . . . -0.7(3) ?
    C11 C12 C13 C16 . . . . -179.6(2) ?
    C12 C13 C14 C15 . . . . 0.7(4) ?
    C16 C13 C14 C15 . . . . 179.6(2) ?
    C13 C14 C15 C10 . . . . 0.3(4) ?
    C11 C10 C15 C14 . . . . -1.2(3) ?
    C9 C10 C15 C14 . . . . 177.8(2) ?
loop_
    _geom_hbond_atom_site_label_D
    _geom_hbond_atom_site_label_H
    _geom_hbond_atom_site_label_A
    _geom_hbond_site_symmetry_A
    _geom_hbond_distance_DH
    _geom_hbond_distance_HA
    _geom_hbond_distance_DA
    _geom_hbond_angle_DHA
    _geom_hbond_publ_flag
    N1 H1N O1 3_656 0.87(3) 1.95(3) 2.822(2) 177(3) yes
    C4 H4 <i>Cg</i>(C1--C6) 2_545 0.98(2) 2.94(2) 3.687(3) 134(2) yes
    C5 H5 O1 3_656 0.93(2) 2.74(2) 3.440(3) 132.4(16) yes
    C16 H16B <i>Cg</i>(C10--C15) 1_565 0.96(4) 2.90(4) 3.813(3) 158(2) yes
    C16 H16C S1 2_655 0.98(3) 3.02(3) 3.865(3) 146(2) yes
_shelx_space_group_comment
;
The symmetry employed for this shelxl refinement is uniquely defined
by the following loop, which should always be used as a source of
symmetry information in preference to the above space-group names.
They are only intended as comments.
;
_shelx_estimated_absorpt_T_min     0.929
_shelx_estimated_absorpt_T_max     0.994
_shelx_hkl_file
;
  -1   0   0    0.50    0.30
   1   0   0   -0.30    0.10
  -1   0   0    1.20    0.30
  -2   0   0  580.04   49.00
   2   0   0  568.44   49.00
  -2   0   0  580.14   49.00
  -3   0   0    0.10    0.80
  -3   0   0   -0.10    0.70
   3   0   0    0.60    0.40
  -4   0   0  201.78   17.30
  -4   0   0  200.88   17.20
   4   0   0  199.98   17.10
  -5   0   0   -0.50    0.90
   5   0   0   -0.60    0.50
  -5   0   0    0.60    1.10
  -6   0   0  304.67   25.90
  -6   0   0  298.27   26.00
   6   0   0  303.57   25.80
  -7   0   0   -1.00    1.40
  -7   0   0   -1.60    1.20
   7   0   0    0.10    0.70
  -8   0   0  717.33   63.99
   8   0   0  775.92   63.79
  -9   0   0    0.40    1.60
   9   0   0   -0.40    0.90
  10   0   0  152.88   14.50
 -10   0   0  166.38   14.20
  10   0   0  167.38   14.00
 -11   0   0   -0.80    2.00
  11   0   0   -1.30    2.20
  12   0   0    1.40    2.70
 -12   0   0    1.60    2.10
  13   0   0   -1.70    2.90
 -13   0   0   -1.50    2.30
 -14   0   0   72.99    7.50
  14   0   0   76.39    8.10
 -15   0   0   -2.90    2.90
  15   0   0   -0.30    3.60
 -16   0   0   11.80    3.50
  16   0   0    9.90    4.30
 -17   0   0    5.40    4.00
  17   0   0    0.70    4.10
  18   0   0   19.70    5.90
   0  -1   0    0.20    0.70
   0   1   0   -0.20    0.60
   0   1   0    0.20    0.60
   1  -1   0  330.07   27.80
  -1  -1   0  332.47   27.70
  -1  -1   0  324.47   27.80
  -1   1   0  317.07   27.70
  -1   1   0  321.47   27.70
   1   1   0  327.47   27.70
   2  -1   0 1498.85  124.69
  -2  -1   0 1465.15  124.69
  -2  -1   0 1453.05  124.59
  -2   1   0 1520.35  124.59
  -2   1   0 1400.26  124.59
   2   1   0 1453.95  124.59
  -3  -1   0   92.49    7.40
   3  -1   0   77.99    7.50
  -3  -1   0   86.99    7.50
   3   1   0   90.19    7.40
  -3   1   0   83.29    7.50
  -3   1   0   83.19    7.30
  -4  -1   0    3.00    1.20
  -4  -1   0    5.70    1.00
   4  -1   0    6.10    1.20
   4   1   0    4.00    0.90
  -4   1   0    3.50    0.50
  -4   1   0    4.30    1.10
  -5  -1   0  339.77   29.20
  -5  -1   0  336.47   29.00
   5  -1   0  338.67   29.20
   5   1   0  333.17   29.00
  -5   1   0  353.26   29.10
   6  -1   0  125.59   12.30
  -6  -1   0  159.08   12.10
  -6  -1   0  137.39   12.30
   6   1   0  139.59   12.10
  -6   1   0  136.19   12.20
   7  -1   0  215.88   19.10
   7  -1   0  217.98   18.70
  -7  -1   0  225.28   19.10
  -7  -1   0  229.28   18.80
  -7   1   0  201.88   18.90
   7   1   0  224.08   18.80
   8  -1   0   95.59    8.30
  -8  -1   0  113.69    8.70
  -8  -1   0  100.79    8.90
   8  -1   0   93.89    9.00
  -8   1   0   87.49    8.70
   8   1   0   97.79    8.50
  -9  -1   0  114.69   11.00
  -9  -1   0  123.49   10.70
   9  -1   0  110.69   11.00
  -9   1   0  126.39   10.80
   9   1   0  131.59   10.60
 -10  -1   0   79.99    6.90
  10  -1   0   68.49    6.70
 -10  -1   0   62.69    6.20
 -10   1   0   64.39    6.30
  10   1   0   62.19    6.10
  11  -1   0    2.90    2.50
 -11  -1   0   -2.10    2.50
 -11  -1   0    1.90    2.00
  11   1   0    3.10    1.60
 -11   1   0    0.50    2.10
 -12  -1   0   53.19    6.20
  12  -1   0   58.99    6.80
 -12  -1   0   66.09    7.10
 -12   1   0   75.99    6.40
  13  -1   0    9.00    3.30
 -13  -1   0    9.80    2.70
 -13  -1   0    8.00    3.40
 -13   1   0   12.20    2.90
  14  -1   0   15.80    4.20
 -14  -1   0   11.80    3.10
 -14  -1   0   19.10    4.30
 -14   1   0    8.90    3.30
  15  -1   0   -1.90    3.70
  15   1   0   -0.70    3.40
 -15   1   0   -3.00    3.10
  16  -1   0   -0.90    4.50
  16   1   0    3.80    4.10
 -16   1   0    1.00    3.50
  17  -1   0    2.90    4.90
 -17   1   0   10.30    4.20
  17   1   0   11.10    4.90
  18  -1   0   -1.00    5.30
 -18   1   0    0.50    4.60
  18   1   0    6.60    5.70
   0  -2   0   77.19    7.20
   0   2   0   80.69    7.10
   0   2   0   85.69    7.10
  -1  -2   0   15.60    1.90
   1  -2   0   18.30    2.10
  -1  -2   0   18.30    2.00
  -1   2   0   15.10    1.80
   1   2   0   17.30    1.90
  -1   2   0   17.20    1.90
  -2  -2   0    6.60    1.50
  -2  -2   0    9.40    1.20
   2  -2   0    8.20    1.60
  -2   2   0    8.20    1.40
  -2   2   0    8.10    1.20
   2   2   0   11.40    1.40
   3  -2   0  135.29   12.20
  -3  -2   0  151.08   12.20
  -3  -2   0  136.29   12.00
  -3   2   0  139.99   12.00
   3   2   0  136.99   12.10
  -3   2   0  138.39   12.10
  -4  -2   0   22.10    2.50
   4  -2   0   20.10    2.60
  -4  -2   0   22.20    2.20
   4   2   0   22.70    2.30
  -4   2   0   18.40    2.40
  -4   2   0   19.40    2.10
  -5  -2   0   13.40    2.10
  -5  -2   0   14.70    1.70
   5  -2   0   13.50    2.20
  -5   2   0   11.30    1.90
   5   2   0   12.90    1.80
  -5   2   0   14.00    1.50
  -6  -2   0    4.00    1.80
  -6  -2   0    4.90    1.30
   6  -2   0    4.40    1.80
  -6   2   0    3.60    1.60
  -6   2   0    4.40    0.80
   6   2   0    5.30    1.40
   7  -2   0    6.60    1.90
  -7  -2   0    8.10    1.40
  -7  -2   0    6.40    1.90
  -7   2   0    3.60    1.60
   7   2   0    5.20    1.50
  -8  -2   0   57.69    5.40
  -8  -2   0   57.49    5.80
   8  -2   0   54.59    5.80
  -8   2   0   68.79    5.60
   8   2   0   50.49    5.30
  -9  -2   0    9.10    2.00
  -9  -2   0   11.20    2.70
   9  -2   0   10.20    2.70
  -9   2   0   10.80    2.30
   9   2   0    7.20    1.90
  10  -2   0    9.50    2.90
 -10  -2   0   11.90    2.30
 -10  -2   0   10.00    3.20
  10   2   0   14.50    2.20
 -10   2   0   11.30    2.60
 -11  -2   0   -0.40    2.90
  11  -2   0    1.20    2.80
 -11  -2   0    2.80    2.50
  11   2   0    1.80    1.90
 -11   2   0    0.80    2.40
 -12  -2   0   17.40    4.10
  12  -2   0   17.30    4.00
 -12   2   0   18.70    3.40
  12   2   0   22.20    2.90
  13  -2   0    5.20    3.70
 -13  -2   0    6.70    3.70
  13   2   0   15.00    2.80
 -13   2   0   19.60    3.30
  14  -2   0   -2.50    3.60
 -14  -2   0   -6.00    4.00
 -14   2   0    3.10    3.30
  15  -2   0   13.40    4.60
 -15  -2   0    9.20    4.70
 -15   2   0   13.10    3.80
  16  -2   0   31.10    6.10
 -16  -2   0   38.50    6.60
 -16   2   0   30.60    5.10
  17  -2   0    9.70    5.40
 -17   2   0    8.20    4.30
   0  -3   0   -0.70    1.40
   0   3   0   -2.10    1.20
   0   3   0    0.50    1.10
   1  -3   0    1.50    1.50
  -1  -3   0    1.00    1.30
  -1  -3   0    0.90    1.50
  -1   3   0    0.80    1.10
   1   3   0    2.40    1.30
  -1   3   0    0.20    1.20
  -2  -3   0  306.97   26.20
   2  -3   0  292.57   26.40
  -2  -3   0  286.77   26.40
  -2   3   0  321.07   26.20
  -2   3   0  315.07   26.30
   2   3   0  316.37   26.30
  -3  -3   0  199.18   17.00
  -3  -3   0  191.68   17.20
   3  -3   0  188.98   17.20
  -3   3   0  202.38   17.10
  -3   3   0  205.38   17.00
   3   3   0  198.08   17.10
  -4  -3   0  661.93   55.19
   4  -3   0  654.43   55.49
  -4  -3   0  627.94   55.39
   4   3   0  653.93   55.29
  -4   3   0  640.24   55.19
  -4   3   0  650.13   55.39
  -5  -3   0   22.70    3.00
  -5  -3   0   20.00    2.40
   5  -3   0   22.50    3.00
   5   3   0   15.80    2.50
  -5   3   0   19.30    2.70
  -5   3   0   22.10    2.20
   6  -3   0  141.99   14.00
  -6  -3   0  158.58   13.90
  -6  -3   0  158.58   13.60
   6   3   0  156.98   13.70
  -6   3   0  169.48   13.80
  -7  -3   0    5.00    2.20
  -7  -3   0    4.50    2.30
   7  -3   0    6.70    2.80
   7   3   0    5.10    1.80
  -7   3   0    7.20    2.10
  -8  -3   0   13.50    3.10
   8  -3   0   19.80    3.60
  -8   3   0   13.60    2.80
   8   3   0   11.60    2.40
  -9  -3   0   -3.00    2.50
   9  -3   0    1.80    3.10
   9   3   0    0.50    2.10
  -9   3   0   -0.20    2.30
 -10  -3   0   30.40    4.30
  10  -3   0   12.90    4.00
 -10   3   0   17.40    3.40
  10   3   0   28.90    3.30
  11  -3   0   -1.30    3.70
 -11  -3   0    0.80    3.30
  11   3   0   -0.80    2.40
 -11   3   0    4.10    2.80
 -12  -3   0   72.09    7.50
  12  -3   0   68.09    8.00
  12   3   0   66.89    6.80
 -12   3   0   51.89    6.70
 -13  -3   0   23.00    5.10
  13  -3   0   22.10    5.10
  13   3   0   14.70    3.50
 -13   3   0   19.10    4.00
  14  -3   0   -2.70    4.60
 -14  -3   0    1.90    4.70
  14   3   0    5.20    3.10
 -14   3   0    7.00    3.70
  15  -3   0   -0.90    5.00
 -15  -3   0   -0.10    5.20
 -15   3   0    2.10    4.10
 -16  -3   0    2.70    6.20
  16  -3   0    1.40    6.00
 -16   3   0    6.20    4.50
   0  -4   0    0.60    2.10
   0   4   0    2.20    1.80
  -1  -4   0    4.40    2.30
   1  -4   0    4.00    2.20
  -1  -4   0    3.50    1.70
   1   4   0    2.00    1.80
  -1   4   0    3.20    1.80
  -1   4   0    3.70    1.90
  -2  -4   0    0.80    2.00
  -2  -4   0   -2.30    1.60
   2  -4   0   -1.00    2.10
   2   4   0   -0.60    1.80
  -2   4   0   -0.60    1.60
  -2   4   0    0.70    1.70
  -3  -4   0  140.89   12.80
   3  -4   0  144.89   13.20
  -3  -4   0  147.79   13.10
  -3   4   0  157.28   12.90
   3   4   0  153.78   12.90
  -3   4   0  136.79   12.80
  -4  -4   0   67.99    7.70
   4  -4   0   88.19    7.90
  -4   4   0   85.09    7.60
   4   4   0   81.79    7.50
  -4   4   0   79.09    7.30
   5  -4   0   74.49    7.50
  -5  -4   0   74.09    7.30
   5   4   0   64.79    6.90
  -5   4   0   75.99    7.10
  -6  -4   0   37.90    4.60
   6  -4   0   34.10    4.90
  -6   4   0   48.30    4.60
   6   4   0   30.60    4.00
   7  -4   0   22.50    4.10
  -7  -4   0   15.90    3.60
  -7   4   0   25.40    3.50
   7   4   0   18.20    3.20
   8  -4   0    0.70    3.60
  -8  -4   0    3.60    3.20
  -8   4   0    1.30    2.80
   8   4   0    4.90    2.60
   9  -4   0   12.90    4.20
  -9  -4   0   11.10    3.80
   9   4   0    9.10    2.90
  -9   4   0    3.10    3.10
 -10  -4   0    4.00    4.00
  10  -4   0    4.10    4.10
  10   4   0    3.30    2.50
 -10   4   0   13.90    3.30
 -11  -4   0   51.99    6.90
  11  -4   0   52.59    7.20
 -11   4   0   57.59    6.30
  11   4   0   57.19    6.20
  12  -4   0   -1.20    4.50
 -12  -4   0    2.00    4.50
  12   4   0    3.80    3.30
 -12   4   0    0.70    3.60
  13  -4   0   44.30    7.30
 -13  -4   0   47.00    6.90
  13   4   0   36.40    5.40
 -13   4   0   40.60    5.90
 -14  -4   0    5.50    6.00
  14  -4   0   -2.90    5.70
  14   4   0    3.20    4.20
 -14   4   0    5.60    4.60
 -15  -4   0   38.70    8.10
  15  -4   0   25.00    7.90
  15   4   0   51.59    6.50
   0  -5   0   -1.50    3.00
   0   5   0   -0.60    2.30
   1  -5   0    6.70    3.20
  -1  -5   0    6.60    3.20
   1   5   0    1.50    2.40
  -1   5   0   10.70    2.50
  -2  -5   0   21.50    4.00
   2  -5   0   24.00    3.70
  -2   5   0   23.60    3.30
  -2   5   0   10.40    2.90
   2   5   0   10.60    3.10
   3  -5   0   65.89    6.50
  -3  -5   0   58.39    6.60
   3   5   0   49.70    5.90
  -3   5   0   58.79    6.00
  -3   5   0   47.50    5.70
  -4  -5   0   34.00    4.90
   4  -5   0   33.80    4.90
  -4   5   0   40.50    4.60
   4   5   0   32.20    4.40
  -5  -5   0   45.70    5.40
   5  -5   0   36.60    5.30
  -5   5   0   47.80    5.00
   5   5   0   27.80    4.60
  -6  -5   0   -1.10    3.50
   6  -5   0    0.40    3.70
  -6   5   0    1.70    3.00
   6   5   0    1.30    2.80
  -7  -5   0    9.10    4.20
   7  -5   0   15.90    4.70
   7   5   0   14.00    3.30
  -7   5   0   11.80    3.50
  -8  -5   0   -0.20    3.80
   8  -5   0    0.40    4.20
   8   5   0    1.60    3.10
  -8   5   0   -1.40    3.60
   9  -5   0    2.50    4.70
  -9   5   0   -3.00    3.70
   9   5   0   -0.10    3.30
  10  -5   0    3.40    5.40
  10   5   0   14.20    4.10
 -10   5   0    8.40    4.20
  11  -5   0   -5.40    5.70
  11   5   0   -4.90    3.90
 -11   5   0   -0.30    4.40
  12  -5   0   13.30    7.00
 -12   5   0   19.00    5.50
  12   5   0   10.30    4.80
   0   6   0   63.19    6.90
   1   6   0    4.90    3.20
  -1   6   0   -0.60    3.10
   2   6   0    8.00    3.40
   3   6   0   14.10    3.80
   4   6   0   11.50    3.80
  -5   6   0    8.00    5.10
   5   6   0    9.60    3.80
   6   6   0    3.40    3.80
  -6   6   0   -2.70    4.00
  -7   6   0   -0.20    4.00
   7   6   0   -0.20    4.00
  -8   6   0    2.20    4.60
   8   6   0    1.30    4.20
  -9   6   0    3.60    5.20
 -18   0   1    0.40    4.00
  18   0  -1   -2.70    5.10
 -17   0   1   27.40    4.90
  17   0  -1   37.90    5.90
  16   0  -1    5.70    3.90
 -16   0   1   -3.20    3.10
 -15   0   1    2.00    2.80
  15   0  -1    3.20    3.20
  14   0  -1    0.40    3.10
 -14   0   1    0.80    2.60
  13   0  -1  259.57   22.90
  12   0  -1   -1.40    2.50
 -12   0   1    1.20    2.10
 -11   0   1   24.50    3.20
  11   0  -1   27.70    3.70
  10   0  -1   -1.10    1.90
  10   0  -1    0.00    1.00
 -10   0   1   -2.20    1.80
  -9   0   1   14.20    2.10
   9   0  -1   12.20    1.50
   9   0  -1   14.10    2.40
   8   0  -1    0.60    1.50
   8   0  -1    0.40    0.70
  -8   0   1   -0.90    1.30
   7   0  -1   49.90    4.50
  -7   0   1   49.00    4.70
   7   0  -1   54.19    4.90
  -6   0   1    2.60    1.20
   6   0  -1    1.40    0.60
   5   0  -1  622.54   52.89
  -5   0   1  614.14   52.99
  -5   0   1  627.64   52.99
   4   0  -1   -0.20    0.40
  -4   0   1    0.40    0.90
   3   0  -1 1405.46  117.89
   3   0  -1 1368.46  117.99
   2   0  -1   -0.40    0.50
   2   0  -1    0.10    0.30
  -2   0   1   -0.60    0.50
   1   0  -1  303.17   26.70
  -1   0   1  317.87   26.70
   1   0  -1  321.97   26.70
   0   0   1   -0.10    0.10
   0   0  -1    1.10    0.20
   0   0  -1    0.10    0.20
  -1   0  -1 1591.74  135.59
  -1   0  -1 1591.44  135.59
  -1   0  -1 1602.24  135.59
   2   0   1    0.10    0.40
  -2   0  -1    0.10    0.50
  -2   0  -1    0.50    0.70
   3   0   1  497.15   42.50
  -3   0  -1  495.95   42.60
  -3   0  -1  504.95   42.50
  -4   0  -1   -1.70    1.00
   4   0   1    0.00    0.50
  -4   0  -1   -0.20    0.80
   5   0   1  535.35   46.20
  -5   0  -1  547.55   46.40
  -5   0  -1  547.05   46.30
  -6   0  -1   -0.10    1.40
   6   0   1   -1.20    0.60
  -6   0  -1   -1.60    1.00
  -7   0  -1  576.24   48.10
   7   0   1  562.64   48.00
  -7   0  -1  549.74   48.20
  -8   0  -1    1.10    1.60
   8   0   1    1.10    0.90
  -8   0  -1    0.80    1.40
   9   0   1   81.29    7.10
  -9   0  -1   82.69    7.70
  -9   0  -1   80.59    7.40
  10   0   1    0.00    1.10
 -10   0  -1    3.30    1.70
 -10   0  -1   -1.60    2.10
 -11   0  -1   27.90    3.40
  11   0   1   30.60    3.90
  12   0   1    1.80    2.60
 -12   0  -1   -0.30    2.10
  13   0   1   51.89    6.30
 -13   0  -1   55.89    5.70
  14   0   1   -2.00    3.30
 -14   0  -1   -0.90    2.60
 -15   0  -1   35.70    4.90
  15   0   1   39.50    5.70
  16   0   1   -0.80    3.80
 -16   0  -1    3.10    3.30
  17   0   1    2.70    4.30
  18   0   1    2.90    5.30
  18  -1  -1    4.80    5.30
 -18   1   1    1.10    4.40
  18   1  -1    0.20    5.20
  17  -1  -1   -2.70    4.30
  17   1  -1   -2.60    4.50
 -17   1   1    0.10    3.90
  16  -1  -1    3.40    4.40
 -16   1   1    5.10    3.40
  16   1  -1    0.90    4.00
  15  -1  -1   -1.80    3.60
 -15  -1   1    1.50    3.00
  15   1  -1    0.70    3.50
 -15   1   1    1.90    3.10
  14  -1  -1   14.20    4.10
 -14  -1   1   23.60    3.30
  14   1  -1   18.30    3.80
 -14   1   1   18.30    3.50
 -13  -1   1   46.00    5.60
 -13  -1   1   41.60    4.70
  13  -1  -1   47.60    5.60
 -13   1   1   31.20    4.60
 -12  -1   1  167.88   15.00
  12  -1  -1  165.18   15.50
 -12  -1   1  182.18   15.50
 -12   1   1  168.38   15.10
 -11  -1   1   -0.30    1.90
 -11  -1   1    5.90    2.60
  11  -1  -1   -0.60    2.40
  11   1  -1   -0.80    1.50
 -11   1   1   -1.30    2.00
 -10  -1   1    0.20    1.70
  10  -1  -1    0.10    2.00
 -10  -1   1   -1.00    2.30
 -10   1   1   -0.30    1.80
  10   1  -1    1.40    1.20
  -9  -1   1   47.80    4.50
   9  -1  -1   41.80    4.90
  -9  -1   1   44.00    4.80
   9   1  -1   45.60    4.30
  -9   1   1   48.50    4.60
  -8  -1   1  470.75   40.70
  -8  -1   1  476.85   40.50
   8  -1  -1  460.45   40.80
   8   1  -1  483.15   40.50
  -8   1   1  478.85   40.60
  -7  -1   1   49.40    4.70
   7  -1  -1   40.30    4.70
  -7  -1   1   49.60    4.40
  -7   1   1   46.20    4.50
   7   1  -1   48.50    4.30
  -6  -1   1  123.69   10.40
   6  -1  -1  119.19   10.60
  -6  -1   1  117.29   10.60
  -6   1   1  118.09   10.50
   6   1  -1  121.59   10.40
  -5  -1   1   12.10    1.50
  -5  -1   1   13.60    1.90
   5  -1  -1   10.80    1.90
   5   1  -1   12.50    1.40
  -5   1   1   10.80    1.60
  -4  -1   1  250.37   21.50
   4  -1  -1  250.37   21.60
  -4  -1   1  255.27   21.50
  -4   1   1  244.38   21.50
   4   1  -1  254.77   21.50
  -3  -1   1 2177.28  185.68
  -3  -1   1 2178.78  185.68
   3  -1  -1 2178.58  185.78
   3   1  -1 2177.68  185.68
  -3   1   1 2171.28  185.68
  -3   1   1 2217.98  185.58
  -2  -1   1  149.88   12.40
   2  -1  -1  145.09   12.50
  -2  -1   1  142.69   12.40
  -2   1   1  146.39   12.30
  -2   1   1  140.39   12.40
   2   1  -1  141.59   12.40
  -1  -1   1  427.26   36.10
   1  -1  -1  414.46   36.10
  -1  -1   1  435.66   36.10
  -1   1   1  433.56   36.10
  -1   1   1  412.66   36.00
   1   1  -1  417.16   36.10
   0  -1  -1   52.19    4.50
   0  -1   1   50.49    4.40
   0   1   1   52.39    4.40
   0   1  -1   54.79    4.40
   0   1   1   49.40    4.40
   0   1  -1   43.90    4.40
  -1  -1  -1   20.80    2.00
   1  -1   1   24.90    2.20
  -1  -1  -1   19.60    2.20
  -1   1  -1   22.00    2.20
   1   1   1   23.30    2.10
  -1   1  -1   25.70    2.10
  -2  -1  -1 2650.43  230.38
  -2  -1  -1 2711.03  230.28
   2  -1   1 2688.53  230.38
   2   1   1 2689.73  230.28
  -2   1  -1 2752.72  230.28
  -2   1  -1 2761.52  230.28
  -3  -1  -1  115.49   10.00
  -3  -1  -1  116.69    9.80
   3  -1   1  109.59   10.00
  -3   1  -1  114.99    9.80
   3   1   1  115.99    9.90
  -3   1  -1  113.09    9.90
  -4  -1  -1   27.90    2.40
  -4  -1  -1   24.50    2.70
   4  -1   1   25.80    2.70
  -4   1  -1   27.80    2.50
   4   1   1   21.80    2.30
  -4   1  -1   24.50    2.30
  -5  -1  -1   -0.10    0.90
  -5  -1  -1   -0.50    1.30
   5  -1   1    2.30    1.30
   5   1   1   -0.70    0.80
  -5   1  -1    1.70    0.50
  -5   1  -1   -0.20    1.20
  -6  -1  -1   13.30    1.70
   6  -1   1   12.00    1.30
   6  -1   1   14.70    2.10
  -6  -1  -1   10.50    2.00
   6   1   1   14.10    1.60
  -6   1  -1   12.60    1.90
  -7  -1  -1  190.08   16.60
  -7  -1  -1  187.98   16.80
   7  -1   1  192.08   16.80
   7  -1   1  197.08   16.50
  -7   1  -1  202.18   16.70
   7   1   1  185.58   16.60
  -8  -1  -1    2.20    1.40
  -8  -1  -1    2.60    1.90
   8  -1   1    2.90    0.80
   8  -1   1    3.50    1.80
   8   1   1    5.60    1.30
  -8   1  -1    2.40    1.60
  -9  -1  -1    3.50    2.10
  -9  -1  -1    3.10    1.60
   9  -1   1    2.50    1.90
   9   1   1    4.00    1.40
  -9   1  -1    3.40    1.80
 -10  -1  -1  103.59   10.00
  10  -1   1  111.99   10.10
  10   1   1  109.99    9.50
 -10   1  -1  103.79    9.70
  11  -1   1   86.89    8.00
 -11  -1  -1   72.99    7.40
 -11  -1  -1   95.79    8.10
  11   1   1   76.19    7.30
 -11   1  -1   76.49    7.60
 -12  -1  -1   -1.20    3.00
  12  -1   1    3.70    2.80
 -12  -1  -1   -1.10    2.10
 -12   1  -1   -0.80    2.30
 -13  -1  -1    5.30    3.60
  13  -1   1    9.30    3.30
 -13  -1  -1    6.20    2.60
 -13   1  -1   12.40    2.90
 -14  -1  -1   90.99    9.20
  14  -1   1   81.49    8.80
 -14   1  -1   79.19    8.20
  15  -1   1   12.50    4.40
 -15   1  -1   15.70    3.80
  16  -1   1    1.40    4.30
 -16   1  -1   17.10    4.00
  16   1   1   13.00    4.60
  17  -1   1    9.70    5.40
  17   1   1   20.20    5.40
 -17   1  -1   10.20    4.30
  18   1   1   27.10    7.30
 -18   1  -1   18.20    5.00
  18   2  -1   16.40    6.30
  17  -2  -1    2.60    4.60
  17   2  -1    1.90    5.10
 -17   2   1    2.30    4.20
 -16  -2   1    5.30    5.20
  16  -2  -1   -5.40    4.40
 -16   2   1    2.70    3.70
 -15  -2   1   -0.70    4.30
  15  -2  -1   -2.80    4.10
 -15   2   1   -3.00    3.30
  14  -2  -1   -2.40    3.40
 -14  -2   1    2.30    3.90
 -14   2   1    0.30    3.10
 -13  -2   1   10.80    4.20
  13  -2  -1   19.30    4.20
  13   2  -1   23.30    3.10
 -13   2   1   15.00    3.30
 -12  -2   1    2.50    2.60
 -12  -2   1    1.90    3.20
  12  -2  -1    5.80    3.10
  12   2  -1    4.50    2.20
 -12   2   1    6.10    2.70
 -11  -2   1   -1.50    2.70
 -11  -2   1   -0.30    2.10
  11  -2  -1    3.20    2.90
  11   2  -1    0.20    1.90
 -11   2   1   -0.60    2.30
  10  -2  -1  346.67   29.30
 -10  -2   1  345.47   29.30
 -10  -2   1  327.37   28.90
  10   2  -1  336.67   28.90
 -10   2   1  328.07   29.00
   9  -2  -1  111.69    9.60
  -9  -2   1  103.99    9.50
  -9  -2   1   98.99    9.10
  -9   2   1  105.79    9.30
   9   2  -1   94.29    9.10
   8  -2  -1    6.10    2.10
  -8  -2   1    4.90    1.60
  -8  -2   1    4.70    2.20
   8   2  -1    6.40    1.50
  -8   2   1    6.10    1.90
   7  -2  -1    4.70    2.00
  -7  -2   1    6.40    1.90
  -7  -2   1    7.90    1.60
   7   2  -1    6.70    1.50
  -7   2   1    5.90    1.80
  -6  -2   1   14.10    1.80
  -6  -2   1   12.40    2.10
   6  -2  -1   10.50    2.20
  -6   2   1   10.40    1.90
   6   2  -1   14.00    1.80
  -6   2   1   11.30    1.30
   5  -2  -1  467.85   38.90
  -5  -2   1  456.25   38.60
  -5  -2   1  464.55   38.80
  -5   2   1  464.75   38.60
  -5   2   1  407.06   38.70
   5   2  -1  454.15   38.70
  -4  -2   1   79.09    7.00
   4  -2  -1   78.79    7.00
  -4  -2   1   75.09    6.80
  -4   2   1   82.49    6.70
  -4   2   1   68.49    6.80
   4   2  -1   77.99    6.90
   3  -2  -1  827.22   71.59
  -3  -2   1  878.51   71.59
  -3  -2   1  845.62   71.49
  -3   2   1  833.42   71.59
  -3   2   1  806.82   71.49
   3   2  -1  850.91   71.59
  -2  -2   1   11.70    1.60
  -2  -2   1   11.10    1.30
   2  -2  -1    8.30    1.60
  -2   2   1    7.10    1.20
  -2   2   1    7.20    1.40
   2   2  -1   12.70    1.40
   1  -2  -1   69.49    6.20
  -1  -2   1   61.79    6.10
  -1  -2   1   71.89    6.00
   1   2  -1   72.39    6.00
  -1   2   1   69.29    6.00
  -1   2   1   66.59    6.00
   0  -2  -1   93.49    8.30
   0  -2   1   93.89    8.30
   0   2   1   86.59    8.10
   0   2  -1   94.09    8.20
   0   2  -1   94.89    8.20
   0   2   1  103.59    8.20
   1  -2   1   15.50    1.80
  -1  -2  -1   15.20    1.90
  -1   2  -1   14.40    1.70
   1   2   1   10.60    1.60
  -1   2  -1   15.00    1.60
  -2  -2  -1   14.10    1.90
  -2  -2  -1   13.90    1.60
   2  -2   1   13.10    1.90
  -2   2  -1   15.00    1.80
   2   2   1   17.20    1.80
  -2   2  -1   11.90    1.50
  -3  -2  -1  142.39   12.20
  -3  -2  -1  141.59   12.00
   3  -2   1  128.99   12.20
   3   2   1  142.69   12.00
  -3   2  -1  142.19   12.10
  -3   2  -1  138.29   12.00
  -4  -2  -1  101.99    8.60
  -4  -2  -1  103.99    8.90
   4   2   1   96.79    8.70
  -4   2  -1  102.39    8.60
  -4   2  -1   90.89    8.70
  -5  -2  -1  538.05   45.40
  -5  -2  -1  537.65   45.60
   5  -2   1  531.35   45.60
   5   2   1  521.75   45.50
  -5   2  -1  535.95   45.60
  -5   2  -1  533.25   45.40
  -6  -2  -1   15.10    1.80
   6  -2   1   11.20    2.20
  -6  -2  -1   16.80    2.50
  -6   2  -1   13.80    1.50
   6   2   1   13.70    1.90
  -6   2  -1   13.40    2.10
  -7  -2  -1   80.29    7.70
   7  -2   1   84.89    7.80
  -7  -2  -1   88.19    7.30
  -7   2  -1   81.99    7.10
   7   2   1   71.89    7.40
  -7   2  -1   87.89    7.50
   8  -2   1  100.89    9.70
  -8  -2  -1  103.79    9.60
  -8  -2  -1  108.39    9.20
  -8   2  -1  112.29    9.50
   8   2   1   98.99    9.30
   9  -2   1   18.00    3.10
  -9  -2  -1   26.10    3.40
  -9  -2  -1   15.30    2.40
   9   2   1   14.00    2.30
  -9   2  -1   18.10    2.70
 -10  -2  -1   31.20    4.00
  10  -2   1   30.70    4.00
 -10   2  -1   17.60    3.40
  10   2   1   28.10    3.30
  11  -2   1   92.59    8.70
 -11  -2  -1   87.59    8.60
 -11   2  -1   77.19    8.10
  11   2   1   85.49    7.90
  12  -2   1   18.20    4.00
 -12  -2  -1   18.10    4.00
  12   2   1   21.10    3.00
 -12   2  -1   14.40    3.30
  13  -2   1   14.60    3.70
 -13  -2  -1    4.40    3.80
 -13   2  -1    7.00    3.00
  13   2   1    6.20    2.50
  14  -2   1   10.30    4.30
 -14  -2  -1   20.30    4.60
 -14   2  -1   16.10    3.60
  15  -2   1   -0.70    4.20
 -15  -2  -1    2.90    4.50
 -15   2  -1    7.00    3.70
  16  -2   1   23.40    5.50
 -16  -2  -1   19.30    6.20
 -16   2  -1   15.80    4.40
 -17  -2  -1   13.20    6.60
  17  -2   1   15.30    6.10
 -17   2  -1   14.30    4.60
 -17  -3   1   16.20    7.60
  16  -3  -1    3.00    6.00
 -16  -3   1    0.50    5.80
 -16   3   1    1.70    4.60
 -15  -3   1    1.70    5.30
  15  -3  -1    1.00    5.30
 -15   3   1    0.60    3.80
 -14  -3   1   17.80    5.00
  14  -3  -1   15.40    5.20
 -14   3   1    9.40    3.60
  14   3  -1   13.40    3.60
  13  -3  -1   -2.40    4.00
 -13  -3   1    2.80    4.00
  13   3  -1    4.40    2.90
 -13   3   1   -1.00    3.20
  12  -3  -1   -1.20    3.70
 -12  -3   1    1.20    3.90
 -12   3   1    2.40    2.80
  12   3  -1    1.40    2.70
 -11  -3   1   76.09    8.00
  11  -3  -1   77.59    8.30
  11   3  -1   73.59    7.20
 -11   3   1   69.59    7.40
 -10  -3   1   64.59    6.70
  10  -3  -1   61.29    6.90
 -10   3   1   56.29    6.00
  10   3  -1   57.19    6.00
   9  -3  -1  142.79   13.00
  -9  -3   1  141.49   12.70
   9   3  -1  147.99   12.40
  -9   3   1  124.89   12.40
   8  -3  -1   36.20    4.40
  -8  -3   1   33.70    4.10
  -8  -3   1   24.00    3.40
  -8   3   1   35.50    3.80
   8   3  -1   29.50    3.50
  -7  -3   1   12.80    2.80
   7  -3  -1   18.20    3.10
  -7  -3   1   12.40    2.20
   7   3  -1   14.70    2.40
  -7   3   1   11.80    2.50
  -6  -3   1   41.70    4.10
  -6  -3   1   41.20    4.50
   6  -3  -1   41.00    4.70
  -6   3   1   37.60    4.30
   6   3  -1   43.50    4.20
   5  -3  -1    5.90    2.50
  -5  -3   1   12.70    1.90
  -5  -3   1   11.10    2.30
  -5   3   1   14.30    2.20
  -5   3   1   15.30    1.60
   5   3  -1   13.40    2.00
   4  -3  -1   47.20    5.60
  -4  -3   1   57.39    5.50
  -4  -3   1   56.49    5.20
  -4   3   1   55.89    5.10
   4   3  -1   61.29    5.30
  -4   3   1   58.79    5.30
  -3  -3   1   31.60    3.30
   3  -3  -1   33.80    3.80
  -3  -3   1   29.10    3.60
   3   3  -1   31.90    3.30
  -3   3   1   34.40    3.20
  -3   3   1   29.60    3.30
  -2  -3   1   13.70    2.10
   2  -3  -1   11.40    2.20
  -2  -3   1   18.10    2.00
   2   3  -1   15.30    1.90
  -2   3   1   13.30    1.80
  -2   3   1   11.50    1.90
   1  -3  -1  543.55   47.20
  -1  -3   1  542.35   47.20
  -1  -3   1  566.34   47.10
  -1   3   1  529.95   47.10
   1   3  -1  565.74   47.10
  -1   3   1  562.24   47.10
   0  -3  -1   63.79    6.50
   0  -3   1   71.89    6.40
   0   3  -1   60.89    6.20
   0   3   1   70.69    6.20
   0   3   1   74.79    6.20
   0   3  -1   73.09    6.20
   1  -3   1    0.40    1.40
  -1  -3  -1    0.40    1.60
  -1  -3  -1    0.70    1.30
   1   3   1    1.90    1.30
  -1   3  -1    1.70    1.20
  -1   3  -1   -1.60    1.20
  -2  -3  -1   71.19    7.70
  -2  -3  -1   95.69    7.50
   2  -3   1   90.19    7.80
  -2   3  -1   85.69    7.60
   2   3   1   84.19    7.60
  -2   3  -1   83.49    7.50
  -3  -3  -1    2.30    1.80
  -3  -3  -1    4.90    1.20
   3  -3   1    3.50    1.80
  -3   3  -1    4.10    1.60
  -3   3  -1    6.30    1.30
   3   3   1    5.10    1.50
   4  -3   1  194.28   17.00
  -4  -3  -1  186.98   17.00
  -4  -3  -1  194.18   16.70
  -4   3  -1  203.58   16.70
  -4   3  -1  193.18   16.90
   4   3   1  191.98   16.80
  -5  -3  -1   34.70    3.60
   5  -3   1   38.70    4.30
  -5  -3  -1   33.00    4.30
  -5   3  -1   37.50    4.00
  -5   3  -1   42.00    3.60
   5   3   1   37.30    3.80
  -6  -3  -1   46.00    5.00
   6  -3   1   43.50    5.00
  -6   3  -1   45.10    4.70
  -6   3  -1   39.60    4.40
   6   3   1   54.69    4.60
   7  -3   1  249.58   22.50
  -7  -3  -1  254.87   22.40
  -7   3  -1  262.37   22.20
   7   3   1  257.57   22.20
  -8  -3  -1   15.20    3.20
   8  -3   1   13.30    3.40
   8   3   1    9.70    2.40
  -8   3  -1   16.90    2.80
  -9  -3  -1    7.00    3.20
   9  -3   1   18.30    3.60
   9   3   1    9.20    2.50
  -9   3  -1   17.70    3.00
 -10  -3  -1   -1.20    3.40
  10  -3   1    2.00    3.30
  10   3   1   -1.20    2.10
 -10   3  -1    1.10    2.70
  11  -3   1    4.60    3.70
 -11  -3  -1   10.60    3.80
  11   3   1    8.50    2.60
 -11   3  -1    9.80    3.10
 -12  -3  -1   10.40    3.90
  12  -3   1   -0.80    3.90
  12   3   1    0.50    2.60
 -12   3  -1    3.10    3.20
 -13  -3  -1   -1.70    4.00
  13  -3   1    5.50    4.30
  13   3   1    2.10    2.90
 -13   3  -1    0.40    3.30
 -14  -3  -1   -1.20    4.40
  14  -3   1    1.60    4.50
 -14   3  -1    0.00    3.80
  14   3   1   -0.90    3.30
  15  -3   1    0.50    5.10
 -15  -3  -1    3.20    5.30
 -15   3  -1    0.10    4.10
 -16  -3  -1   -3.10    6.10
  16  -3   1    5.30    6.00
 -16   3  -1    3.40    4.50
  15  -4  -1   -2.90    6.40
  15   4  -1   -1.70    4.80
 -14  -4   1   15.10    6.00
  14  -4  -1   22.20    6.40
  14   4  -1   13.40    4.60
 -14   4   1   27.20    5.30
  13  -4  -1   -2.00    5.00
 -13  -4   1    2.00    5.10
 -13   4   1    2.60    3.90
  13   4  -1   -3.50    3.50
 -12  -4   1   65.69    7.40
  12  -4  -1   54.89    7.40
  12   4  -1   45.00    6.20
 -12   4   1   52.69    6.40
  11  -4  -1    9.50    4.60
 -11  -4   1   17.90    4.60
 -11   4   1   11.10    3.60
  11   4  -1    8.00    3.10
  10  -4  -1   38.40    6.00
 -10  -4   1   49.60    5.90
  10   4  -1   39.00    5.00
 -10   4   1   43.30    5.30
   9  -4  -1   14.20    4.20
  -9  -4   1   10.50    3.70
   9   4  -1   11.80    2.90
  -9   4   1   10.40    3.30
  -8  -4   1   82.89    8.50
   8  -4  -1   85.69    8.80
   8   4  -1   83.99    8.10
  -8   4   1   81.99    8.20
  -7  -4   1   60.89    6.30
   7  -4  -1   57.49    6.80
  -7   4   1   55.39    6.00
   7   4  -1   49.50    5.80
   6  -4  -1   -0.90    2.90
  -6  -4   1    2.40    2.60
   6   4  -1    0.50    2.20
  -6   4   1   -2.90    2.30
  -5  -4   1  216.58   19.50
   5  -4  -1  216.28   19.60
   5   4  -1  215.58   19.30
  -5   4   1  242.88   19.50
   4  -4  -1  141.79   12.60
  -4  -4   1  147.99   12.20
  -4  -4   1  122.09   12.50
  -4   4   1  134.99   12.10
   4   4  -1  142.59   12.30
  -4   4   1  145.59   12.40
   3  -4  -1   90.89    8.70
  -3  -4   1   90.19    8.70
  -3  -4   1   99.89    8.30
   3   4  -1  100.49    8.50
  -3   4   1   89.59    8.30
  -3   4   1   84.49    8.50
  -2  -4   1  346.67   30.50
  -2  -4   1  358.96   30.30
   2  -4  -1  347.97   30.60
  -2   4   1  353.26   30.40
   2   4  -1  362.06   30.40
   1  -4  -1   17.90    3.10
  -1  -4   1   21.60    2.70
  -1  -4   1   22.00    3.10
  -1   4   1   22.10    2.70
   1   4  -1   16.50    2.60
  -1   4   1   22.00    2.60
   0  -4   1    5.60    2.10
   0  -4   1    6.40    2.40
   0  -4  -1    5.70    2.20
   0   4   1    7.40    1.90
   0   4  -1    6.40    1.90
   0   4   1    5.80    1.90
  -1  -4  -1   32.70    3.20
   1  -4   1   24.20    3.40
  -1  -4  -1   27.10    3.60
  -1   4  -1   22.30    3.00
  -1   4  -1   26.60    3.20
   1   4   1   28.60    3.20
   2  -4   1   10.00    2.70
  -2  -4  -1   19.40    2.40
  -2  -4  -1   17.30    2.90
   2   4   1   19.20    2.50
  -2   4  -1   17.60    2.60
  -2   4  -1   15.30    2.30
  -3  -4  -1   35.70    4.10
   3  -4   1   24.90    4.00
  -3   4  -1   40.10    3.90
   3   4   1   29.70    3.60
  -3   4  -1   30.10    3.40
   4  -4   1   27.30    4.10
  -4  -4  -1   35.10    4.10
  -4   4  -1   27.10    3.30
  -4   4  -1   29.90    3.80
   4   4   1   35.20    3.70
  -5  -4  -1    0.10    2.60
   5  -4   1    3.60    2.80
  -5   4  -1    4.60    2.50
   5   4   1    2.80    1.90
   6  -4   1  257.37   22.30
  -6  -4  -1  267.07   22.30
  -6   4  -1  248.58   22.00
   6   4   1  237.68   21.90
  -7  -4  -1   51.59    5.90
   7  -4   1   48.40    6.10
   7   4   1   41.60    5.20
  -7   4  -1   56.49    5.60
   8  -4   1   23.90    4.20
  -8  -4  -1   22.50    4.00
   8   4   1   15.80    3.20
  -8   4  -1   25.00    3.80
   9  -4   1    4.30    4.10
  -9  -4  -1   -2.00    3.50
   9   4   1    3.50    2.70
  -9   4  -1    2.60    3.00
 -10  -4  -1    4.40    3.70
  10  -4   1    2.00    4.20
 -10   4  -1    3.90    3.20
  10   4   1    4.70    2.70
  11  -4   1   -3.30    4.10
 -11  -4  -1    4.60    4.20
  11   4   1   -0.10    3.00
 -11   4  -1   -4.30    3.50
 -12  -4  -1    6.10    4.80
  12  -4   1   -4.30    4.90
  12   4   1    7.00    3.30
 -12   4  -1    6.00    4.00
 -13  -4  -1    2.00    5.30
  13  -4   1   -2.00    5.00
 -13   4  -1   -2.40    4.10
  13   4   1    0.10    3.50
  14  -4   1    3.00    6.00
 -14  -4  -1   -2.30    6.00
  14   4   1   -1.80    4.10
 -14   4  -1    5.60    4.70
  15  -4   1   15.80    7.10
 -15  -4  -1   33.20    7.40
  15   4   1   27.90    5.90
  13  -5  -1    3.50    7.40
  13   5  -1    7.30    4.90
  12  -5  -1    8.20    6.50
  12   5  -1    8.70    4.60
 -12   5   1   11.20    5.00
  11  -5  -1   12.00    5.80
 -11   5   1    4.20    4.50
  11   5  -1   -0.90    4.00
  10  -5  -1   25.00    6.20
 -10   5   1   20.60    4.80
  10   5  -1   24.50    4.60
   9  -5  -1  107.39   11.10
  -9   5   1  109.89   10.20
   9   5  -1   90.59    9.70
   8  -5  -1    1.90    4.40
  -8   5   1   -0.10    3.60
   8   5  -1    0.70    3.30
   7  -5  -1   20.40    4.20
  -7   5   1   13.90    3.60
   7   5  -1    8.20    3.40
   6  -5  -1    2.70    3.90
  -6   5   1    4.20    3.10
   6   5  -1    3.30    2.70
   5  -5  -1   19.50    4.10
   5   5  -1    9.60    3.00
  -5   5   1   18.20    3.40
   4  -5  -1   -0.30    3.30
  -4  -5   1    3.30    3.70
   4   5  -1    0.60    2.50
  -4   5   1   -0.60    2.60
   3  -5  -1   -1.50    3.10
  -3  -5   1    4.00    3.30
  -3   5   1    4.70    2.70
  -3   5   1    2.50    2.20
   3   5  -1    2.00    2.50
  -2  -5   1   12.10    3.40
   2  -5  -1    7.70    3.20
  -2   5   1    6.60    2.60
   2   5  -1    7.00    2.60
  -2   5   1    6.40    2.40
  -1  -5   1  199.18   18.70
   1  -5  -1  222.58   18.80
   0  -5  -1   16.70    3.60
   0  -5   1   12.10    2.90
   0  -5   1   12.90    3.50
   0   5  -1   14.50    2.80
   0   5   1    8.20    2.70
   1  -5   1  326.07   28.20
  -1  -5  -1  328.97   28.20
   1  -5   1  315.27   28.00
  -2  -5  -1   48.10    5.60
   2  -5   1   52.39    5.80
  -2   5  -1   41.70    5.00
   2   5   1   43.50    4.90
  -2   5  -1   38.20    4.70
  -3  -5  -1   32.00    4.90
   3  -5   1   44.20    5.00
  -3   5  -1   30.40    4.10
  -3   5  -1   45.00    4.60
   3   5   1   27.80    4.20
  -4  -5  -1   11.40    3.50
   4  -5   1   12.30    3.60
   4   5   1    9.90    2.60
  -4   5  -1    9.50    3.00
   5  -5   1   15.50    4.30
  -5  -5  -1   16.80    3.80
  -5   5  -1   15.50    3.50
   5   5   1   15.80    3.20
   6  -5   1   15.80    4.20
  -6  -5  -1   15.60    4.10
   6   5   1   12.30    3.30
  -6   5  -1   20.70    3.70
   7  -5   1   31.70    5.30
  -7  -5  -1   24.50    4.90
  -7   5  -1   36.50    4.70
   7   5   1   25.90    4.10
   8  -5   1    1.60    4.40
  -8  -5  -1    6.10    3.90
   8   5   1    0.10    3.00
  -8   5  -1    8.60    3.50
   9  -5   1   42.90    6.80
  -9  -5  -1   37.30    6.20
   9   5   1   40.50    5.30
  -9   5  -1   52.69    5.90
 -10  -5  -1   -4.20    4.40
  10  -5   1   -2.20    5.30
  10   5   1    2.30    3.60
 -10   5  -1   -1.40    4.00
 -11  -5  -1   13.80    5.80
  11  -5   1    2.90    6.20
 -11   5  -1   17.50    5.00
  11   5   1   12.90    4.40
  12  -5   1   -2.90    6.90
 -12   5  -1    4.90    5.10
  12   5   1    3.00    4.40
   9  -6  -1    0.50    6.40
  -9   6   1   20.10    5.60
   8  -6  -1   31.80    6.50
   8   6  -1   21.50    4.80
  -8   6   1   21.20    5.50
   7  -6  -1   44.20    7.00
  -7   6   1   53.59    6.30
   7   6  -1   37.20    5.90
   6  -6  -1   22.20    5.40
   6   6  -1   11.70    3.90
   5  -6  -1   10.30    4.50
   5   6  -1    8.20    3.50
   4  -6  -1    2.20    4.30
   4   6  -1   -0.40    3.40
   3  -6  -1   36.40    5.70
   3   6  -1   27.70    4.70
   2  -6  -1    9.50    4.30
   2   6  -1    6.80    3.30
   1  -6  -1   40.40    6.60
   1   6  -1   30.50    4.40
  -1   6   1   26.60    4.40
   0   6  -1    1.50    3.10
   0   6   1    5.20    3.10
  -1   6  -1   -0.70    3.10
   1   6   1    1.80    3.10
   2   6   1    9.40    3.50
   3   6   1   77.49    8.20
  -4   6  -1   -0.80    3.60
   4   6   1    8.50    3.70
   5   6   1    2.90    3.60
  -5   6  -1    0.00    3.70
  -6   6  -1   16.80    4.60
   6   6   1    9.30    4.20
  -7   6  -1   38.40    5.60
   7   6   1   26.60    5.40
  -8   6  -1    1.80    4.70
   8   6   1    0.20    4.60
  -9   6  -1    0.90    5.00
  18   0  -2   -0.70    4.80
 -18   0   2   12.60    4.20
  17   0  -2   -2.10    4.20
 -17   0   2    1.00    3.40
 -16   0   2   20.10    4.00
  16   0  -2   21.00    4.70
 -15   0   2    4.30    2.90
  15   0  -2   -0.50    3.40
  14   0  -2    2.20    2.90
 -14   0   2    1.10    2.60
 -13   0   2    2.20    2.50
  13   0  -2    0.20    2.90
 -12   0   2   74.79    7.10
  12   0  -2   72.79    7.50
  11   0  -2    0.60    2.40
 -11   0   2    0.30    2.00
 -10   0   2  623.34   54.69
  10   0  -2  647.84   54.89
  10   0  -2  649.24   54.59
   9   0  -2    0.50    0.80
  -9   0   2    1.50    1.50
   9   0  -2    0.10    1.80
   8   0  -2  268.77   22.70
  -8   0   2  263.77   22.90
   8   0  -2  265.27   23.00
  -7   0   2   -0.70    1.30
   7   0  -2    1.00    0.70
   7   0  -2   -0.20    1.30
   6   0  -2   61.59    5.70
  -6   0   2   65.29    5.60
   6   0  -2   61.59    5.40
   5   0  -2    0.30    0.50
  -5   0   2   -0.20    1.10
   5   0  -2    0.10    1.20
   4   0  -2    0.30    0.50
   4   0  -2    0.30    1.00
  -4   0   2    2.10    1.00
  -3   0   2    1.10    0.90
   3   0  -2    0.00    0.50
   3   0  -2    2.00    0.80
   2   0  -2  644.44   55.89
   2   0  -2  667.43   55.79
  -2   0   2  658.03   55.89
  -1   0   2    0.30    0.40
   1   0  -2   -0.20    0.30
   1   0  -2    0.70    0.40
   0   0  -2   16.70    1.60
   0   0  -2   18.70    1.70
   0   0   2   18.30    1.60
  -1   0  -2    0.60    0.40
  -1   0  -2    0.60    0.40
  -1   0  -2   -0.10    0.50
  -2   0  -2   24.00    2.30
  -2   0  -2   27.30    2.50
  -2   0  -2   25.50    2.30
  -3   0  -2    0.00    0.90
   3   0   2   -0.50    0.60
  -3   0  -2   -0.40    0.70
   4   0   2  258.17   21.40
  -4   0  -2  245.18   21.60
  -4   0  -2  248.28   21.40
   5   0   2    0.60    0.70
  -5   0  -2    0.20    1.30
  -5   0  -2   -2.20    0.90
  -6   0  -2  243.08   21.00
  -6   0  -2  248.98   21.20
   6   0   2  242.58   20.90
   7   0   2    0.20    0.80
  -7   0  -2    0.60    1.60
  -7   0  -2    2.80    1.30
  -8   0  -2    8.30    1.70
   8   0   2   12.20    1.40
  -8   0  -2    7.00    2.10
  -9   0  -2   -0.10    1.90
  -9   0  -2   -0.70    1.50
   9   0   2   -0.20    1.00
 -10   0  -2    0.20    1.80
 -10   0  -2    3.40    2.40
  10   0   2    4.70    1.30
 -11   0  -2   -2.30    2.50
 -11   0  -2    2.10    2.10
 -12   0  -2    5.60    2.40
  12   0   2    4.00    2.60
  13   0   2   -1.60    2.90
 -13   0  -2   -2.20    2.70
  14   0   2    3.00    3.40
 -14   0  -2    0.10    3.00
 -15   0  -2   -1.80    3.00
  15   0   2   -1.50    3.70
  16   0   2   92.19   10.00
  17   0   2   -1.40    4.40
  18  -1  -2    8.30    5.10
  18   1  -2    8.20    5.20
 -18   1   2    8.90    4.50
  17  -1  -2   17.30    5.10
  17   1  -2   19.30    5.60
 -17   1   2   20.90    4.60
 -16  -1   2    4.10    3.30
  16  -1  -2    5.20    4.20
 -16   1   2    5.50    3.40
  16   1  -2    2.50    4.10
 -15  -1   2    4.40    3.00
  15  -1  -2   11.10    4.20
 -15   1   2   -0.40    3.00
  15   1  -2    5.70    3.70
 -14  -1   2    0.00    2.70
  14  -1  -2   -2.20    3.50
 -14   1   2    1.90    2.90
  14   1  -2    1.50    3.10
 -13  -1   2    8.30    2.70
  13  -1  -2    6.30    3.50
 -13   1   2    6.80    2.70
  13   1  -2    9.30    3.10
 -12  -1   2   66.49    6.50
 -12  -1   2   54.19    5.50
  12  -1  -2   51.89    6.20
 -12   1   2   50.49    5.70
 -11  -1   2  224.78   18.80
  11  -1  -2  204.28   18.80
 -11  -1   2  199.18   18.50
  11   1  -2  221.98   18.40
 -11   1   2  211.68   18.50
 -10  -1   2   86.59    9.30
  10  -1  -2  110.09    9.50
 -10  -1   2  103.79    9.10
  10   1  -2   99.89    8.90
 -10   1   2  109.09    9.20
  -9  -1   2   50.49    5.80
   9  -1  -2   67.89    5.90
  -9  -1   2   59.29    5.40
   9   1  -2   51.49    5.20
  -9   1   2   60.09    5.50
   8  -1  -2    1.40    1.70
  -8  -1   2    0.60    1.40
  -8  -1   2    1.40    1.70
   8   1  -2    1.00    1.00
  -8   1   2   -0.10    1.40
  -7  -1   2  122.59   11.00
  -7  -1   2  125.19   10.80
   7  -1  -2  129.29   11.10
  -7   1   2  118.69   10.90
   7   1  -2  124.49   10.70
   6  -1  -2  419.66   36.40
  -6  -1   2  421.96   36.30
  -6  -1   2  432.26   36.20
   6   1  -2  421.76   36.20
  -5  -1   2  176.98   15.30
   5  -1  -2  182.28   15.40
  -5  -1   2  172.48   15.40
  -5   1   2  189.48   15.40
   5   1  -2  171.68   15.30
  -4  -1   2 1744.33  149.99
   4  -1  -2 1799.72  149.99
  -4  -1   2 1802.52  149.88
  -4   1   2 1785.12  149.79
   4   1  -2 1741.13  149.88
  -4   1   2 1703.03  149.88
  -3  -1   2 9693.63  832.22
  -3  -1   2 9999.00  832.22
   3  -1  -2 9868.41  832.32
  -3   1   2 9785.82  832.12
  -3   1   2 9460.85  832.22
   3   1  -2 9945.41  832.22
  -2  -1   2 1385.76  117.09
  -2  -1   2 1299.57  117.09
   2  -1  -2 1357.96  117.19
  -2   1   2 1415.16  117.09
   2   1  -2 1349.07  117.09
  -2   1   2 1453.75  117.09
  -1  -1   2   19.80    1.70
  -1  -1   2   13.20    1.50
   1  -1  -2   13.50    1.70
   1   1  -2   14.20    1.60
  -1   1   2   17.10    1.50
  -1   1   2   16.40    1.50
   0  -1   2  115.59    9.80
   0  -1  -2  118.29    9.90
   0   1  -2  111.39    9.90
   0   1   2  112.19    9.90
   0   1   2  116.79    9.80
   0   1  -2  113.49    9.90
   1  -1   2    8.40    1.00
  -1  -1  -2    6.30    1.10
   1   1   2    6.20    1.00
  -1   1  -2    7.80    1.10
  -1   1  -2    7.70    0.90
   2  -1   2   15.10    1.80
  -2  -1  -2   16.60    2.00
  -2   1  -2   17.80    1.80
   2   1   2   16.40    1.70
  -2   1  -2   15.40    1.60
  -3  -1  -2   68.49    5.50
  -3  -1  -2   61.89    5.70
   3  -1   2   59.89    5.70
  -3   1  -2   64.39    5.70
   3   1   2   61.89    5.60
  -3   1  -2   62.59    5.50
  -4  -1  -2  347.87   29.80
  -4  -1  -2  352.86   29.60
   4  -1   2  338.57   29.80
  -4   1  -2  346.87   29.60
   4   1   2  341.77   29.60
  -4   1  -2  355.46   29.70
  -5  -1  -2  492.15   42.40
  -5  -1  -2  500.55   42.20
   5  -1   2  487.45   42.40
   5   1   2  494.85   42.20
  -5   1  -2  502.45   42.30
  -5   1  -2  493.45   42.20
  -6  -1  -2  234.58   19.60
   6  -1   2  224.08   19.80
  -6  -1  -2  231.48   19.80
  -6   1  -2  232.08   19.70
  -6   1  -2  224.18   19.50
   6   1   2  227.08   19.60
   7  -1   2  277.97   23.90
  -7  -1  -2  265.37   23.60
   7  -1   2  287.37   23.50
  -7  -1  -2  260.47   23.80
   7   1   2  276.57   23.60
  -7   1  -2  282.57   23.70
  -8  -1  -2   53.79    4.80
   8  -1   2   51.79    5.30
  -8  -1  -2   50.69    5.40
   8  -1   2   51.29    4.60
   8   1   2   47.50    4.80
  -8   1  -2   60.29    5.10
  -9  -1  -2   -1.10    2.30
  -9  -1  -2    0.70    1.40
   9  -1   2   -0.30    2.10
  -9   1  -2   -0.90    1.70
   9   1   2    0.20    1.30
  10  -1   2   49.00    5.30
 -10  -1  -2   44.50    4.80
 -10  -1  -2   50.49    5.40
 -10   1  -2   52.09    5.00
  10   1   2   43.80    4.60
 -11  -1  -2    2.70    2.00
  11  -1   2    0.00    2.70
 -11  -1  -2    5.30    3.00
  11   1   2    4.10    1.80
 -11   1  -2    6.80    2.40
  12  -1   2    2.80    2.80
 -12  -1  -2    3.30    2.30
 -12  -1  -2    5.40    3.20
 -12   1  -2    1.30    2.50
 -13  -1  -2   19.00    4.20
  13  -1   2   20.80    4.10
 -13   1  -2   18.20    3.60
 -14  -1  -2   12.60    4.20
  14  -1   2   18.30    4.00
 -14   1  -2   11.80    3.30
  15  -1   2    0.80    3.70
 -15  -1  -2    5.30    4.40
 -15   1  -2    5.40    3.30
  16  -1   2    1.50    4.40
  16   1   2    3.10    4.10
 -16   1  -2    9.60    4.00
  17  -1   2    4.10    5.10
  17   1   2    6.20    5.10
 -17   1  -2   -3.40    4.00
 -18   1  -2    0.60    4.90
 -18   2   2   -2.90    5.40
  18   2  -2   -0.30    5.90
  17  -2  -2    1.70    4.70
 -17   2   2    6.20    4.30
  17   2  -2    5.90    5.10
  16  -2  -2   30.60    5.30
 -16   2   2   14.20    4.50
  16   2  -2   30.70    5.30
  15  -2  -2   24.80    4.70
 -15  -2   2   26.70    5.20
 -15   2   2   16.80    4.10
  14  -2  -2   10.90    3.60
 -14  -2   2    9.90    4.20
 -14   2   2    5.80    3.20
 -13  -2   2    7.50    3.60
 -13  -2   2    1.80    2.80
  13  -2  -2    2.90    3.00
  13   2  -2    1.80    2.40
 -13   2   2    7.70    2.90
 -12  -2   2   -1.40    2.40
  12  -2  -2    2.60    2.90
 -12  -2   2    2.60    3.30
  12   2  -2    2.60    2.10
 -12   2   2   -0.90    2.60
 -11  -2   2   59.39    5.50
  11  -2  -2   36.10    4.90
 -11  -2   2   38.30    4.50
 -11   2   2   36.50    4.50
  11   2  -2   42.50    4.40
 -10  -2   2   36.50    4.10
 -10  -2   2   36.40    4.60
  10  -2  -2   37.30    4.70
 -10   2   2   39.40    4.20
  10   2  -2   36.10    3.90
  -9  -2   2   51.69    5.50
  -9  -2   2   50.29    5.10
   9  -2  -2   59.89    5.60
  -9   2   2   53.09    5.30
   9   2  -2   47.50    5.00
  -8  -2   2  167.78   14.80
   8  -2  -2  170.78   14.90
  -8  -2   2  181.58   14.60
   8   2  -2  169.18   14.60
  -8   2   2  150.48   14.60
   7  -2  -2  127.59   12.00
  -7  -2   2  131.99   11.70
  -7  -2   2  137.99   11.90
  -7   2   2  136.49   11.80
   7   2  -2  133.89   11.70
  -6  -2   2    7.00    1.80
   6  -2  -2    2.60    1.80
  -6  -2   2    4.00    1.40
   6   2  -2    6.60    1.30
  -6   2   2    5.00    0.80
  -6   2   2    5.50    1.50
  -5  -2   2  927.71   78.59
  -5  -2   2  927.81   78.59
   5  -2  -2  900.51   78.69
  -5   2   2  921.41   78.49
  -5   2   2  943.11   78.59
   5   2  -2  913.51   78.59
  -4  -2   2   12.60    1.40
  -4  -2   2    9.90    1.60
   4  -2  -2    4.10    1.80
  -4   2   2    8.20    1.50
   4   2  -2    8.60    1.40
  -4   2   2    7.70    1.10
  -3  -2   2  331.87   27.20
  -3  -2   2  335.27   27.30
   3  -2  -2  305.97   27.30
   3   2  -2  314.77   27.20
  -3   2   2  316.37   27.10
  -3   2   2  303.57   27.20
  -2  -2   2  348.97   30.80
   2  -2  -2  360.26   30.90
  -2  -2   2  359.16   30.80
   2   2  -2  360.96   30.80
  -2   2   2  366.16   30.80
  -2   2   2  365.26   30.70
  -1  -2   2   85.09    7.10
  -1  -2   2   82.29    7.10
   1  -2  -2   69.59    7.20
  -1   2   2   74.09    7.00
  -1   2   2   83.09    7.00
   1   2  -2   92.69    7.10
   0  -2  -2  686.63   58.69
   0  -2   2  699.93   58.59
   0   2   2  675.43   58.59
   0   2   2  665.83   58.49
   0   2  -2  712.73   58.59
   1  -2   2  713.43   60.59
  -1  -2  -2  704.93   60.69
  -1   2  -2  710.23   60.59
   1   2   2  705.23   60.59
  -1   2  -2  702.63   60.59
   1   2   2  730.73   60.59
   2  -2   2   19.90    2.40
  -2  -2  -2   21.10    2.60
  -2  -2  -2   21.30    2.10
  -2   2  -2   22.50    2.20
   2   2   2   23.30    2.30
  -2   2  -2   24.50    2.40
   3  -2   2  648.44   54.39
  -3  -2  -2  635.74   54.39
  -3  -2  -2  660.23   54.19
  -3   2  -2  574.24   54.29
  -3   2  -2  655.13   54.19
   3   2   2  640.44   54.29
   4  -2   2   94.19    9.30
  -4  -2  -2  109.69    9.00
  -4  -2  -2  104.49    9.40
  -4   2  -2  106.89    9.10
   4   2   2  108.69    9.20
  -4   2  -2  100.69    9.20
  -5  -2  -2  270.77   23.60
  -5  -2  -2  292.07   23.30
   5  -2   2  260.77   23.60
  -5   2  -2  271.77   23.30
  -5   2  -2  273.07   23.50
   5   2   2  263.57   23.40
   6  -2   2  159.28   15.20
  -6  -2  -2  174.78   15.30
  -6  -2  -2  180.78   14.90
  -6   2  -2  176.88   15.10
  -6   2  -2  175.38   14.90
   6   2   2  171.08   15.00
  -7  -2  -2   -0.30    2.00
  -7  -2  -2    2.50    1.20
   7  -2   2    0.80    1.90
  -7   2  -2    0.90    0.90
   7   2   2    2.60    1.40
  -7   2  -2   -0.70    1.70
  -8  -2  -2   26.80    3.20
  -8  -2  -2   30.20    3.90
   8  -2   2   32.90    4.00
  -8   2  -2   35.10    3.50
   8   2   2   30.70    3.30
   9  -2   2  143.39   12.40
  -9  -2  -2  137.69   12.40
   9   2   2  139.19   12.00
  -9   2  -2  124.49   12.10
  10  -2   2   38.60    5.10
 -10  -2  -2   43.00    5.20
  10   2   2   45.10    4.50
 -10   2  -2   43.50    4.80
  11  -2   2   49.20    6.40
 -11  -2  -2   57.59    6.50
  11   2   2   60.99    5.50
 -11   2  -2   50.89    5.80
  12  -2   2    5.80    3.30
 -12  -2  -2    8.20    3.90
  12   2   2    9.60    2.60
 -12   2  -2    4.50    2.90
  13  -2   2    2.10    3.40
 -13  -2  -2    8.60    4.10
  13   2   2    1.60    2.60
 -13   2  -2    5.20    3.10
  14  -2   2   31.40    5.30
 -14  -2  -2   36.90    5.80
 -14   2  -2   29.60    4.70
  15  -2   2    9.10    4.50
 -15  -2  -2   12.50    5.00
 -15   2  -2    3.90    3.70
  16  -2   2   10.80    5.50
 -16  -2  -2   16.60    5.90
 -16   2  -2   21.00    4.70
 -17  -2  -2   -1.40    6.40
  17  -2   2    7.60    5.60
 -17   2  -2    1.70    4.80
 -17  -3   2    7.40    7.00
  16  -3  -2    2.80    6.00
 -16  -3   2    1.40    5.90
 -16   3   2    3.40    4.30
 -15  -3   2   33.60    6.00
  15  -3  -2   22.40    6.10
 -15   3   2   31.70    4.90
 -14  -3   2   36.00    5.60
  14  -3  -2   24.60    5.70
  14   3  -2   32.40    4.30
 -14   3   2   21.10    4.60
  13  -3  -2   -1.20    4.10
 -13  -3   2   -2.00    4.00
  13   3  -2   -1.40    2.90
 -13   3   2    1.40    3.30
 -12  -3   2    3.10    3.70
  12  -3  -2    0.90    3.80
 -12   3   2    7.90    3.10
  12   3  -2    4.00    2.70
 -11  -3   2   21.10    4.10
  11  -3  -2   19.40    4.20
  11   3  -2   14.10    3.00
 -11   3   2   12.50    3.30
  10  -3  -2   15.90    3.90
 -10  -3   2   21.50    3.90
 -10   3   2   22.20    3.40
  10   3  -2   19.20    3.10
  -9  -3   2   94.19    8.60
   9  -3  -2   79.99    8.80
  -9  -3   2   96.99    8.10
   9   3  -2   86.89    8.20
  -9   3   2   78.29    8.30
   8  -3  -2   42.60    5.00
  -8  -3   2   42.70    4.80
  -8  -3   2   37.00    4.20
   8   3  -2   38.10    4.30
  -8   3   2   37.00    4.40
  -7  -3   2  113.09   10.10
  -7  -3   2  115.99   10.40
   7  -3  -2  123.09   10.70
  -7   3   2  113.09   10.30
   7   3  -2  107.99   10.20
   6  -3  -2   95.69    8.40
  -6  -3   2   85.89    8.00
  -6  -3   2   88.99    7.80
  -6   3   2   78.59    7.90
   6   3  -2   84.49    7.80
  -5  -3   2   56.19    5.50
   5  -3  -2   60.19    5.70
  -5  -3   2   56.69    5.10
  -5   3   2   51.99    5.20
   5   3  -2   49.50    5.20
  -5   3   2   55.29    5.00
  -4  -3   2    2.50    1.70
  -4  -3   2    4.50    1.50
   4  -3  -2    4.90    1.90
  -4   3   2    4.00    1.20
  -4   3   2    5.20    1.60
   4   3  -2    6.10    1.50
  -3  -3   2    7.10    1.80
  -3  -3   2    7.40    1.80
   3  -3  -2    4.90    1.80
  -3   3   2    6.80    1.70
  -3   3   2    7.50    1.40
   3   3  -2    6.40    1.50
   2  -3  -2    1.80    1.60
  -2  -3   2   -1.60    1.30
  -2  -3   2    1.20    1.40
   2   3  -2    1.30    1.30
  -2   3   2    2.30    1.20
  -2   3   2    0.30    1.30
  -1  -3   2   87.29    7.50
  -1  -3   2   91.79    7.70
   1  -3  -2   81.39    7.70
   1   3  -2   82.89    7.50
  -1   3   2   86.89    7.50
  -1   3   2   77.99    7.50
   0  -3  -2   72.69    6.70
   0  -3   2   72.69    6.50
   0   3  -2   65.69    6.40
   0   3   2   65.69    6.30
   0   3   2   72.29    6.30
   0   3  -2   74.29    6.40
  -1  -3  -2   26.20    3.00
   1  -3   2   23.00    2.80
  -1   3  -2   20.80    2.70
   1   3   2   25.20    2.60
  -1   3  -2   21.90    2.50
   2  -3   2   25.40    2.80
  -2  -3  -2   22.50    2.40
  -2  -3  -2   20.10    2.70
  -2   3  -2   20.60    2.40
   2   3   2   23.40    2.60
  -2   3  -2   19.70    2.60
  -3  -3  -2   -0.70    1.10
  -3  -3  -2   -0.20    1.70
   3  -3   2   -1.10    1.60
  -3   3  -2    1.90    1.60
   3   3   2    2.10    1.30
  -3   3  -2    2.60    1.30
  -4  -3  -2    0.40    1.90
   4  -3   2    2.90    1.90
  -4  -3  -2   -0.90    1.10
  -4   3  -2   -0.80    1.20
  -4   3  -2    2.20    1.70
   4   3   2    2.70    1.30
   5  -3   2   14.90    2.50
  -5  -3  -2   15.90    2.70
  -5   3  -2   15.40    2.50
   5   3   2   17.70    2.20
  -5   3  -2   11.50    1.80
  -6  -3  -2   76.79    7.10
   6  -3   2   64.79    7.10
   6   3   2   69.69    6.70
  -6   3  -2   72.39    6.50
  -6   3  -2   77.89    6.90
   7  -3   2   27.10    4.10
  -7  -3  -2   28.70    4.00
   7   3   2   30.40    3.50
  -7   3  -2   33.00    3.70
   8  -3   2    5.00    3.10
  -8  -3  -2   -2.00    2.60
  -8   3  -2    0.30    2.20
   8   3   2   -2.40    1.80
  -9  -3  -2  205.28   18.20
   9  -3   2  204.58   18.30
   9   3   2  202.18   17.80
  -9   3  -2  202.58   17.90
  10  -3   2   70.19    8.40
 -10  -3  -2   83.19    8.10
  10   3   2   74.79    7.40
 -10   3  -2   78.99    7.70
  11  -3   2    3.50    3.60
 -11  -3  -2    2.90    3.50
  11   3   2    0.60    2.60
 -11   3  -2    0.60    2.90
 -12  -3  -2   49.20    5.90
  12  -3   2   31.20    5.70
 -12   3  -2   32.50    4.90
  12   3   2   43.90    4.70
 -13  -3  -2   20.30    5.30
  13  -3   2   16.00    4.60
  13   3   2   20.60    3.40
 -13   3  -2   12.30    3.90
 -14  -3  -2   14.90    5.20
  14  -3   2    5.80    4.70
  14   3   2   14.20    3.70
 -14   3  -2    5.40    3.90
 -15  -3  -2   10.20    5.60
  15  -3   2    0.90    5.10
 -15   3  -2    6.70    4.30
 -16  -3  -2    0.00    6.50
  16  -3   2   -0.20    5.90
 -16   3  -2    0.40    4.60
  15  -4  -2    6.40    6.70
  15   4  -2   17.70    4.80
 -15   4   2    9.20    5.70
  14  -4  -2    4.40    6.20
 -14   4   2    7.90    4.60
  14   4  -2    4.90    4.00
  13  -4  -2   30.90    6.60
  13   4  -2   35.50    5.10
 -13   4   2   38.70    5.60
  12  -4  -2    2.50    4.80
 -12   4   2    2.00    3.60
  12   4  -2   -2.70    3.00
 -11  -4   2   -1.20    4.00
  11  -4  -2    2.30    4.40
 -11   4   2    0.00    3.20
  11   4  -2    2.90    2.90
 -10  -4   2    4.40    4.00
  10  -4  -2   -0.40    4.10
  10   4  -2    7.30    2.90
 -10   4   2   -2.00    3.00
   9  -4  -2   14.90    4.40
  -9  -4   2   14.90    3.90
   9   4  -2   11.70    2.80
  -9   4   2   13.30    3.20
   8  -4  -2   12.80    3.90
  -8  -4   2   10.70    3.40
  -8   4   2    3.60    2.80
   8   4  -2    4.10    2.70
  -7  -4   2  124.69   11.60
   7  -4  -2  130.39   12.00
   7   4  -2  121.99   11.30
  -7   4   2  123.39   11.40
  -6  -4   2  219.38   20.70
   6  -4  -2  233.78   20.80
   6   4  -2  238.38   20.60
  -6   4   2  256.37   20.60
  -5  -4   2    2.10    2.00
   5  -4  -2   -4.30    2.60
  -5  -4   2   -1.00    2.30
  -5   4   2    0.00    2.30
   5   4  -2    1.90    2.10
   4  -4  -2   20.80    3.50
  -4  -4   2   20.90    3.00
  -4  -4   2   23.30    3.30
  -4   4   2   17.00    2.60
  -4   4   2   28.20    3.20
   4   4  -2   18.20    2.70
  -3  -4   2    5.90    2.60
  -3  -4   2   14.20    2.30
   3  -4  -2   16.00    2.90
   3   4  -2   12.00    2.40
  -3   4   2   11.90    2.40
  -3   4   2   11.70    2.00
  -2  -4   2   24.10    3.50
  -2  -4   2   32.20    3.40
   2  -4  -2   28.00    3.80
   2   4  -2   30.20    3.50
  -2   4   2   32.10    3.30
  -2   4   2   30.00    3.40
  -1  -4   2   25.00    3.40
   1  -4  -2   29.10    3.80
  -1  -4   2   27.50    3.20
  -1   4   2   25.90    3.00
   1   4  -2   28.70    3.20
  -1   4   2   21.20    3.10
   0  -4   2   10.80    2.50
   0  -4   2   16.80    2.40
   0  -4  -2   12.40    2.70
   0   4  -2   10.80    2.20
   0   4   2    9.00    2.10
   0   4   2    9.10    2.10
  -1  -4  -2   94.19    8.60
  -1  -4  -2  111.39    9.20
   1  -4   2   94.49    9.00
   1   4   2  103.39    8.70
  -1   4  -2   94.79    8.70
  -1   4  -2   85.69    8.70
   2  -4   2   94.99    8.50
  -2  -4  -2   94.89    8.70
  -2   4  -2   89.19    8.30
   2   4   2   96.59    8.30
  -2   4  -2   79.59    8.20
  -3  -4  -2    7.80    2.60
   3  -4   2    5.60    2.60
  -3   4  -2    3.90    1.90
   3   4   2    7.70    2.10
  -3   4  -2    9.40    2.30
  -4  -4  -2   35.80    4.40
   4  -4   2   37.80    4.50
  -4   4  -2   31.80    3.70
   4   4   2   36.20    3.90
  -4   4  -2   32.80    4.10
  -5  -4  -2    2.30    2.60
   5  -4   2    0.40    3.00
  -5   4  -2    3.00    2.30
   5   4   2    4.10    2.10
  -6  -4  -2    1.60    2.90
   6  -4   2   -7.10    3.00
  -6   4  -2   -0.10    2.50
   6   4   2    1.20    2.00
  -7  -4  -2   -3.40    2.90
   7  -4   2    4.80    3.50
  -7   4  -2   -1.80    2.60
   7   4   2    0.40    2.30
  -8  -4  -2   23.10    4.30
   8  -4   2   27.20    4.60
  -8   4  -2   24.30    3.90
   8   4   2   21.80    3.50
   9  -4   2   65.79    8.00
  -9  -4  -2   65.99    7.40
  -9   4  -2   73.29    7.10
   9   4   2   55.49    6.70
  10  -4   2    2.80    4.00
 -10  -4  -2    2.20    3.80
  10   4   2   -0.40    2.60
 -10   4  -2    0.80    3.20
 -11  -4  -2  112.19   10.90
  11  -4   2  107.79   11.20
  11   4   2   96.89   10.30
 -11   4  -2  114.49   10.60
 -12  -4  -2    5.30    5.00
  12  -4   2    8.60    4.90
  12   4   2    7.80    3.40
 -12   4  -2    8.60    4.00
 -13  -4  -2    1.70    5.20
  13  -4   2   -0.30    5.70
  13   4   2    7.00    3.90
 -13   4  -2    5.40    4.40
 -14  -4  -2    3.30    6.40
  14  -4   2    2.00    6.40
  14   4   2    3.20    4.20
 -14   4  -2    0.20    4.70
  13  -5  -2    8.80    7.10
  13   5  -2    4.60    4.70
  12  -5  -2    8.80    6.70
  12   5  -2   -2.20    4.20
 -12   5   2   13.90    5.30
  11  -5  -2    1.80    6.00
 -11   5   2    0.10    4.60
  11   5  -2    4.00    3.90
  10  -5  -2    2.60    5.10
 -10   5   2   10.20    4.20
  10   5  -2    4.80    3.60
   9  -5  -2    3.80    4.80
   9   5  -2   -5.70    3.10
  -9   5   2    1.60    3.70
   8  -5  -2    1.30    4.30
   8   5  -2    0.20    3.10
  -8   5   2    2.30    3.40
   7  -5  -2   12.70    4.00
  -7   5   2    9.20    3.40
   7   5  -2    2.90    2.90
   6  -5  -2   62.69    7.20
  -6   5   2   78.19    6.80
   6   5  -2   43.60    6.20
   5  -5  -2    6.70    3.30
   5   5  -2    2.80    2.70
  -5   5   2    4.70    3.10
   4  -5  -2   17.80    3.80
  -4   5   2   11.50    3.10
   4   5  -2    6.50    2.80
   3  -5  -2    6.30    3.30
  -3   5   2    9.50    2.60
  -3   5   2   10.30    2.90
   3   5  -2    8.20    2.70
   2  -5  -2   18.50    3.70
  -2  -5   2   18.20    3.80
   2   5  -2    4.30    2.70
  -2   5   2   14.70    2.90
   1  -5  -2   25.80    4.20
  -1  -5   2   26.90    3.60
  -1   5   2   26.10    3.40
   1   5  -2   21.40    3.40
   0  -5   2   26.70    3.70
   0  -5  -2   28.60    4.20
   0   5  -2   20.60    3.40
   0   5   2   26.30    3.50
   1  -5   2   -1.90    2.70
  -1  -5  -2   -0.20    3.30
  -1   5  -2   -0.10    2.40
   1   5   2   -1.10    2.30
   2  -5   2   87.89    8.50
  -2  -5  -2   93.99    8.20
  -2   5  -2   96.29    7.70
  -2   5  -2   64.19    7.50
   2   5   2   52.99    7.40
  -3  -5  -2   14.00    3.70
   3  -5   2   15.70    3.60
   3   5   2    7.00    2.70
  -3   5  -2   10.10    3.00
  -3   5  -2    6.20    2.60
  -4  -5  -2   78.09    7.70
   4  -5   2   70.99    7.60
   4   5   2   62.99    6.90
  -4   5  -2   63.09    7.00
  -5  -5  -2    3.60    3.50
   5  -5   2   -2.50    3.60
   5   5   2    0.80    2.60
  -5   5  -2   -1.20    2.80
  -6  -5  -2    2.90    3.60
   6  -5   2    1.10    3.90
  -6   5  -2    0.60    3.10
   6   5   2    3.90    2.60
  -7  -5  -2   13.50    4.30
   7  -5   2   16.40    4.60
   7   5   2   16.10    3.60
  -7   5  -2   16.70    3.80
   8  -5   2   12.40    5.10
  -8  -5  -2   27.50    4.70
  -8   5  -2   22.10    4.20
   8   5   2   14.50    3.70
  -9  -5  -2   19.40    5.10
   9  -5   2   20.60    5.60
   9   5   2   11.60    3.90
  -9   5  -2   17.40    4.40
  10  -5   2    8.40    6.00
 -10  -5  -2   18.70    5.50
 -10   5  -2   18.90    4.60
  10   5   2    9.00    4.00
 -11  -5  -2    4.50    5.50
  11  -5   2   -0.50    6.30
  11   5   2    4.20    4.00
 -11   5  -2    1.90    4.60
 -12  -5  -2   54.79    8.30
  12  -5   2   43.60    8.80
  12   5   2   42.70    6.40
   9  -6  -2   -6.50    6.20
  -9   6   2    3.60    5.40
   8  -6  -2   19.10    6.10
   8   6  -2   27.40    5.00
  -8   6   2   22.10    5.50
   7  -6  -2   52.79    7.40
   7   6  -2   45.00    6.30
   6  -6  -2   13.40    5.20
   6   6  -2    9.30    4.00
   5  -6  -2   27.30    5.40
   5   6  -2   20.70    4.30
   4  -6  -2   31.20    5.50
   4   6  -2   15.50    4.00
   3  -6  -2   25.30    5.10
   3   6  -2   11.20    3.80
   2  -6  -2   13.40    4.50
   2   6  -2    6.30    3.30
   1  -6  -2   10.10    4.50
  -1   6   2    6.00    3.20
   1   6  -2    8.70    3.40
   0  -6  -2   41.20    5.70
   0   6  -2   22.10    4.30
   0   6   2   23.10    4.20
  -1  -6  -2   16.10    4.60
   1   6   2    9.60    3.70
  -1   6  -2   12.00    3.60
  -2  -6  -2   15.40    4.80
   2   6   2   12.60    3.70
   3  -6   2   54.99    5.80
  -3  -6  -2   53.09    6.30
   3   6   2   26.20    5.30
  -4  -6  -2    1.70    4.60
   4   6   2   -0.10    3.40
  -4   6  -2   -0.10    3.60
   5   6   2   -1.80    3.40
  -5   6  -2   -2.80    3.70
  -6   6  -2   15.80    4.30
   6   6   2    4.30    4.00
   7   6   2    2.10    4.20
  -7   6  -2    1.00    4.50
   8   6   2    1.50    6.70
  -8   6  -2    4.50    4.80
 -19   0   3   -1.70    4.40
  18   0  -3   -4.80    4.90
 -18   0   3    3.40    4.20
 -17   0   3    3.00    3.50
  17   0  -3   -1.00    4.40
 -16   0   3    1.00    3.30
  16   0  -3   -2.50    3.80
  15   0  -3  124.59   11.70
 -15   0   3  113.79   11.00
 -14   0   3    1.70    2.60
  14   0  -3    0.50    3.20
  13   0  -3  104.79   10.60
 -13   0   3  118.69   10.40
 -12   0   3    0.30    2.30
  12   0  -3    3.10    2.50
 -11   0   3  142.29   12.80
  11   0  -3  147.59   13.10
  10   0  -3    0.30    1.80
  10   0  -3    0.60    1.30
 -10   0   3   -1.40    1.80
  -9   0   3    8.10    2.00
   9   0  -3   11.80    1.40
   9   0  -3   11.40    2.30
   8   0  -3    1.00    0.90
   8   0  -3   -1.30    1.50
  -8   0   3   -0.50    1.50
   7   0  -3    7.40    1.70
   7   0  -3    8.40    1.20
  -7   0   3   14.80    1.80
  -6   0   3    0.20    1.30
   6   0  -3   -0.20    0.70
   6   0  -3    0.90    1.20
   5   0  -3   33.10    2.90
   5   0  -3   32.20    3.20
  -5   0   3   31.20    3.20
   4   0  -3   -1.10    0.90
  -4   0   3   -0.80    1.00
   4   0  -3   -0.80    0.60
   3   0  -3  627.54   52.29
  -3   0   3  592.24   52.19
   3   0  -3  619.94   52.19
  -2   0   3    1.10    0.80
   2   0  -3    0.40    0.70
   2   0  -3    0.20    0.50
   1   0  -3 4579.04  377.06
   1   0  -3 4184.08  376.96
  -1   0   3 4542.95  376.96
   0   0  -3    0.80    0.60
   0   0   3    1.10    0.50
   0   0  -3   -1.50    0.40
  -1   0  -3 1792.82  151.48
  -1   0  -3 1774.52  151.48
  -1   0  -3 1779.12  151.58
  -2   0  -3    0.90    0.80
  -2   0  -3    0.60    0.70
  -2   0  -3    0.50    0.70
  -3   0  -3   54.39    4.80
  -3   0  -3   54.79    4.80
   4   0   3    0.00    0.70
  -4   0  -3    0.60    0.80
  -4   0  -3    0.60    1.20
   5   0   3  151.68   12.90
  -5   0  -3  152.78   12.90
  -5   0  -3  144.19   13.10
  -6   0  -3   -0.60    1.20
   6   0   3    0.00    0.80
  -6   0  -3   -0.90    1.40
   7   0   3   17.80    2.00
  -7   0  -3   19.50    2.20
  -7   0  -3   19.10    2.60
   8   0   3   -1.50    0.90
  -8   0  -3   -0.70    1.30
  -8   0  -3    0.90    1.80
  -9   0  -3   29.90    3.70
   9   0   3   27.80    2.80
  -9   0  -3   21.80    3.00
 -10   0  -3   -0.20    1.90
 -10   0  -3    2.20    2.40
  10   0   3   -2.20    1.30
 -11   0  -3  136.99   13.40
 -11   0  -3  157.48   13.10
 -12   0  -3   -3.70    2.90
 -12   0  -3    2.10    2.60
  13   0   3   69.49    8.00
 -13   0  -3   84.99    7.70
  14   0   3    2.40    3.50
 -14   0  -3   -3.10    3.10
  15   0   3   77.79    8.70
  16   0   3   -0.60    4.40
  17   0   3   54.99    7.80
  18  -1  -3    1.00    5.00
 -18   1   3    6.80    4.40
  18   1  -3    4.00    5.20
  17  -1  -3   14.80    4.60
 -17  -1   3    7.30    3.60
 -17   1   3   18.50    4.10
  17   1  -3   10.40    4.80
 -16  -1   3   29.20    4.90
  16  -1  -3   32.90    5.40
  16   1  -3   39.90    5.70
 -16   1   3   31.10    4.60
 -15  -1   3    0.80    3.10
  15  -1  -3   -2.60    3.40
  15   1  -3   -1.30    3.40
 -15   1   3    1.50    2.80
  14  -1  -3   11.50    3.60
 -14  -1   3    7.80    3.00
 -14   1   3    9.70    2.90
  14   1  -3   11.70    3.60
  13  -1  -3   63.49    7.90
 -13  -1   3   78.19    7.50
 -13   1   3   83.29    7.50
  13   1  -3   77.49    7.80
  12  -1  -3   94.99    9.30
 -12  -1   3   93.59    8.90
 -12   1   3   94.39    8.90
  12   1  -3  101.69    9.20
  11  -1  -3    2.10    2.40
 -11  -1   3   -0.70    2.00
  11   1  -3    2.00    1.50
 -11   1   3    3.50    1.80
 -10  -1   3   -2.00    1.70
  10  -1  -3   -1.70    2.10
 -10  -1   3    1.80    2.20
 -10   1   3    0.60    1.80
  10   1  -3    1.30    1.30
   9  -1  -3    7.30    2.20
  -9  -1   3    9.20    1.90
  -9  -1   3    7.70    2.20
   9   1  -3    5.70    1.40
  -9   1   3   12.90    2.10
  -8  -1   3   67.89    6.00
  -8  -1   3   55.09    6.10
   8  -1  -3   72.09    6.30
  -8   1   3   73.39    6.10
   8   1  -3   61.49    5.80
  -7  -1   3    2.20    1.60
   7  -1  -3    0.00    1.50
  -7  -1   3    3.50    1.40
  -7   1   3    3.90    1.50
   7   1  -3    3.40    1.00
   6  -1  -3  143.39   11.90
  -6  -1   3  136.19   11.80
  -6  -1   3  137.09   11.80
   6   1  -3  132.29   11.70
  -6   1   3  129.09   11.80
  -5  -1   3  818.42   68.69
  -5  -1   3  798.32   68.59
   5  -1  -3  803.32   68.69
   5   1  -3  784.32   68.59
  -5   1   3  820.42   68.49
  -5   1   3  807.02   68.69
  -4  -1   3   13.00    1.50
   4  -1  -3    7.50    1.60
  -4  -1   3   13.90    1.50
  -4   1   3    9.20    1.10
   4   1  -3   13.80    1.40
  -4   1   3   13.20    1.50
  -3  -1   3 2364.56  202.08
   3  -1  -3 2373.16  202.08
  -3  -1   3 2418.56  202.08
   3   1  -3 2411.46  202.08
  -3   1   3 2373.66  201.98
  -3   1   3 2316.07  202.08
  -2  -1   3   63.99    5.50
  -2  -1   3   60.19    5.40
  -2   1   3   64.69    5.50
  -2   1   3   67.09    5.40
   2   1  -3   58.89    5.50
  -1  -1   3  561.64   46.10
  -1  -1   3  545.15   46.20
   1  -1  -3  530.75   46.30
  -1   1   3  540.95   46.20
  -1   1   3  532.85   46.20
   1   1  -3  541.15   46.20
   0  -1   3  289.27   24.10
   0  -1  -3  276.47   24.10
   0  -1   3  274.27   24.00
   0   1  -3  276.47   24.10
   0   1   3  286.27   24.10
   0   1   3  289.67   24.00
   1  -1   3   15.40    1.90
  -1  -1  -3   19.60    2.10
  -1   1  -3   19.00    1.90
   1   1   3   21.40    1.80
  -1   1  -3   17.70    1.80
   2  -1   3  303.37   25.70
  -2  -1  -3  302.77   25.80
  -2   1  -3  304.27   25.70
   2   1   3  299.47   25.70
  -2   1  -3  294.17   25.70
   3  -1   3   81.89    7.10
  -3  -1  -3   78.09    7.20
  -3   1  -3   88.79    7.00
  -3   1  -3   79.59    7.10
   3   1   3   73.79    7.00
  -4  -1  -3   29.60    2.40
   4  -1   3   20.60    2.80
  -4  -1  -3   24.40    2.80
  -4   1  -3   24.70    2.70
  -4   1  -3   23.10    2.40
   4   1   3   29.80    2.50
   5  -1   3  239.68   20.60
  -5  -1  -3  231.68   20.60
   5   1   3  236.88   20.50
  -5   1  -3  246.18   20.50
  -5   1  -3  238.08   20.40
  -6  -1  -3   45.50    4.10
   6  -1   3   48.10    4.50
  -6  -1  -3   35.80    4.50
  -6   1  -3   50.19    4.00
   6   1   3   38.10    4.10
  -6   1  -3   49.40    4.30
  -7  -1  -3   -0.80    1.10
  -7  -1  -3    1.50    1.70
   7  -1   3   -0.20    1.60
   7  -1   3    0.30    0.90
  -7   1  -3   -0.50    1.40
   7   1   3    1.10    1.10
   8  -1   3  217.78   18.00
  -8  -1  -3  205.78   18.40
   8  -1   3  188.28   18.30
  -8   1  -3  223.58   18.20
   8   1   3  208.08   18.00
  -9  -1  -3    1.40    2.30
   9  -1   3   -2.30    2.20
  -9  -1  -3    1.10    1.60
   9   1   3   -1.40    1.20
  -9   1  -3    0.00    1.70
 -10  -1  -3   93.69    8.50
  10  -1   3   91.79    8.60
 -10  -1  -3   83.19    7.90
 -10   1  -3   91.79    8.10
  10   1   3   79.99    7.80
 -11  -1  -3    3.20    2.90
  11  -1   3    5.20    3.00
 -11  -1  -3    5.90    2.20
 -11   1  -3    4.60    2.30
  11   1   3    8.00    2.00
 -12  -1  -3   93.79    9.40
  12  -1   3   90.69    9.30
 -12   1  -3   98.59    8.90
  13  -1   3    1.30    3.10
 -13  -1  -3   -1.00    3.60
 -13   1  -3   -0.20    2.70
 -14  -1  -3   76.79    8.80
  14  -1   3   76.89    8.50
 -14   1  -3   71.89    7.60
  15  -1   3   56.69    6.30
 -15  -1  -3   38.40    6.30
 -15   1  -3   31.90    5.20
  16  -1   3   32.00    6.00
 -16   1  -3   29.60    5.00
  17  -1   3   -3.90    5.20
  17   1   3    0.00    5.30
 -17   1  -3   -1.80    4.50
 -18   2   3    5.00    4.90
  18   2  -3   16.10    6.30
  17  -2  -3    0.40    4.40
 -17   2   3    2.40    4.10
  17   2  -3    4.70    5.10
  16  -2  -3    2.70    4.20
  16   2  -3    4.30    4.10
 -16   2   3    1.30    3.60
  15  -2  -3   35.50    5.50
 -15   2   3   36.70    5.00
  14  -2  -3    2.70    3.30
 -14  -2   3    4.50    3.90
 -14  -2   3    2.50    3.20
 -14   2   3    2.80    3.00
 -13  -2   3  143.69   12.90
 -13  -2   3  149.09   13.50
  13  -2  -3  147.89   13.50
  13   2  -3  155.78   12.80
 -13   2   3  120.79   13.00
  12  -2  -3   60.49    7.30
 -12  -2   3   78.99    7.40
 -12  -2   3   66.49    6.70
  12   2  -3   72.29    6.50
 -12   2   3   57.79    6.70
 -11  -2   3    1.90    2.70
  11  -2  -3   -2.50    2.50
 -11  -2   3    1.30    2.40
  11   2  -3    0.40    1.80
 -11   2   3   -0.80    2.30
  10  -2  -3    7.20    2.90
 -10  -2   3    8.70    2.70
 -10  -2   3    9.10    2.20
 -10   2   3    5.50    2.30
  10   2  -3    5.40    2.00
   9  -2  -3   86.59    7.50
  -9  -2   3   76.59    7.00
  -9  -2   3   65.29    7.20
   9   2  -3   65.89    6.90
  -9   2   3   92.49    7.20
  -8  -2   3    0.30    1.60
   8  -2  -3    1.20    2.10
  -8  -2   3    0.50    1.90
   8   2  -3    0.20    1.40
  -8   2   3   -1.50    1.60
   7  -2  -3  374.56   31.90
  -7  -2   3  367.86   31.70
  -7  -2   3  380.06   31.60
   7   2  -3  365.36   31.60
  -7   2   3  358.26   31.70
   6  -2  -3  418.96   37.40
  -6  -2   3  426.56   37.20
  -6  -2   3  436.06   37.30
  -6   2   3  448.86   37.30
  -6   2   3  442.46   37.00
   6   2  -3  435.16   37.20
  -5  -2   3  269.47   23.00
  -5  -2   3  262.17   22.90
   5  -2  -3  279.37   23.10
  -5   2   3  269.07   22.80
  -5   2   3  272.27   22.90
   5   2  -3  249.68   22.90
  -4  -2   3  415.46   36.50
   4  -2  -3  427.36   36.60
  -4  -2   3  440.66   36.50
   4   2  -3  415.06   36.50
  -4   2   3  419.46   36.40
  -4   2   3  443.46   36.50
  -3  -2   3  160.98   13.40
   3  -2  -3  152.98   13.50
  -3  -2   3  154.98   13.40
  -3   2   3  155.98   13.30
  -3   2   3  149.79   13.40
   3   2  -3  153.58   13.40
  -2  -2   3   -0.90    1.00
   2  -2  -3    0.10    1.20
  -2  -2   3    0.90    1.10
  -2   2   3    0.90    0.80
  -2   2   3    0.70    0.90
   2   2  -3    0.20    1.00
  -1  -2   3  991.80   83.89
  -1  -2   3  979.10   83.89
   1  -2  -3  993.10   83.99
  -1   2   3 1000.90   83.89
   1   2  -3  968.70   83.89
  -1   2   3  979.90   83.89
   0  -2   3   78.49    6.60
   0  -2  -3   68.79    6.80
   0   2  -3   79.49    6.60
   0   2  -3   79.69    6.70
   0   2   3   72.69    6.50
   0   2   3   71.49    6.60
   1  -2   3  435.86   36.80
  -1  -2  -3  424.86   36.90
  -1   2  -3  432.96   36.80
   1   2   3  430.96   36.70
  -1   2  -3  434.26   36.80
   1   2   3  428.36   36.80
   2  -2   3   61.09    5.30
  -2  -2  -3   55.79    5.00
  -2  -2  -3   57.09    5.40
  -2   2  -3   54.19    5.20
  -2   2  -3   63.19    5.10
   2   2   3   54.89    5.10
  -3  -2  -3   22.50    2.90
   3  -2   3   22.30    2.80
   3   2   3   25.50    2.60
  -3   2  -3   24.60    2.70
  -3   2  -3   31.90    2.60
  -4  -2  -3   72.79    7.50
   4  -2   3   80.39    7.40
  -4  -2  -3   86.39    7.10
  -4   2  -3   81.89    7.40
  -4   2  -3   84.39    7.20
   4   2   3   77.99    7.30
  -5  -2  -3    6.50    1.00
   5  -2   3    9.20    1.80
  -5  -2  -3    5.90    1.80
  -5   2  -3    4.60    1.10
   5   2   3    4.40    1.30
  -5   2  -3    4.90    1.60
  -6  -2  -3   88.39    7.50
  -6  -2  -3   84.49    8.00
   6  -2   3   86.19    8.00
  -6   2  -3   86.79    7.60
  -6   2  -3   87.09    7.80
   6   2   3   84.19    7.70
   7  -2   3   14.00    2.60
  -7  -2  -3   13.60    2.70
  -7  -2  -3   18.20    2.00
  -7   2  -3   16.60    1.80
  -7   2  -3   15.20    2.50
   7   2   3   17.80    2.20
   8  -2   3  263.77   23.50
  -8  -2  -3  280.17   23.50
  -8   2  -3  273.67   23.30
   8   2   3  260.77   23.20
   9  -2   3   30.60    3.90
  -9  -2  -3   20.10    3.70
   9   2   3   23.00    3.00
  -9   2  -3   19.50    3.20
 -10  -2  -3   37.90    5.00
  10  -2   3   30.20    4.80
 -10   2  -3   36.80    4.40
  10   2   3   42.10    4.10
  11  -2   3  124.79   12.00
 -11  -2  -3  122.09   12.00
  11   2   3  139.09   11.20
 -11   2  -3  110.29   11.40
 -12  -2  -3    9.30    3.90
  12  -2   3   12.70    3.80
  12   2   3   10.40    2.70
 -12   2  -3    8.40    3.10
  13  -2   3    5.00    3.70
 -13  -2  -3    3.80    3.80
  13   2   3    4.10    2.70
 -13   2  -3    1.10    3.20
  14  -2   3   51.49    6.80
 -14  -2  -3   59.29    7.20
 -14   2  -3   49.80    6.30
  15  -2   3   -0.60    4.50
 -15  -2  -3    5.40    4.80
 -15   2  -3   -2.40    3.80
  16  -2   3   24.40    6.20
 -16  -2  -3   16.60    6.20
 -16   2  -3   19.30    4.80
 -17   2  -3    2.30    5.20
 -16  -3   3    8.40    6.00
  16  -3  -3    7.50    6.00
 -16   3   3    1.40    4.40
 -15  -3   3    3.00    4.90
  15  -3  -3    0.80    5.10
 -15   3   3    3.60    4.00
  14  -3  -3   17.90    5.30
 -14  -3   3   33.60    5.50
  14   3  -3   19.30    3.70
 -14   3   3   19.90    4.30
 -13  -3   3   51.39    6.00
  13  -3  -3   36.60    6.00
  13   3  -3   37.50    4.70
 -13   3   3   35.00    5.10
 -12  -3   3   35.00    4.90
  12  -3  -3   34.80    5.30
 -12   3   3   26.70    4.10
  12   3  -3   19.50    3.70
 -11  -3   3    6.30    3.40
  11  -3  -3    1.00    3.50
 -11   3   3    6.70    2.60
  11   3  -3    8.90    2.60
  10  -3  -3   -4.20    3.20
 -10  -3   3   -4.10    3.10
 -10  -3   3   -1.10    2.40
  10   3  -3   -1.00    2.10
 -10   3   3    2.70    2.60
   9  -3  -3   14.50    3.70
  -9  -3   3   18.80    3.40
  -9  -3   3   12.80    2.80
   9   3  -3   24.30    2.90
  -9   3   3   15.30    3.00
   8  -3  -3  555.04   49.40
  -8  -3   3  571.24   49.20
  -8  -3   3  560.34   49.00
  -8   3   3  608.94   49.20
   8   3  -3  574.54   49.10
  -7  -3   3   19.20    3.10
   7  -3  -3   20.00    3.60
  -7  -3   3   22.40    2.80
   7   3  -3   19.20    2.70
  -7   3   3   25.50    3.00
  -6  -3   3  333.07   28.00
   6  -3  -3  333.17   28.30
  -6  -3   3  327.17   28.10
   6   3  -3  319.87   28.00
  -6   3   3  317.07   28.10
   5  -3  -3   13.30    2.70
  -5  -3   3   15.00    2.50
  -5  -3   3   18.50    2.30
   5   3  -3   15.10    2.20
  -5   3   3   12.80    1.70
  -5   3   3   13.50    2.20
  -4  -3   3    0.10    1.60
   4  -3  -3    0.30    1.80
  -4  -3   3    0.20    1.40
  -4   3   3    1.80    1.10
  -4   3   3    0.00    1.50
   4   3  -3   -0.60    1.20
  -3  -3   3   15.60    1.90
  -3  -3   3    9.00    1.90
   3  -3  -3    9.70    2.30
  -3   3   3   10.90    1.60
   3   3  -3   12.80    1.90
  -3   3   3    9.50    1.80
  -2  -3   3   14.40    2.00
  -2  -3   3   15.90    2.00
   2  -3  -3    9.30    2.10
   2   3  -3   12.80    1.90
  -2   3   3   11.90    1.70
  -2   3   3   11.80    1.80
  -1  -3   3   12.20    2.10
   1  -3  -3   18.20    2.50
  -1  -3   3   14.70    2.10
   1   3  -3   12.90    2.00
  -1   3   3   18.80    2.00
  -1   3   3   13.70    1.90
   0  -3   3  158.98   13.50
   0  -3   3  147.49   13.50
   0  -3  -3  149.88   13.60
   0   3   3  150.58   13.30
   0   3   3  159.18   13.40
   0   3  -3  163.38   13.50
   1  -3   3   25.30    3.20
  -1  -3  -3   29.40    3.40
   1   3   3   28.50    3.00
  -1   3  -3   30.10    3.00
  -1   3  -3   27.40    3.10
   2  -3   3  558.24   48.70
  -2  -3  -3  572.84   48.80
  -2  -3  -3  570.24   48.50
  -2   3  -3  574.14   48.70
  -2   3  -3  564.54   48.70
   2   3   3  581.14   48.70
  -3  -3  -3    0.20    1.80
  -3  -3  -3    1.10    1.00
   3  -3   3    3.80    1.80
  -3   3  -3    5.90    1.70
   3   3   3    1.30    1.30
  -3   3  -3    1.40    1.30
  -4  -3  -3   13.70    2.50
   4  -3   3   11.90    2.40
  -4   3  -3   12.70    2.30
  -4   3  -3   13.40    1.80
   4   3   3   15.10    2.20
   5  -3   3   15.40    2.60
  -5  -3  -3   13.70    2.80
  -5   3  -3   15.20    2.40
  -5   3  -3   15.60    1.90
   5   3   3   11.80    2.00
  -6  -3  -3   15.60    2.70
   6  -3   3    6.60    2.60
  -6   3  -3   11.70    2.40
   6   3   3   18.80    2.40
  -6   3  -3    8.60    1.70
   7  -3   3    1.10    2.60
  -7  -3  -3   -0.20    2.30
  -7   3  -3    2.00    2.20
   7   3   3    0.20    1.90
  -8  -3  -3    3.20    2.90
   8  -3   3    6.40    3.00
   8   3   3    1.10    2.10
  -8   3  -3   -1.70    2.30
   9  -3   3   75.89    8.60
  -9  -3  -3   90.39    8.40
   9   3   3   89.69    7.80
  -9   3  -3   73.59    8.00
 -10  -3  -3    4.80    3.60
  10  -3   3   -0.50    3.10
 -10   3  -3    4.50    2.90
  10   3   3    2.90    2.40
  11  -3   3   -0.40    3.40
 -11  -3  -3    4.70    3.60
  11   3   3   -0.50    2.50
 -11   3  -3    1.40    3.00
 -12  -3  -3    4.90    4.10
  12  -3   3    8.70    3.90
  12   3   3    7.00    2.90
 -12   3  -3    2.40    3.30
  13  -3   3   21.50    5.30
 -13  -3  -3   36.80    6.10
  13   3   3   40.90    4.60
 -13   3  -3   26.90    4.70
  14  -3   3   -3.80    4.40
 -14  -3  -3    0.50    4.90
  14   3   3   -1.20    3.50
 -14   3  -3    2.30    4.10
 -15  -3  -3   29.30    6.60
  15  -3   3   30.30    6.30
 -15   3  -3   21.00    5.20
 -16  -3  -3   30.20    9.70
  16  -3   3   30.40    7.60
  15  -4  -3   -7.70    6.20
  15   4  -3    4.20    4.60
 -15   4   3    4.10    4.90
  14  -4  -3    2.90    6.00
 -14   4   3   -0.80    4.20
  14   4  -3    6.70    3.90
  13  -4  -3   22.00    5.80
  13   4  -3   20.50    4.20
 -13   4   3   21.10    4.60
  12  -4  -3   36.40    6.50
 -12   4   3   49.70    5.50
  12   4  -3   33.00    4.90
  11  -4  -3    5.90    4.60
  11   4  -3   -0.40    2.80
 -11   4   3    4.40    3.30
  10  -4  -3   28.70    4.90
  10   4  -3   17.90    3.50
 -10   4   3   12.40    3.70
   9  -4  -3   17.90    4.30
  -9   4   3   17.00    3.50
   9   4  -3   16.40    3.00
   8  -4  -3   33.70    5.20
   8   4  -3   28.50    4.20
  -8   4   3   46.00    4.60
  -7  -4   3    2.70    2.80
   7  -4  -3   -1.10    3.10
  -7   4   3    0.70    2.40
   7   4  -3    1.00    2.30
   6  -4  -3   10.80    3.20
  -6  -4   3    6.70    2.30
  -6  -4   3    3.90    2.50
  -6   4   3    4.10    2.50
   6   4  -3    1.30    1.90
   5  -4  -3   14.30    3.30
  -5  -4   3   18.60    3.10
  -5  -4   3   15.40    2.80
   5   4  -3   14.80    2.70
  -5   4   3   22.10    3.00
  -4  -4   3  176.68   15.50
  -4  -4   3  185.18   15.40
   4  -4  -3  178.08   15.80
   4   4  -3  173.48   15.40
  -4   4   3  179.58   15.20
  -4   4   3  160.18   15.40
   3  -4  -3    2.00    2.50
  -3  -4   3    9.90    2.20
  -3  -4   3    5.20    2.40
   3   4  -3    5.30    2.00
  -3   4   3    7.00    2.10
  -3   4   3    9.80    1.80
  -2  -4   3  156.58   13.90
  -2  -4   3  154.88   13.80
   2  -4  -3  168.18   14.10
  -2   4   3  165.28   13.80
  -2   4   3  147.09   13.70
   2   4  -3  154.78   13.90
  -1  -4   3    7.80    2.00
  -1  -4   3    2.70    2.20
   1  -4  -3    6.50    2.60
  -1   4   3    7.40    1.80
  -1   4   3    6.70    1.90
   1   4  -3    4.50    1.80
   0  -4   3   89.19    8.30
   0  -4   3   80.39    8.40
   0  -4  -3   96.49    8.70
   0   4  -3   93.69    8.20
   0   4   3   93.59    8.20
   1  -4   3    5.50    2.20
  -1  -4  -3    5.80    2.60
   1   4   3    5.90    1.90
  -1   4  -3    5.00    1.90
  -1   4  -3    5.60    2.20
   2  -4   3    3.40    2.20
  -2  -4  -3    0.80    2.50
  -2   4  -3   -0.60    2.10
  -2   4  -3    0.20    1.70
   2   4   3    0.10    1.90
  -3  -4  -3   21.80    3.40
   3  -4   3   15.40    3.00
  -3   4  -3   18.40    2.90
   3   4   3   19.40    2.90
  -3   4  -3   22.60    2.70
   4  -4   3  115.29   11.50
  -4  -4  -3  127.49   11.60
  -4   4  -3  155.98   11.50
   4   4   3  115.99   11.20
  -4   4  -3  123.89   11.20
  -5  -4  -3   45.80    5.70
   5  -4   3   46.30    5.70
   5   4   3   45.00    4.90
  -5   4  -3   52.89    5.30
  -6  -4  -3   11.50    3.20
   6  -4   3    3.70    3.40
  -6   4  -3   10.60    2.90
   6   4   3    7.60    2.60
   7  -4   3    1.10    3.30
  -7  -4  -3    2.50    3.00
  -7   4  -3    1.90    2.80
   7   4   3    3.70    2.60
   8  -4   3   16.10    4.10
  -8  -4  -3    9.30    3.50
  -8   4  -3   18.70    3.40
   8   4   3    9.50    2.70
   9  -4   3   -1.30    3.80
  -9  -4  -3    2.30    3.70
  -9   4  -3    1.50    3.10
   9   4   3   -0.70    2.70
 -10  -4  -3   -1.40    3.80
  10  -4   3   -5.80    4.10
 -10   4  -3    0.90    3.30
  10   4   3    2.20    2.90
 -11  -4  -3   33.70    6.10
  11  -4   3   38.40    6.10
  11   4   3   31.70    4.70
 -11   4  -3   36.80    5.30
 -12  -4  -3   35.00    6.20
  12  -4   3   26.60    6.20
  12   4   3   27.10    4.50
 -12   4  -3   39.40    5.50
  13  -4   3    9.70    6.60
 -13  -4  -3    9.30    5.90
  13   4   3    8.20    3.90
 -13   4  -3    8.50    4.70
  14  -4   3   12.30    7.70
 -14  -4  -3   31.00    7.00
 -14   4  -3   45.00    9.10
  14   4   3   19.30    5.30
  13  -5  -3   -0.40    7.00
 -13   5   3    7.90    6.00
  13   5  -3    4.70    4.90
  12  -5  -3   13.60    6.80
  12   5  -3   11.10    4.40
 -12   5   3   11.40    5.00
  11  -5  -3   76.89   10.20
 -11   5   3  100.49    9.50
  11   5  -3   79.69    9.10
  10  -5  -3    5.40    5.00
  10   5  -3    5.60    3.50
 -10   5   3    5.80    4.10
   9  -5  -3   78.49    9.70
  -9   5   3   92.79    8.90
   9   5  -3   74.49    8.40
   8  -5  -3    1.70    3.80
  -8   5   3    2.40    3.40
   8   5  -3   -0.70    3.00
   7  -5  -3   12.60    4.40
   7   5  -3   13.40    3.20
  -7   5   3   15.60    3.80
   6  -5  -3   20.80    4.10
   6   5  -3    9.20    3.00
  -6   5   3   21.30    3.70
   5  -5  -3   29.80    4.60
  -5   5   3   28.80    4.00
   5   5  -3   24.40    4.00
   4  -5  -3   44.70    5.70
  -4   5   3   55.09    5.40
   4   5  -3   35.80    4.90
   3  -5  -3    7.00    3.50
  -3  -5   3    6.90    3.00
  -3   5   3    5.50    2.40
   3   5  -3    4.10    2.50
  -2  -5   3   -4.20    2.70
   2  -5  -3    1.50    3.20
   2   5  -3    0.80    2.40
  -2   5   3    1.70    2.40
   1  -5  -3  138.19   11.40
  -1  -5   3  116.69   11.00
   1   5  -3  113.39   11.00
  -1   5   3  114.89   10.90
   0  -5  -3   51.89    5.90
   0  -5   3   42.50    4.80
   0   5  -3   37.60    4.60
   0   5   3   39.90    4.70
   1  -5   3   12.80    3.20
  -1  -5  -3   22.40    3.90
   1   5   3    8.20    2.70
  -1   5  -3   13.10    2.90
  -2  -5  -3    9.50    3.70
   2   5   3    7.80    2.70
  -2   5  -3    9.20    2.60
  -3  -5  -3   23.70    4.20
  -3   5  -3   18.90    3.70
  -3   5  -3   14.60    3.00
   3   5   3   15.90    3.30
  -4  -5  -3   37.00    5.00
  -4   5  -3   32.60    4.30
   4   5   3   29.90    4.30
  -5  -5  -3    4.90    3.40
  -5   5  -3    9.00    3.20
   5   5   3   11.20    3.10
  -6  -5  -3    0.10    3.60
  -6   5  -3    6.50    3.20
   6   5   3    1.70    3.00
  -7  -5  -3   21.60    4.50
   7   5   3   18.90    3.60
  -7   5  -3   26.70    4.20
  -8  -5  -3    2.00    3.90
  -8   5  -3   -0.10    3.50
   8   5   3   -1.90    3.10
  -9  -5  -3   -1.50    4.60
   9   5   3   -0.40    3.00
  -9   5  -3   -0.70    3.90
 -10  -5  -3   -0.90    4.80
 -10   5  -3    6.70    4.40
  10   5   3    1.00    3.90
 -11  -5  -3   -1.50    5.50
  11   5   3    0.10    4.40
 -11   5  -3    2.50    4.90
 -12  -5  -3   29.90    7.60
   9  -6  -3   11.40    6.20
  -9   6   3    3.20    5.30
   8  -6  -3   18.00    5.90
   8   6  -3    8.20    4.20
   7  -6  -3    1.60    5.00
   7   6  -3   -1.60    3.90
   6  -6  -3    8.90    4.90
   6   6  -3    5.60    3.70
   5  -6  -3    2.90    4.70
   5   6  -3    1.70    3.60
   4  -6  -3  110.49   10.30
   4   6  -3   72.39    9.10
   3  -6  -3   26.50    5.40
   3   6  -3   26.60    4.50
   2  -6  -3   73.39    8.00
   2   6  -3   52.79    6.80
   1  -6  -3   17.30    4.80
   1   6  -3    8.70    3.50
  -1   6   3   15.00    3.80
   0  -6  -3   17.60    4.90
   0   6   3    7.20    3.50
   0   6  -3   11.60    3.50
  -1  -6  -3   27.70    5.30
  -1   6  -3   25.40    4.20
   1   6   3   22.10    4.10
   2  -6   3   -2.10    3.50
  -2  -6  -3    2.20    4.30
   2   6   3    2.60    3.30
  -3  -6  -3    5.50    4.20
   3  -6   3    4.30    4.10
   3   6   3    3.70    3.60
  -4  -6  -3   18.50    5.00
   4   6   3   12.70    4.00
  -5  -6  -3   36.80    5.90
  -5   6  -3   43.70    5.40
   5   6   3   20.60    4.80
  -6  -6  -3   17.90    5.50
  -6   6  -3   17.80    5.00
   6   6   3   14.40    4.30
  -7  -6  -3    0.20    5.10
   7   6   3    1.90    4.00
  -7   6  -3    0.40    4.70
  -8   6  -3   19.70    5.40
 -19   0   4    1.60    4.60
  19   0  -4    1.00    5.50
  18   0  -4    0.00    5.20
 -18   0   4    3.60    4.10
  17   0  -4    0.10    4.60
 -17   0   4   -0.10    3.70
  16   0  -4  131.29   12.80
  15   0  -4    2.20    3.40
 -15   0   4    0.50    3.10
 -14   0   4  115.19   11.20
  14   0  -4  129.59   11.70
 -13   0   4   -0.20    2.50
  13   0  -4    0.30    2.80
 -12   0   4    3.70    2.30
  12   0  -4    9.20    2.80
 -11   0   4   -2.20    2.00
  11   0  -4   -0.20    2.30
  10   0  -4  177.88   15.00
  10   0  -4  174.98   15.30
 -10   0   4  165.28   15.10
  -9   0   4   -1.00    1.70
   9   0  -4   -0.80    1.70
   9   0  -4    1.30    1.00
  -8   0   4   60.99    5.30
   8   0  -4   51.99    4.90
   8   0  -4   56.79    5.40
  -7   0   4    0.30    1.40
   7   0  -4   -0.60    1.50
   7   0  -4    0.10    0.80
  -6   0   4   15.10    2.10
   6   0  -4   15.10    1.70
   6   0  -4   15.50    2.00
   5   0  -4    1.30    1.00
   5   0  -4    1.00    0.70
  -5   0   4   -1.90    0.90
   4   0  -4    4.40    1.10
  -4   0   4    6.80    1.30
   4   0  -4    6.80    0.90
  -3   0   4   -2.10    1.00
   3   0  -4   -0.90    0.70
  -2   0   4  614.34   54.09
   2   0  -4  643.94   54.09
   2   0  -4  647.54   54.09
   1   0  -4   -1.10    0.60
   1   0  -4    0.60    0.60
  -1   0   4    1.20    0.80
   0   0  -4    6.40    0.90
   0   0   4    4.30    0.80
   0   0  -4    6.60    0.90
  -1   0  -4    0.00    0.80
   1   0   4    0.10    0.70
  -1   0  -4    0.70    0.70
  -2   0  -4  170.08   15.30
  -2   0  -4  181.38   15.40
  -2   0  -4  185.08   15.30
  -3   0  -4    1.00    1.10
  -3   0  -4   -1.30    0.70
  -3   0  -4    1.00    0.80
  -4   0  -4  642.84   55.19
  -4   0  -4  647.04   55.19
  -4   0  -4  653.53   55.29
  -5   0  -4    0.30    1.40
   5   0   4   -0.20    0.90
  -5   0  -4    1.10    1.10
  -6   0  -4    1.60    1.30
   6   0   4    1.60    0.90
  -6   0  -4    1.20    1.60
  -7   0  -4    1.20    1.20
   7   0   4   -0.40    1.00
  -7   0  -4   -0.10    1.70
  -8   0  -4  194.08   16.20
  -8   0  -4  173.88   16.50
   8   0   4  191.88   16.20
  -9   0  -4   -0.30    1.70
   9   0   4    1.70    1.20
  -9   0  -4   -0.10    2.10
  10   0   4   52.99    4.90
 -10   0  -4   47.60    5.20
 -10   0  -4   53.39    5.70
 -11   0  -4   -1.70    2.10
 -11   0  -4   -1.00    2.80
 -12   0  -4   -0.80    3.00
 -12   0  -4   -1.40    2.40
 -13   0  -4    2.30    2.70
 -14   0  -4   13.00    4.90
  14   0   4   10.20    3.80
  15   0   4   -4.80    3.80
  16   0   4   -1.10    4.60
  17   0   4   -1.10    5.50
 -18  -1   4    1.30    4.10
  18  -1  -4   -0.50    5.00
  18   1  -4   -1.20    4.90
 -18   1   4    1.00    4.10
 -17  -1   4   19.50    4.40
  17  -1  -4   15.10    4.70
  17   1  -4   18.60    4.80
 -17   1   4    9.90    4.00
  16  -1  -4   43.60    5.70
 -16  -1   4   27.00    4.90
 -16   1   4   31.50    4.70
  16   1  -4   32.60    5.40
  15  -1  -4    2.70    3.60
 -15  -1   4    3.80    3.20
 -15   1   4    0.10    2.90
  15   1  -4    2.80    3.50
 -14  -1   4   32.40    4.40
  14  -1  -4   31.90    5.00
 -14   1   4   37.70    4.50
  14   1  -4   40.30    5.20
 -13  -1   4  168.68   15.30
  13  -1  -4  178.18   15.80
  13   1  -4  170.38   15.70
 -13   1   4  175.88   15.40
 -12  -1   4   19.00    3.10
  12  -1  -4   22.00    3.60
  12   1  -4   24.70    3.60
 -12   1   4   12.00    2.90
 -11  -1   4  107.79   10.50
  11  -1  -4  117.49   10.80
 -11   1   4  115.59   10.50
  11   1  -4  123.19   10.70
  11   1  -4  115.39   10.20
  10  -1  -4   56.19    5.90
 -10  -1   4   64.09    5.70
 -10   1   4   54.39    5.60
  10   1  -4   55.59    5.20
  10   1  -4   53.69    5.70
   9  -1  -4    7.10    2.10
  -9  -1   4    7.70    1.90
  -9   1   4    5.70    1.70
   9   1  -4    2.40    1.70
   9   1  -4    4.30    1.30
  -8  -1   4   25.70    2.80
   8  -1  -4   21.50    2.90
  -8  -1   4   21.80    2.90
  -8   1   4   24.20    2.80
   8   1  -4   23.60    2.50
   7  -1  -4  146.49   13.00
  -7  -1   4  147.89   12.90
  -7  -1   4  148.99   12.90
   7   1  -4  147.39   12.80
  -7   1   4  149.79   12.90
   6  -1  -4  146.19   13.10
  -6  -1   4  155.28   13.00
   6  -1  -4  147.39   12.80
  -6  -1   4  153.68   13.00
   6   1  -4  151.78   12.90
  -6   1   4  146.79   13.00
  -5  -1   4  552.74   47.00
   5  -1  -4  561.84   46.90
  -5  -1   4  552.54   47.00
   5  -1  -4  543.55   47.10
  -5   1   4  537.45   47.00
   5   1  -4  553.54   46.90
  -4  -1   4  217.68   18.90
  -4  -1   4  207.68   18.90
   4  -1  -4  222.88   18.80
   4  -1  -4  228.78   19.00
  -4   1   4  231.58   18.90
   4   1  -4  213.28   18.90
  -3  -1   4  731.53   60.09
   3  -1  -4  685.93   60.29
  -3  -1   4  701.93   60.19
   3   1  -4  714.73   60.19
  -3   1   4  679.83   60.19
  -3   1   4  722.63   60.09
  -2  -1   4 1733.23  149.99
   2  -1  -4 1776.32  150.08
  -2   1   4 1803.02  149.99
  -2   1   4 1727.63  149.99
   2   1  -4 1779.02  149.99
  -1  -1   4  673.43   53.79
   1  -1  -4  627.84   53.79
  -1   1   4  553.54   53.69
  -1   1   4  644.04   53.69
   1   1  -4  664.73   53.79
   0  -1  -4   55.49    5.10
   0  -1   4   52.69    5.00
   0  -1   4   56.59    4.90
   0   1   4   57.19    4.90
   0   1  -4   56.69    5.00
   0   1   4   59.59    5.00
  -1  -1  -4  483.85   40.50
   1  -1   4  477.25   40.40
  -1   1  -4  469.35   40.50
   1   1   4  475.75   40.40
  -1   1  -4  470.85   40.50
   1   1   4  470.05   40.50
  -2  -1  -4   -1.30    1.00
   2  -1   4    3.30    1.00
   2   1   4    1.00    0.90
  -2   1  -4    1.40    0.80
  -2   1  -4    2.20    1.00
   3  -1   4  364.76   31.50
  -3  -1  -4  364.76   31.60
  -3  -1  -4  371.26   31.40
  -3   1  -4  367.66   31.50
  -3   1  -4  380.06   31.50
   3   1   4  362.46   31.50
   4  -1   4  108.19    9.90
  -4  -1  -4  111.09    9.90
   4   1   4  109.89    9.70
  -4   1  -4  114.99    9.70
  -4   1  -4  116.69    9.80
   5  -1   4   33.80    3.60
  -5  -1  -4   32.40    3.70
  -5  -1  -4   36.10    3.20
  -5   1  -4   35.40    3.20
  -5   1  -4   36.20    3.50
   5   1   4   31.30    3.30
  -6  -1  -4    8.10    1.20
  -6  -1  -4    2.30    1.70
   6  -1   4    3.90    1.70
  -6   1  -4    4.70    1.00
  -6   1  -4    5.10    1.50
   6   1   4    3.90    1.20
  -7  -1  -4   15.40    1.90
  -7  -1  -4   16.40    2.60
   7  -1   4    9.10    2.30
   7   1   4   15.10    1.90
  -7   1  -4   11.80    2.10
  -7   1  -4   13.40    1.70
   8  -1   4   25.10    2.70
  -8  -1  -4   24.00    3.60
   8  -1   4   24.20    3.30
  -8  -1  -4   24.10    2.70
   8   1   4   25.20    2.80
  -8   1  -4   26.50    3.00
  -9  -1  -4   20.30    3.30
   9  -1   4   16.10    3.00
  -9  -1  -4   15.70    2.30
  -9   1  -4   22.20    2.80
   9   1   4   14.70    2.30
  10  -1   4    8.50    2.70
 -10  -1  -4    2.60    2.70
 -10  -1  -4    3.40    2.00
 -10   1  -4    6.10    2.30
  10   1   4    1.60    1.70
  11  -1   4   25.30    4.20
 -11  -1  -4   28.20    4.30
  11   1   4   25.10    3.20
 -11   1  -4   27.20    3.70
  12  -1   4    1.90    3.30
 -12  -1  -4    1.00    3.30
 -12   1  -4    0.90    2.70
  13  -1   4  188.38   17.20
 -13  -1  -4  197.58   17.20
 -13   1  -4  175.88   16.70
 -14  -1  -4    8.00    4.40
  14  -1   4    2.10    3.70
 -14   1  -4   -0.60    3.50
 -15  -1  -4   65.39    7.60
  15  -1   4   47.60    6.90
 -15   1  -4   50.29    6.30
  16  -1   4    7.00    4.90
 -16  -1  -4    0.00    5.20
 -16   1  -4   -3.70    4.00
  17  -1   4    7.80    5.70
  17   1   4    5.70    5.30
  18  -2  -4   22.80    8.00
 -18   2   4    5.40    4.70
  18   2  -4   15.10    6.30
  17  -2  -4   29.30    5.80
 -17   2   4   24.40    4.90
  17   2  -4   22.70    5.80
  16  -2  -4    0.40    4.20
 -16   2   4    0.40    3.50
  16   2  -4   -3.20    4.20
 -15  -2   4   10.10    4.00
  15  -2  -4   15.80    4.40
  15   2  -4   14.80    4.30
 -15   2   4   15.90    3.80
  14  -2  -4   57.19    6.80
 -14  -2   4   46.30    5.80
 -14   2   4   56.89    6.10
  14   2  -4   52.09    6.30
  13  -2  -4   -1.10    3.30
 -13  -2   4   -3.30    3.40
 -13  -2   4    0.00    3.00
  13   2  -4    0.70    2.30
 -13   2   4    0.80    2.70
  12  -2  -4  108.99   10.90
 -12  -2   4  113.69   10.50
 -12  -2   4  124.09   10.70
  12   2  -4  124.59   10.20
 -12   2   4   93.09   10.30
 -11  -2   4   45.20    4.80
  11  -2  -4   40.00    5.30
 -11  -2   4   51.09    5.40
 -11   2   4   46.90    5.00
  11   2  -4   39.20    4.60
 -10  -2   4  122.99   11.20
 -10  -2   4  122.59   10.90
  10  -2  -4  123.09   11.30
 -10   2   4  120.09   11.00
  10   2  -4  120.69   10.80
   9  -2  -4  101.19   11.50
  -9  -2   4  133.09   11.20
  -9  -2   4  129.59   11.40
  -9   2   4  133.19   11.20
   9   2  -4  131.59   11.10
  -8  -2   4   33.00    3.60
   8  -2  -4   33.30    4.00
  -8  -2   4   32.40    3.90
   8   2  -4   30.30    3.40
  -8   2   4   35.00    3.70
  -7  -2   4  495.55   44.90
  -7  -2   4  527.15   44.80
   7  -2  -4  542.65   45.00
  -7   2   4  524.45   44.80
   7   2  -4  536.05   44.80
  -6  -2   4 1829.42  156.78
   6  -2  -4 1845.82  156.98
  -6  -2   4 1899.51  156.88
   6   2  -4 1832.92  156.78
  -6   2   4 1835.02  156.88
  -6   2   4 1815.52  156.68
  -5  -2   4  403.56   33.90
  -5  -2   4  379.16   33.90
   5  -2  -4  395.36   34.00
   5   2  -4  392.06   33.90
  -5   2   4  399.46   33.70
  -5   2   4  408.36   33.90
  -4  -2   4   24.20    2.60
  -4  -2   4   24.40    2.50
  -4   2   4   23.80    2.60
  -4   2   4   21.70    2.30
   4   2  -4   23.30    2.40
  -3  -2   4   35.20    3.40
   3  -2  -4   34.90    3.80
  -3  -2   4   29.00    3.20
   3   2  -4   32.70    3.20
  -3   2   4   36.50    3.10
  -3   2   4   37.80    3.30
   2  -2  -4   22.30    2.80
  -2  -2   4   25.40    2.50
  -2  -2   4   27.40    2.70
  -2   2   4   23.30    2.50
  -2   2   4   25.20    2.50
   2   2  -4   23.70    2.60
  -1  -2   4   11.30    1.70
   1  -2  -4    8.90    1.80
  -1  -2   4   11.30    1.40
  -1   2   4   14.80    1.50
  -1   2   4   11.20    1.40
   1   2  -4   14.50    1.70
   0  -2   4    4.70    1.20
   0  -2  -4    5.10    1.40
   0  -2   4    3.80    1.00
   0   2   4    7.10    1.10
   0   2  -4    1.10    1.10
   0   2   4    2.00    0.80
   1  -2   4  216.28   19.70
  -1  -2  -4  231.28   19.80
  -1   2  -4  212.38   19.70
   1   2   4  237.28   19.60
  -1   2  -4  233.78   19.70
   1   2   4  247.38   19.70
   2  -2   4  192.38   16.70
  -2   2  -4  191.08   16.70
   2   2   4  200.08   16.70
  -2   2  -4  190.08   16.60
  -3  -2  -4  462.65   40.90
   3  -2   4  480.95   40.80
  -3   2  -4  495.35   40.80
  -3   2  -4  476.25   40.70
   3   2   4  473.25   40.80
  -4  -2  -4   76.79    7.10
   4  -2   4   75.59    7.00
  -4   2  -4   77.39    6.80
   4   2   4   77.49    6.90
  -4   2  -4   77.39    7.00
   5  -2   4   68.59    6.80
  -5  -2  -4   74.39    6.90
  -5   2  -4   73.09    6.60
  -5   2  -4   76.69    6.40
   5   2   4   70.09    6.50
  -6  -2  -4   67.79    7.30
   6  -2   4   82.59    7.40
   6   2   4   80.59    7.10
  -6   2  -4   81.19    7.20
  -6   2  -4   80.19    6.90
   7  -2   4  115.79   11.70
  -7  -2  -4  137.29   11.80
  -7   2  -4  138.79   11.60
  -7   2  -4  129.19   11.20
   7   2   4  130.49   11.40
   8  -2   4    1.20    2.30
  -8  -2  -4   -2.10    2.20
  -8   2  -4   -1.80    1.90
   8   2   4    0.10    1.60
   9  -2   4    3.10    2.80
  -9  -2  -4    0.70    2.70
  -9   2  -4    0.30    2.20
   9   2   4    1.50    1.80
  10  -2   4    2.10    3.00
 -10  -2  -4    3.30    3.10
  10   2   4    5.50    2.10
 -10   2  -4    1.70    2.60
  11  -2   4   62.69    7.60
 -11  -2  -4   70.59    7.40
 -11   2  -4   62.79    6.80
  11   2   4   68.89    6.50
 -12  -2  -4   14.70    4.50
  12  -2   4    8.20    4.00
 -12   2  -4   15.40    3.50
  12   2   4   21.10    3.10
 -13  -2  -4   -1.70    4.10
  13  -2   4    1.50    3.90
  13   2   4    2.80    3.20
 -13   2  -4    0.10    3.10
 -14  -2  -4   47.00    7.30
  14  -2   4   68.59    7.40
 -14   2  -4   47.50    6.10
 -15  -2  -4   33.70    6.30
  15  -2   4   31.20    5.90
 -15   2  -4   25.60    5.10
  16  -2   4  104.29   13.00
 -16  -2  -4  144.69   13.60
 -16   2  -4  109.09   12.00
  16  -3  -4    0.40    6.00
 -16   3   4   10.90    4.50
  15  -3  -4   -8.40    5.40
 -15   3   4    4.50    4.00
  14  -3  -4    0.80    5.10
 -14  -3   4    0.20    4.50
  14   3  -4   10.30    3.10
 -14   3   4    9.10    3.70
 -13  -3   4    3.00    4.10
  13  -3  -4   -1.50    3.80
  13   3  -4    5.40    2.90
 -13   3   4    3.80    3.20
  12  -3  -4    5.00    3.80
 -12  -3   4   -0.80    3.60
 -12   3   4    2.30    3.00
  12   3  -4    0.20    2.50
 -11  -3   4   43.50    4.80
  11  -3  -4   37.40    5.50
 -11  -3   4   38.60    5.20
  11   3  -4   35.30    4.50
 -11   3   4   51.49    5.10
  10  -3  -4   15.10    3.60
 -10  -3   4    9.60    3.30
 -10  -3   4   12.80    2.90
 -10   3   4    7.10    2.80
  10   3  -4    8.30    2.40
   9  -3  -4  141.19   12.70
  -9  -3   4  126.39   12.20
  -9  -3   4  128.09   12.30
   9   3  -4  138.79   12.20
  -9   3   4  152.28   12.30
  -8  -3   4   33.10    4.00
   8  -3  -4   29.30    4.30
  -8  -3   4   29.90    3.70
  -8   3   4   42.40    4.10
   8   3  -4   29.10    3.70
   7  -3  -4   17.90    3.40
  -7  -3   4   13.10    2.70
  -7  -3   4   16.70    2.50
  -7   3   4   17.20    2.70
   7   3  -4   15.50    2.50
   6  -3  -4   -6.10    2.20
  -6  -3   4   -1.20    1.90
  -6  -3   4   -1.50    1.70
  -6   3   4    0.50    1.80
   6   3  -4   -3.50    1.60
  -5  -3   4    0.20    1.70
  -5  -3   4   -0.10    1.60
   5  -3  -4   -1.00    2.00
  -5   3   4    0.50    1.10
   5   3  -4    1.70    1.60
  -5   3   4    2.10    1.60
  -4  -3   4   28.60    3.40
   4  -3  -4   29.80    3.70
  -4  -3   4   36.20    3.50
  -4   3   4   32.10    3.40
   4   3  -4   33.30    3.40
  -4   3   4   33.30    3.20
  -3  -3   4    7.50    1.80
   3  -3  -4    7.80    2.00
  -3  -3   4    8.40    1.70
  -3   3   4    9.50    1.50
   3   3  -4    6.20    1.60
  -3   3   4    8.20    1.70
  -2  -3   4   34.50    3.60
   2  -3  -4   31.70    3.90
  -2  -3   4   32.80    3.60
  -2   3   4   37.00    3.40
   2   3  -4   35.20    3.60
  -2   3   4   35.00    3.50
  -1  -3   4  157.88   13.60
   1  -3  -4  151.38   13.70
  -1  -3   4  153.88   13.50
   1   3  -4  151.78   13.50
  -1   3   4  158.28   13.40
  -1   3   4  158.98   13.50
   0  -3   4   93.39    8.80
   0  -3  -4   94.79    9.10
   0  -3   4   86.99    8.90
   0   3  -4  103.89    8.90
   0   3   4  113.99    8.90
   0   3   4  107.19    8.70
  -1  -3  -4  189.28   16.30
   1  -3   4  181.48   16.10
   1   3   4  195.18   16.10
  -1   3  -4  170.78   16.10
  -1   3  -4  192.98   16.10
   2  -3   4  232.88   20.60
  -2  -3  -4  232.98   20.70
  -2   3  -4  242.48   20.60
   2   3   4  241.38   20.50
  -2   3  -4  240.58   20.50
   3  -3   4   31.40    3.80
  -3  -3  -4   34.20    4.00
  -3   3  -4   33.30    3.60
  -3   3  -4   32.90    3.40
   3   3   4   32.70    3.50
   4  -3   4   29.80    3.90
  -4  -3  -4   33.90    4.00
  -4   3  -4   35.10    3.70
  -4   3  -4   30.10    3.40
   4   3   4   35.40    3.60
  -5  -3  -4    1.20    2.20
   5  -3   4    0.30    2.10
   5   3   4    0.10    1.70
  -5   3  -4   -0.80    1.90
  -5   3  -4   -0.50    1.30
   6  -3   4  127.19   14.30
  -6  -3  -4  172.08   14.40
   6   3   4  168.18   14.10
  -6   3  -4  186.28   14.20
  -6   3  -4  156.98   13.90
   7  -3   4  230.78   19.40
  -7  -3  -4  205.88   19.30
  -7   3  -4  229.48   19.20
   7   3   4  211.48   19.00
   8  -3   4    9.50    3.10
  -8  -3  -4   12.90    3.50
   8   3   4   12.20    2.30
  -8   3  -4    9.20    2.80
   9  -3   4    6.80    3.20
  -9  -3  -4    5.10    3.30
   9   3   4    4.50    2.50
  -9   3  -4    8.00    2.80
 -10  -3  -4   15.40    3.80
  10  -3   4   15.00    3.70
 -10   3  -4    7.10    3.10
  10   3   4    9.00    2.80
 -11  -3  -4    0.90    4.00
  11  -3   4    2.20    3.50
  11   3   4    1.80    2.60
 -11   3  -4   -1.20    2.90
  12  -3   4   20.60    4.50
 -12  -3  -4   24.70    5.20
  12   3   4   16.90    3.50
 -12   3  -4   16.20    4.00
  13  -3   4   20.30    4.90
 -13  -3  -4   21.50    5.40
  13   3   4   30.50    4.20
 -13   3  -4   21.40    4.60
 -14  -3  -4    1.80    5.70
  14  -3   4    0.50    4.50
 -14   3  -4    2.80    4.20
  14   3   4    6.50    3.80
 -15  -3  -4   11.40    6.30
  15  -3   4   14.10    5.60
 -15   3  -4   12.00    5.10
  15  -4  -4   -0.40    6.20
 -15   4   4   -3.20    4.70
  15   4  -4    4.70    4.50
  14  -4  -4    1.00    6.00
  14   4  -4    6.40    3.80
 -14   4   4   -1.40    4.10
  13  -4  -4   15.50    5.60
  13   4  -4   10.60    3.70
 -13   4   4    8.30    4.00
  12  -4  -4    5.30    4.90
 -12   4   4   -3.10    3.60
  12   4  -4    2.90    3.20
  11  -4  -4    2.60    4.30
 -11   4   4    1.90    3.20
  11   4  -4   -0.10    2.70
  10  -4  -4   13.70    4.50
  10   4  -4   18.50    3.40
 -10   4   4   16.70    3.50
   9  -4  -4   18.10    4.50
  -9   4   4   25.20    3.90
   9   4  -4   20.10    3.20
   8  -4  -4    6.70    3.60
   8   4  -4    6.20    2.50
  -8   4   4    7.90    3.00
  -7  -4   4   11.60    2.80
   7  -4  -4    9.70    3.50
  -7   4   4   15.20    2.90
   7   4  -4   11.70    2.70
  -6  -4   4   25.50    3.50
   6  -4  -4   32.20    4.40
   6   4  -4   24.40    3.40
  -6   4   4   29.40    3.70
   5  -4  -4   -2.90    2.60
  -5  -4   4   -2.80    2.10
   5   4  -4   -1.90    2.00
  -5   4   4    0.10    2.30
   4  -4  -4    0.90    2.50
  -4  -4   4    0.10    2.20
  -4   4   4   -0.10    1.90
  -4   4   4   -1.60    1.60
   4   4  -4    0.60    1.80
   3  -4  -4    0.20    2.50
  -3  -4   4   -1.20    2.00
  -3   4   4    0.90    1.90
  -3   4   4    0.70    1.60
   3   4  -4   -1.80    1.70
  -2  -4   4   43.60    4.20
   2  -4  -4   39.40    4.70
  -2   4   4   34.20    3.90
  -2   4   4   34.10    3.90
   2   4  -4   39.80    4.20
  -1  -4   4    9.40    2.90
  -1  -4   4    5.30    2.10
   1  -4  -4    9.60    2.80
   1   4  -4   11.10    2.20
  -1   4   4    3.50    1.90
   0  -4  -4    4.20    2.40
   0  -4   4    4.50    2.30
   0  -4   4    1.20    2.10
   0   4  -4    5.40    1.90
   0   4   4    0.60    1.70
   1  -4   4   65.69    6.30
  -1  -4  -4   72.39    6.70
   1  -4   4   63.79    6.30
   1   4   4   66.49    6.20
  -1   4  -4   56.39    6.10
   2  -4   4    4.30    2.30
  -2  -4  -4    1.50    2.60
   2   4   4    0.10    1.80
  -2   4  -4    2.20    2.00
  -2   4  -4    3.90    1.90
   3  -4   4   28.70    4.00
  -3  -4  -4   40.90    4.40
   3   4   4   29.00    3.60
  -3   4  -4   34.40    3.90
  -3   4  -4   27.00    3.50
   4  -4   4   29.70    4.20
  -4  -4  -4   33.50    4.30
  -4   4  -4   27.10    3.50
   4   4   4   32.30    3.80
  -4   4  -4   40.50    4.10
   5  -4   4    9.50    3.30
  -5  -4  -4    7.10    3.10
   5   4   4    5.60    2.50
  -5   4  -4   17.70    2.80
   6  -4   4   95.49    8.80
  -6  -4  -4   79.39    8.70
  -6   4  -4   85.29    8.30
   6   4   4   85.39    8.20
  -7  -4  -4   14.90    4.00
   7  -4   4   19.50    4.30
   7   4   4   21.60    3.30
  -7   4  -4   25.90    3.70
   8  -4   4   -2.40    3.60
  -8  -4  -4   -0.40    3.20
  -8   4  -4   -0.30    2.80
   8   4   4    2.00    2.60
  -9  -4  -4   67.89    7.80
   9  -4   4   64.29    7.90
  -9   4  -4   77.39    7.10
   9   4   4   51.49    6.60
 -10  -4  -4    0.20    4.00
  10  -4   4    7.20    4.40
 -10   4  -4    3.20    3.50
  10   4   4    4.30    3.10
 -11  -4  -4   16.80    4.80
  11  -4   4   20.50    5.40
  11   4   4    9.20    3.60
 -11   4  -4   14.10    4.20
 -12  -4  -4   40.90    6.90
  12  -4   4   32.70    7.10
 -12   4  -4   34.30    5.60
  12   4   4   35.70    5.10
 -13  -4  -4   18.50    6.80
  13  -4   4   36.10    7.30
 -13   4  -4   34.70    5.80
  13   4   4   27.00    4.90
 -14  -4  -4    4.90    6.80
  14  -4   4   -4.10    6.80
  14   4   4    6.20    4.70
  13  -5  -4    0.40    7.50
  13   5  -4   -0.10    4.70
 -13   5   4   -2.50    5.10
  12  -5  -4   16.70    6.40
  12   5  -4    2.20    4.40
 -12   5   4   22.70    5.40
  11  -5  -4    8.70    5.70
  11   5  -4    8.20    4.10
 -11   5   4    7.90    4.20
  10  -5  -4  112.99   13.20
 -10   5   4  144.09   12.40
   9  -5  -4   -4.80    4.60
  -9   5   4   -3.40    3.50
   9   5  -4   -2.30    3.00
   8  -5  -4   36.70    6.50
  -8   5   4   71.89    6.70
   7  -5  -4   23.10    5.10
   7   5  -4   32.00    4.30
  -7   5   4   40.20    4.70
   6  -5  -4   38.80    5.50
  -6   5   4   43.80    5.00
   6   5  -4   33.10    4.60
   5  -5  -4    5.60    3.50
  -5   5   4    1.50    4.10
   5   5  -4   -3.10    2.60
   4  -5  -4    6.40    3.20
  -4  -5   4    5.20    3.00
   4   5  -4    4.50    2.70
   3  -5  -4   16.90    3.70
  -3  -5   4   12.60    3.10
  -3   5   4    8.80    2.50
   3   5  -4    7.10    2.60
  -2  -5   4   27.80    3.90
   2  -5  -4   32.00    4.60
  -2   5   4   26.40    3.60
   2   5  -4   25.30    3.90
   1  -5  -4   26.20    4.20
  -1  -5   4   27.80    3.70
   1   5  -4   21.70    3.50
  -1   5   4   19.50    3.30
   0  -5   4  112.39   10.90
   0  -5  -4  125.29   11.40
   0   5  -4  120.29   10.90
   0   5   4  119.99   10.90
  -1  -5  -4   -0.40    3.10
   1  -5   4   -0.70    2.60
  -1   5  -4   -2.50    2.40
   1   5   4   -5.40    2.20
  -2  -5  -4    4.70    3.60
   2  -5   4   10.20    3.20
  -2   5  -4    7.90    2.60
   2   5   4    7.90    2.70
  -3  -5  -4   27.00    4.50
   3   5   4   18.50    3.60
  -3   5  -4   18.10    3.30
  -3   5  -4   34.70    4.00
  -4  -5  -4   11.20    3.80
  -4   5  -4   13.10    3.30
   4   5   4    5.40    2.60
  -5  -5  -4   10.20    3.90
  -5   5  -4   16.70    3.60
   5   5   4   11.40    2.90
  -6  -5  -4   18.10    4.20
  -6   5  -4   13.10    3.50
   6   5   4   11.40    3.40
  -7  -5  -4    5.10    4.00
   7   5   4    1.60    2.80
  -7   5  -4    5.40    3.50
  -8  -5  -4   23.20    4.80
   8   5   4   11.50    3.50
  -8   5  -4   19.30    4.40
  -9  -5  -4   -0.80    4.70
  -9   5  -4    3.70    4.10
   9   5   4   -3.30    3.30
 -10  -5  -4   40.40    6.80
 -10   5  -4   46.60    6.30
  10   5   4   34.70    5.60
 -11  -5  -4    5.70    5.90
  11   5   4    3.20    4.30
 -11   5  -4   -4.30    4.80
   9  -6  -4   36.00    7.50
   8  -6  -4    4.70    5.40
   8   6  -4   -1.60    4.00
   7  -6  -4    9.90    5.50
   7   6  -4    6.60    4.00
   6  -6  -4    5.40    4.80
   6   6  -4    1.20    3.60
   5  -6  -4   -0.70    4.70
   5   6  -4    3.00    3.70
   4  -6  -4   19.10    5.20
   4   6  -4   10.60    4.00
   3  -6  -4   16.90    4.80
   3   6  -4   10.10    3.70
   2  -6  -4    9.80    4.50
   2   6  -4   -0.10    3.30
   1  -6  -4   22.20    4.90
  -1   6   4   17.10    3.90
   1   6  -4   21.50    4.00
   0  -6  -4    7.10    4.20
   0   6   4    9.20    3.50
   0   6  -4    8.60    3.60
  -1  -6  -4   22.30    5.30
   1  -6   4   33.10    4.60
  -1   6  -4   17.90    4.10
   1   6   4   31.30    4.30
   2  -6   4   41.50    5.60
  -2  -6  -4   41.60    6.30
   2   6   4   43.90    5.50
   3  -6   4    3.10    3.80
  -3  -6  -4    3.40    4.20
   3   6   4    5.40    3.60
   4  -6   4   12.80    4.80
  -4  -6  -4   14.10    4.70
   4   6   4   10.60    4.00
  -5  -6  -4    0.40    4.60
   5   6   4    3.20    3.70
  -5   6  -4    0.20    4.10
  -6  -6  -4   16.80    5.60
  -6   6  -4   24.50    5.40
   6   6   4   13.70    4.20
  -7  -6  -4    2.00    5.50
  -7   6  -4    2.70    4.80
   7   6   4    0.00    4.60
  19   0  -5    3.50    5.60
 -19   0   5    0.60    4.50
 -18   0   5    2.10    4.00
  18   0  -5    2.10    5.10
 -17   0   5   11.90    3.90
  17   0  -5   16.50    5.10
  16   0  -5   -5.00    3.90
 -16   0   5   -1.20    3.40
  15   0  -5  200.98   17.60
 -15   0   5  185.38   17.20
  14   0  -5   -3.50    3.30
 -14   0   5    4.10    2.90
 -13   0   5    1.30    2.50
  13   0  -5    4.90    3.10
 -12   0   5    1.80    2.40
  12   0  -5    1.20    2.50
  11   0  -5   50.29    5.60
 -11   0   5   48.90    5.20
 -10   0   5   -3.10    1.80
  10   0  -5    0.70    1.20
  10   0  -5   -0.10    1.90
  -9   0   5  877.31   74.39
   9   0  -5  860.11   74.19
   9   0  -5  880.11   74.49
  -8   0   5   -0.90    1.60
   8   0  -5    0.90    1.00
   8   0  -5   -1.40    1.60
   7   0  -5  149.39   12.30
   7   0  -5  139.19   12.50
  -7   0   5  136.99   12.50
   6   0  -5   -2.10    0.80
  -6   0   5   -3.10    1.30
   6   0  -5    1.30    1.10
  -5   0   5  118.19   10.70
   5   0  -5  126.79   10.60
   5   0  -5  121.99   10.70
   4   0  -5   -0.70    0.90
  -4   0   5   -0.30    1.00
   4   0  -5   -1.30    0.80
  -3   0   5   83.69    7.50
   3   0  -5   90.79    7.50
   3   0  -5   81.69    7.50
   2   0  -5   -1.80    0.70
  -2   0   5   -0.70    0.90
   2   0  -5    0.50    0.70
   1   0  -5  277.27   23.70
   1   0  -5  276.97   23.70
  -1   0   5  276.87   23.70
   0   0  -5    0.10    0.80
   0   0  -5    1.00    0.80
   0   0   5    1.00    0.70
  -1   0  -5  737.13   62.89
   1   0   5  741.53   62.89
  -1   0  -5  738.03   62.89
  -2   0  -5    1.40    0.80
  -2   0  -5   -0.20    0.90
  -2   0  -5    1.90    0.80
  -3   0  -5  531.75   44.60
  -3   0  -5  518.75   44.70
  -3   0  -5  519.65   44.60
  -4   0  -5   -0.20    1.30
  -4   0  -5   -1.10    1.00
  -4   0  -5   -0.90    0.90
  -5   0  -5 1250.77  106.09
   5   0   5 1241.38  106.09
  -6   0  -5   -0.20    1.20
  -6   0  -5   -1.20    1.80
   6   0   5    0.80    1.10
  -7   0  -5   54.09    5.10
   7   0   5   45.70    4.60
  -7   0  -5   52.99    4.80
  -8   0  -5   -1.20    1.60
   8   0   5    0.10    1.20
  -8   0  -5    0.60    2.00
  -9   0  -5  245.28   21.90
   9   0   5  243.08   21.50
  -9   0  -5  261.27   21.60
 -10   0  -5    0.80    2.00
 -10   0  -5   -2.70    2.50
  10   0   5    0.10    1.40
 -11   0  -5  463.95   39.20
 -11   0  -5  441.36   38.70
 -12   0  -5    1.00    3.20
 -12   0  -5   -1.30    2.60
 -13   0  -5    2.20    3.60
  14   0   5   -0.90    3.80
  15   0   5   23.60    5.40
  16   0   5   -0.30    5.00
  19   1  -5    4.10    6.00
 -18  -1   5   22.80    5.00
  18  -1  -5   13.60    5.00
 -18   1   5   22.40    4.60
  18   1  -5   21.30    6.00
 -17  -1   5   -1.60    4.00
  17  -1  -5    3.20    4.40
 -17   1   5   -1.50    3.70
  17   1  -5    5.60    4.50
  16  -1  -5    2.10    3.90
 -16  -1   5    4.10    3.50
  16   1  -5    4.60    3.90
 -16   1   5   -0.40    3.30
  15  -1  -5   79.49    7.70
 -15  -1   5   69.59    7.30
 -15   1   5   57.79    6.90
  15   1  -5   58.79    7.50
  14  -1  -5    3.80    3.30
 -14  -1   5    4.00    2.90
 -14   1   5    2.60    2.80
  14   1  -5    4.60    3.10
  13  -1  -5    6.90    3.20
 -13  -1   5    3.20    2.90
  13   1  -5    6.90    3.10
 -13   1   5    7.50    2.90
  12  -1  -5   26.60    4.00
 -12  -1   5   23.30    3.50
 -12   1   5   25.00    3.50
  12   1  -5   27.50    3.90
  11  -1  -5    3.40    2.50
 -11  -1   5    6.10    2.50
  11   1  -5    3.70    2.30
  11   1  -5    5.50    1.70
 -11   1   5    4.30    2.00
  10  -1  -5   47.90    5.40
 -10  -1   5   58.69    5.40
  10   1  -5   51.69    5.30
 -10   1   5   50.49    5.10
  10   1  -5   54.79    5.00
  -9  -1   5    3.00    1.80
   9  -1  -5    5.20    1.90
  -9   1   5    3.40    1.70
   9   1  -5    4.80    1.30
   9   1  -5    1.70    1.80
   8  -1  -5   72.79    6.80
  -8  -1   5   78.79    6.60
   8  -1  -5   70.49    6.20
   8   1  -5   77.19    6.70
   8   1  -5   71.89    6.40
  -8   1   5   59.59    6.60
   7  -1  -5  406.16   34.10
  -7  -1   5  390.36   34.30
   7  -1  -5  402.16   34.40
   7   1  -5  403.26   34.30
  -7   1   5  397.96   34.30
   7   1  -5  400.36   34.20
   6  -1  -5   66.59    5.90
   6  -1  -5   72.39    6.40
  -6  -1   5   76.79    6.20
  -6   1   5   63.59    6.20
   6   1  -5   64.19    6.10
   6   1  -5   67.99    6.10
   5  -1  -5   70.09    6.00
   5  -1  -5   58.49    5.70
  -5  -1   5   73.59    5.90
   5   1  -5   63.89    5.80
  -5   1   5   60.49    5.90
   5   1  -5   68.89    5.80
   4  -1  -5  988.20   84.29
   4  -1  -5  935.11   84.19
  -4  -1   5  962.90   84.29
   4   1  -5 1035.10   84.29
  -4   1   5 1036.00   84.29
   4   1  -5  986.00   84.19
  -3  -1   5  323.57   28.40
   3  -1  -5  322.87   28.40
   3  -1  -5  333.87   28.50
  -3   1   5  341.97   28.40
   3   1  -5  334.37   28.30
   3   1  -5  336.77   28.40
  -2  -1   5   20.60    2.30
   2  -1  -5   21.90    2.40
   2  -1  -5   25.30    2.20
   2   1  -5   19.20    2.20
  -2   1   5   20.10    2.20
  -1  -1   5    3.70    1.10
   1  -1  -5    4.90    1.20
  -1   1   5    1.80    0.90
   1   1  -5    2.40    0.90
  -1   1   5    4.80    0.90
   0  -1   5    7.80    1.50
   0  -1   5   10.10    1.20
   0  -1  -5   11.60    1.60
   0   1   5   13.00    1.20
   0   1   5   13.30    1.40
   0   1  -5    8.00    1.30
   1   1   5   26.90    2.20
  -1   1  -5   21.60    2.50
   1   1   5   24.90    2.40
  -1   1  -5   21.20    2.40
  -2  -1  -5  392.16   34.20
  -2   1  -5  397.86   34.10
   2   1   5  396.56   34.10
  -2   1  -5  401.26   34.10
   2   1   5  400.46   34.00
  -2   1  -5  407.06   34.10
  -3  -1  -5  253.97   21.50
  -3   1  -5  248.48   21.40
  -3   1  -5  251.67   21.30
  -3   1  -5  243.98   21.40
  -4  -1  -5  232.98   20.30
  -4  -1  -5  230.28   20.00
  -4   1  -5  232.58   20.10
  -4   1  -5  245.38   20.20
   4   1   5  225.58   20.10
  -4   1  -5  240.78   20.10
  -5  -1  -5   34.40    3.20
  -5  -1  -5   27.40    3.70
  -5   1  -5   36.00    3.30
   5   1   5   35.50    3.40
  -5   1  -5   35.50    3.70
  -5   1  -5   38.90    3.50
  -6  -1  -5    3.00    1.00
  -6  -1  -5    3.60    1.70
   6   1   5    2.00    1.20
  -6   1  -5    1.10    1.00
  -6   1  -5    3.00    1.50
  -7  -1  -5   44.00    4.70
   7  -1   5   37.70    4.60
  -7  -1  -5   44.20    4.10
  -7   1  -5   43.00    4.10
  -7   1  -5   53.39    4.40
   7   1   5   39.00    4.10
  -8  -1  -5  116.99   10.40
   8  -1   5  110.29   10.70
  -8  -1  -5  126.29   10.90
   8  -1   5  120.79   10.40
  -8   1  -5  117.59   10.50
   8   1   5  120.39   10.50
  -9  -1  -5   14.70    2.30
   9  -1   5   19.00    3.20
  -9  -1  -5   13.20    3.00
   9   1   5   15.10    2.20
  -9   1  -5   15.50    2.60
  10  -1   5  116.89   11.00
 -10  -1  -5  126.79   11.20
  10   1   5  117.99   10.60
 -10   1  -5  113.19   10.80
  11  -1   5   54.89    6.00
 -11  -1  -5   50.19    6.20
  11   1   5   49.00    5.10
 -11   1  -5   43.50    5.30
 -12  -1  -5    0.90    3.40
  12  -1   5    0.30    3.50
 -12   1  -5    2.00    2.90
 -13  -1  -5  149.49   13.70
  13  -1   5  144.19   13.70
 -13   1  -5  134.39   12.90
 -14  -1  -5   -1.40    4.00
  14  -1   5    5.30    4.00
 -14   1  -5    2.60    3.30
  15  -1   5   30.70    5.70
 -15  -1  -5   28.20    5.90
 -15   1  -5   26.20    4.70
 -16  -1  -5    6.80    5.50
  16  -1   5    9.80    5.40
  18  -2  -5   -1.70    6.20
 -18   2   5    6.10    5.10
  18   2  -5    9.80    5.80
  17  -2  -5    6.30    5.20
 -17   2   5   15.10    4.40
  17   2  -5   11.90    5.20
  16  -2  -5   -1.50    4.60
 -16  -2   5   -0.90    5.20
  16   2  -5    6.10    4.20
 -16   2   5   -0.40    3.50
 -15  -2   5   15.10    4.00
  15  -2  -5   11.30    4.40
  15   2  -5   18.80    4.40
 -15   2   5   14.00    3.80
  14  -2  -5    9.20    3.90
 -14  -2   5    6.80    3.30
 -14   2   5    1.40    3.00
  14   2  -5    9.00    3.70
 -13  -2   5    4.60    3.20
  13  -2  -5   -0.80    3.40
  13   2  -5    1.40    3.00
  13   2  -5    2.50    2.40
 -13   2   5    0.00    2.40
 -12  -2   5   20.30    3.30
 -12  -2   5   19.90    3.80
  12  -2  -5   11.00    3.80
 -12   2   5   10.40    3.10
  12   2  -5   21.00    2.80
  11  -2  -5  105.29   12.90
 -11  -2   5  162.28   12.80
 -11  -2   5  138.29   12.60
  11   2  -5  157.58   12.50
 -11   2   5  135.99   12.60
 -10  -2   5  114.89   10.40
  10  -2  -5  115.19   10.90
 -10  -2   5  109.89   10.60
 -10   2   5  117.39   10.40
  10   2  -5  118.29   10.20
  -9  -2   5   41.70    4.80
   9  -2  -5   43.80    5.20
  -9  -2   5   46.10    4.70
  -9   2   5   45.20    4.60
   9   2  -5   39.00    4.30
  -8  -2   5  191.88   17.30
   8  -2  -5  204.68   17.50
  -8  -2   5  205.28   17.20
  -8   2   5  194.88   17.20
   8   2  -5  195.58   17.10
  -7  -2   5    5.80    1.80
   7  -2  -5    9.80    2.10
  -7  -2   5    6.30    1.80
  -7   2   5    6.50    0.90
  -7   2   5    3.20    1.70
   7   2  -5    4.90    1.60
   6  -2  -5  263.37   23.20
  -6  -2   5  284.27   23.00
  -6  -2   5  272.77   23.00
   6   2  -5  258.47   23.00
  -6   2   5  269.57   22.80
  -6   2   5  253.97   23.00
  -5  -2   5   -0.40    1.20
   5  -2  -5   -1.80    1.80
  -5  -2   5    1.40    1.40
  -5   2   5    2.00    1.40
  -5   2   5    0.90    0.80
   5   2  -5    1.40    1.20
  -4  -2   5  267.17   22.80
   4  -2  -5  289.87   23.00
  -4  -2   5  259.67   22.70
  -4   2   5  260.37   22.80
  -4   2   5  264.27   22.70
   4   2  -5  258.77   22.80
  -3  -2   5  107.29    9.30
  -3  -2   5  105.79    9.40
   3  -2  -5  109.29    9.60
  -3   2   5  112.79    9.30
  -3   2   5  103.09    9.30
   3   2  -5  104.19    9.40
  -2  -2   5   11.70    1.70
  -2  -2   5   10.90    1.30
   2  -2  -5    5.90    1.80
  -2   2   5    8.80    1.40
   2   2  -5   12.10    1.60
  -2   2   5    9.50    1.40
  -1  -2   5  134.09   11.60
  -1  -2   5  139.19   11.40
   1  -2  -5  130.09   11.70
   1   2  -5  132.99   11.50
  -1   2   5  133.09   11.40
  -1   2   5  123.99   11.50
   0  -2  -5  104.29    9.60
   0  -2   5  112.79    9.40
   0  -2   5  107.49    9.60
   0   2  -5  113.29    9.50
   0   2   5  104.59    9.40
   0   2   5  111.29    9.50
  -1  -2  -5   50.89    4.30
   1  -2   5   39.90    4.00
   1   2   5   50.49    4.10
  -1   2  -5   38.20    4.10
  -1   2  -5   38.30    4.00
   2  -2   5   10.20    1.60
  -2  -2  -5    8.20    1.90
   2   2   5    9.40    1.60
  -2   2  -5   11.90    1.50
  -2   2  -5    9.30    1.60
   3  -2   5  185.98   15.70
  -3  -2  -5  164.88   15.80
  -3   2  -5  189.38   15.70
   3   2   5  180.28   15.60
  -3   2  -5  183.38   15.60
  -4  -2  -5   56.19    5.90
   4  -2   5   61.39    5.80
   4   2   5   57.79    5.50
  -4   2  -5   69.09    5.50
  -4   2  -5   59.09    5.70
  -5  -2  -5    1.50    1.70
   5  -2   5    5.30    1.80
  -5   2  -5    1.80    1.20
   5   2   5    5.80    1.50
  -5   2  -5    3.70    1.60
   6  -2   5   38.00    4.40
  -6  -2  -5   44.60    4.50
  -6   2  -5   41.80    3.70
  -6   2  -5   38.10    4.10
   6   2   5   33.90    3.80
   7  -2   5   72.69    7.00
  -7  -2  -5   77.99    7.10
  -7   2  -5   64.89    6.30
   7   2   5   71.19    6.50
  -7   2  -5   69.29    6.70
   8  -2   5   43.50    5.20
  -8  -2  -5   41.60    5.00
  -8   2  -5   39.90    4.70
   8   2   5   46.70    4.50
  -9  -2  -5   44.60    5.40
   9  -2   5   48.90    5.50
  -9   2  -5   44.00    4.90
   9   2   5   43.00    4.70
 -10  -2  -5   -2.70    3.20
  10  -2   5    1.70    3.00
  10   2   5    0.20    2.10
 -10   2  -5    0.30    2.60
  11  -2   5   35.90    5.10
 -11  -2  -5   28.20    5.10
  11   2   5   33.00    4.00
 -11   2  -5   35.50    4.40
 -12  -2  -5   12.40    4.20
  12  -2   5   17.10    4.20
  12   2   5   12.10    3.00
 -12   2  -5    7.20    3.30
  13  -2   5   42.20    6.40
 -13  -2  -5   53.79    6.60
 -13   2  -5   37.10    5.50
  13   2   5   55.69    6.80
  14  -2   5    4.90    4.60
 -14  -2  -5    1.00    4.60
 -14   2  -5    9.40    4.00
  15  -2   5   30.10    6.10
 -15  -2  -5   26.90    6.30
 -15   2  -5   34.80    5.70
  16  -2   5   11.60    5.80
 -16  -2  -5    4.50    6.50
 -16   2  -5    3.70    5.10
  16  -3  -5   26.10    7.00
 -16   3   5   39.00    5.80
  15  -3  -5   24.60    5.70
 -15   3   5   27.90    4.80
  14  -3  -5   -1.80    4.30
  14   3  -5    0.20    3.00
 -14   3   5   -1.30    3.50
  13  -3  -5   17.80    4.70
 -13   3   5   23.50    4.00
  13   3  -5   18.70    3.50
 -12  -3   5   16.00    3.50
  12  -3  -5   10.80    4.20
 -12   3   5   19.50    3.50
  12   3  -5   17.10    3.20
 -11  -3   5   83.09    8.90
  11  -3  -5  108.39    9.60
  11   3  -5   87.69    8.70
 -11   3   5   96.89    9.10
 -10  -3   5   55.89    6.20
 -10  -3   5   50.39    6.00
  10  -3  -5   67.79    6.80
 -10   3   5   60.49    6.00
  10   3  -5   47.80    5.70
  -9  -3   5  113.29   11.10
   9  -3  -5  139.29   11.70
  -9  -3   5  123.09   11.20
   9   3  -5  121.69   11.00
  -9   3   5  118.69   11.10
  -8  -3   5   99.49    9.70
  -8  -3   5  104.49    9.60
   8  -3  -5  109.79   10.20
   8   3  -5   98.89    9.60
  -8   3   5  120.59    9.70
   7  -3  -5  175.38   15.60
  -7  -3   5  179.18   15.30
  -7  -3   5  167.98   15.30
  -7   3   5  167.68   15.30
   7   3  -5  183.98   15.30
  -6  -3   5  224.28   20.70
   6  -3  -5  245.18   21.10
  -6  -3   5  249.68   20.80
   6   3  -5  245.98   20.80
  -6   3   5  237.68   20.70
  -6   3   5  242.98   20.80
   5  -3  -5  221.88   20.00
  -5  -3   5  232.58   19.80
  -5  -3   5  226.78   19.70
   5   3  -5  247.18   19.80
  -5   3   5  228.68   19.70
  -5   3   5  218.58   19.60
  -4  -3   5   16.10    2.40
  -4  -3   5   17.20    2.50
   4  -3  -5   14.50    2.80
  -4   3   5   18.30    2.10
   4   3  -5   22.00    2.50
  -4   3   5   23.90    2.50
   3  -3  -5   76.59    7.20
  -3  -3   5   75.59    6.80
  -3  -3   5   76.49    6.90
   3   3  -5   76.29    6.90
  -3   3   5   73.89    6.80
  -3   3   5   76.89    6.90
  -2  -3   5   36.20    3.70
  -2  -3   5   32.90    3.60
   2  -3  -5   31.50    3.90
  -2   3   5   37.80    3.50
  -2   3   5   37.80    3.50
   2   3  -5   37.60    3.70
  -1  -3   5   19.90    2.30
   1  -3  -5   15.40    2.70
  -1  -3   5   17.40    2.50
   1   3  -5   22.80    2.50
  -1   3   5   16.40    2.20
  -1   3   5   20.00    2.20
   0  -3   5    2.70    1.40
   0  -3  -5    0.20    1.70
   0  -3   5    0.70    1.60
   0   3   5   -0.90    1.00
   0   3  -5   -0.60    1.40
   0   3   5    1.00    1.30
  -1  -3  -5   30.10    3.70
   1  -3   5   29.00    3.40
   1   3   5   36.40    3.40
  -1   3  -5   33.00    3.40
  -2  -3  -5   48.20    5.50
   2  -3   5   53.79    5.20
   2   3   5   56.79    5.00
  -2   3  -5   56.59    5.20
  -2   3  -5   51.19    5.00
   3  -3   5   94.19    8.90
  -3  -3  -5   98.89    9.10
  -3   3  -5   99.09    8.70
  -3   3  -5  103.79    8.90
   3   3   5   99.29    8.80
   4  -3   5   15.70    2.60
  -4  -3  -5   16.80    2.80
  -4   3  -5   17.70    2.20
   4   3   5   13.80    2.20
   5  -3   5  211.28   19.00
  -5  -3  -5  209.48   19.10
  -5   3  -5  217.58   19.00
   5   3   5  230.98   18.90
  -5   3  -5  218.38   18.80
   6  -3   5   -4.90    2.40
  -6  -3  -5    4.40    2.40
  -6   3  -5   -0.80    1.50
   6   3   5    0.00    1.70
  -6   3  -5    4.10    2.20
   7  -3   5    0.70    2.70
  -7  -3  -5    7.30    2.60
  -7   3  -5    2.90    2.40
   7   3   5    7.20    2.30
   8  -3   5  351.16   30.40
  -8  -3  -5  337.27   30.40
   8   3   5  354.86   30.10
  -8   3  -5  352.66   30.20
   9  -3   5   78.69    8.30
  -9  -3  -5   80.29    8.40
  -9   3  -5   86.59    8.00
   9   3   5   75.89    7.70
  10  -3   5    3.40    3.30
 -10  -3  -5    1.80    3.50
 -10   3  -5    1.60    2.90
  10   3   5    1.30    2.60
  11  -3   5   19.60    4.50
 -11  -3  -5   24.50    5.10
 -11   3  -5   26.00    4.20
  11   3   5   28.40    3.80
  12  -3   5   -0.60    3.60
 -12  -3  -5    1.60    4.50
  12   3   5   -0.40    2.90
 -12   3  -5    8.60    3.60
 -13  -3  -5    4.50    4.90
  13  -3   5    3.80    4.20
  13   3   5    5.90    3.50
 -13   3  -5    0.90    3.90
  14  -3   5   22.90    5.50
 -14  -3  -5   26.60    6.70
 -14   3  -5   10.80    4.80
  14   3   5   21.80    4.90
 -15  -3  -5   13.70    7.00
  15  -3   5   16.40    5.90
 -15   3  -5   16.20    5.20
  15  -4  -5   25.50    7.20
  15   4  -5   25.30    5.20
 -15   4   5   25.00    5.70
  14  -4  -5   26.40    6.80
 -14   4   5   26.40    5.40
  14   4  -5   31.90    4.90
  13  -4  -5   32.00    6.60
 -13   4   5   35.10    5.20
  13   4  -5   33.30    4.90
  12  -4  -5   81.39    9.60
 -12   4   5   74.89    8.20
  12   4  -5   68.39    7.70
  11  -4  -5   11.50    4.70
 -11   4   5   13.60    3.80
  11   4  -5   14.80    3.30
  10  -4  -5   72.99    9.30
  10   4  -5   90.69    8.50
 -10   4   5   95.19    8.60
   9  -4  -5   -4.80    3.40
  -9  -4   5   -0.90    4.20
  -9   4   5    1.70    2.80
   9   4  -5    1.10    2.60
   8  -4  -5    8.60    3.70
  -8  -4   5    3.70    2.90
  -8   4   5   15.30    3.00
   8   4  -5   10.10    2.70
  -7  -4   5    6.00    2.60
   7  -4  -5    5.40    3.50
  -7   4   5    7.90    2.80
   7   4  -5    5.00    2.40
   6  -4  -5   20.30    3.70
  -6  -4   5   19.20    3.10
   6   4  -5   14.70    2.80
  -6   4   5   26.30    3.20
   5  -4  -5   43.40    5.50
  -5  -4   5   47.70    5.00
  -5   4   5   45.80    5.00
   5   4  -5   47.70    4.80
   4  -4  -5  135.59   12.50
  -4  -4   5  135.29   12.20
   4   4  -5  135.69   12.20
  -4   4   5  141.79   12.10
  -4   4   5  132.19   11.90
  -3  -4   5    6.00    2.30
   3  -4  -5    1.60    2.40
  -3   4   5    1.80    1.70
   3   4  -5    6.50    2.10
  -3   4   5    0.10    2.00
  -2  -4   5   18.70    2.90
   2  -4  -5   19.10    3.50
  -2   4   5   21.80    2.70
   2   4  -5   21.20    2.90
   1  -4  -5  212.38   17.90
  -1  -4   5  202.68   17.70
  -1   4   5  199.18   17.60
   1   4  -5  195.48   17.60
   0  -4   5   70.49    6.70
   0  -4  -5   68.99    7.10
   0   4   5   72.19    6.50
   0   4  -5   66.09    6.60
   1  -4   5    2.10    2.20
  -1  -4  -5    1.10    2.50
  -1   4  -5    2.90    2.00
   1   4   5   -0.80    1.90
  -2  -4  -5   27.30    4.00
  -2   4  -5   31.30    3.70
   2   4   5   27.70    3.30
  -2   4  -5   23.40    3.30
  -3  -4  -5    4.40    2.80
   3   4   5    3.10    2.10
  -3   4  -5    5.20    2.00
  -3   4  -5    6.20    2.40
  -4  -4  -5   26.60    3.70
  -4   4  -5   20.30    3.20
   4   4   5   17.80    2.90
  -4   4  -5   19.20    2.80
  -5  -4  -5    2.50    2.90
   5  -4   5    7.00    3.70
   5   4   5    0.30    2.30
  -5   4  -5    0.50    2.40
  -6  -4  -5  118.39   11.30
   6  -4   5  126.59   11.30
  -6   4  -5  115.99   10.80
   6   4   5  112.09   10.60
   7  -4   5    7.50    3.80
  -7  -4  -5    8.50    3.40
  -7   4  -5   -0.50    2.90
   7   4   5    7.90    2.80
  -8  -4  -5    2.80    3.30
   8  -4   5    0.40    3.80
  -8   4  -5   -0.30    2.90
   8   4   5    2.90    2.70
  -9  -4  -5   10.90    4.10
   9  -4   5   14.10    4.50
  -9   4  -5   11.50    3.60
   9   4   5   14.20    3.30
 -10  -4  -5    7.00    4.30
  10   4   5    5.20    2.80
 -10   4  -5    6.80    3.70
  11  -4   5    3.90    5.50
 -11  -4  -5   -1.30    5.00
 -11   4  -5    7.10    3.90
  11   4   5   -2.50    3.40
  12  -4   5   -1.00    5.50
 -12  -4  -5    7.00    5.70
 -12   4  -5    1.40    4.20
  12   4   5    4.30    3.90
 -13  -4  -5   22.40    7.00
  13  -4   5   20.00    7.00
  13   4   5   27.90    5.10
 -13   4  -5   18.90    5.30
  13   5  -5   21.90    5.50
 -13   5   5   29.30    6.20
  12  -5  -5   -1.10    5.90
 -12   5   5    0.70    4.50
  12   5  -5    4.80    4.40
  11  -5  -5    9.00    5.90
  11   5  -5    9.60    4.20
 -11   5   5   12.80    4.40
  10  -5  -5    0.30    5.00
 -10   5   5   -2.20    3.70
  10   5  -5    3.40    3.40
   9  -5  -5    9.20    4.60
   9   5  -5    3.90    3.20
  -9   5   5    2.60    3.50
   8  -5  -5    4.40    4.40
  -8   5   5    6.90    3.50
   8   5  -5    8.80    3.20
   7  -5  -5   31.90    5.30
  -7   5   5   41.00    4.90
   7   5  -5   25.90    4.30
   6  -5  -5    3.50    3.50
   6   5  -5   -0.40    2.80
  -5  -5   5   10.70    3.40
   5  -5  -5   12.40    3.70
   5   5  -5   14.10    3.20
   4  -5  -5    4.80    3.40
  -4  -5   5    1.50    3.00
   4   5  -5    2.60    2.80
  -3  -5   5   50.09    5.50
   3  -5  -5   53.89    6.50
   3   5  -5   46.10    5.50
  -2  -5   5    0.50    2.90
   2  -5  -5    1.30    3.20
  -2   5   5    5.70    2.40
   2   5  -5    7.00    2.70
   1  -5  -5   13.50    3.70
  -1  -5   5   13.10    2.90
   1   5  -5    9.20    2.80
  -1   5   5    3.20    2.60
   0  -5   5    2.80    2.90
   0  -5  -5   11.20    3.60
   0   5  -5    3.10    2.60
   0   5   5    6.10    2.60
   1  -5   5   55.19    5.30
  -1  -5  -5   49.20    5.80
   1   5   5   37.90    4.90
  -1   5  -5   40.10    5.00
  -2  -5  -5    9.10    3.60
   2  -5   5   15.30    3.30
  -2   5  -5    7.40    2.80
   2   5   5    8.30    3.00
  -3  -5  -5    1.00    3.40
   3   5   5    2.50    2.60
  -3   5  -5   -1.30    2.30
  -4  -5  -5   -2.50    3.30
  -4   5  -5    1.00    3.10
   4   5   5   -1.10    2.80
  -5  -5  -5   31.60    5.10
   5   5   5   23.80    4.10
  -5   5  -5   33.30    4.50
  -6  -5  -5   18.70    4.40
   6   5   5   18.60    3.80
  -6   5  -5   15.70    3.80
  -7  -5  -5   13.80    4.40
   7   5   5    5.10    3.50
  -7   5  -5   12.30    3.80
  -8  -5  -5    4.10    4.30
   8   5   5    5.50    3.70
  -8   5  -5    3.50    3.70
  -9  -5  -5   13.50    5.10
   9   5   5   13.80    4.20
  -9   5  -5   21.20    4.70
 -10  -5  -5    1.80    5.60
 -10   5  -5    4.50    4.60
  10   5   5   -4.10    3.50
 -11  -5  -5   26.80    6.90
   9  -6  -5    8.30    6.10
   8  -6  -5    6.60    6.10
   8   6  -5    8.70    4.60
   7  -6  -5   15.30    5.60
   7   6  -5   14.30    4.80
   6  -6  -5    4.70    4.90
   6   6  -5    1.80    3.80
   5  -6  -5    3.40    4.70
   5   6  -5   -0.90    3.70
   4  -6  -5   36.30    6.00
   4   6  -5   22.90    4.80
   3  -6  -5   11.60    4.80
   3   6  -5   21.00    4.00
   2  -6  -5    8.60    4.60
   2   6  -5    5.30    3.60
  -1  -6   5   35.30    7.20
   1  -6  -5   45.50    6.00
   1   6  -5   25.10    4.50
  -1   6   5   18.50    4.30
   0  -6   5    1.40    3.40
   0  -6  -5   -0.60    3.70
   0   6  -5    3.70    3.60
   0   6   5    0.20    3.20
   1  -6   5   15.00    4.00
  -1  -6  -5   17.80    5.00
   1   6   5   16.50    3.80
  -1   6  -5   15.80    3.90
  -2  -6  -5   28.70    5.60
   2  -6   5   26.00    4.90
   2   6   5   30.70    4.70
   3  -6   5    7.30    4.30
  -3  -6  -5    9.10    4.70
   3   6   5    9.10    3.90
  -4  -6  -5    6.70    5.00
   4  -6   5   12.80    4.80
   4   6   5    4.70    3.70
  -5  -6  -5    9.10    5.30
   5  -6   5   13.30    5.00
   5   6   5    1.70    3.90
  -6  -6  -5   11.40    5.50
   6   6   5    5.60    4.10
  -6   6  -5    6.80    4.70
  -7  -6  -5   11.50    6.00
  -7   6  -5   12.10    5.40
 -19   0   6    1.10    4.60
  19   0  -6   -1.80    5.20
 -18   0   6    0.00    4.00
  18   0  -6   -1.10    4.50
 -17   0   6    6.20    4.00
  17   0  -6   -1.80    4.20
 -16   0   6   64.89    7.60
  16   0  -6   78.29    8.50
  15   0  -6    1.00    3.40
 -15   0   6    6.30    3.20
  14   0  -6   40.20    5.20
 -14   0   6   34.60    4.60
 -13   0   6    1.40    2.70
  13   0  -6    2.50    2.90
 -12   0   6   82.09    7.60
  12   0  -6   75.89    7.90
 -11   0   6    0.80    2.10
  11   0  -6    0.70    2.20
 -10   0   6  151.08   14.30
  10   0  -6  171.28   14.00
  10   0  -6  158.88   14.40
   9   0  -6    1.80    1.90
  -9   0   6   -0.60    2.00
   9   0  -6   -1.20    1.20
   8   0  -6  594.74   49.90
  -8   0   6  574.54   49.99
   8   0  -6  583.94   49.99
   7   0  -6    2.00    1.40
  -7   0   6   -1.70    1.60
   7   0  -6    0.60    1.00
  -6   0   6 1177.98  100.69
   6   0  -6 1177.58  100.69
   6   0  -6 1192.38  100.69
  -5   0   6   -0.10    1.30
   5   0  -6    5.10    1.20
   4   0  -6  639.94   53.49
   4   0  -6  620.14   53.49
  -4   0   6  623.54   53.49
   3   0  -6   -0.60    0.90
   3   0  -6   -0.90    0.80
  -3   0   6    0.60    1.10
  -2   0   6  682.33   59.69
   2   0  -6  711.93   59.69
   2   0  -6  707.73   59.69
   1   0  -6   -0.40    0.80
   1   0  -6   -0.20    0.80
  -1   0   6    0.50    0.90
   0   0  -6  414.66   35.90
   0   0   6  412.96   35.90
   0   0  -6  434.36   35.90
   1   0   6   -0.30    0.80
  -1   0  -6    1.10    0.90
  -1   0  -6    0.70    1.00
   2   0   6   19.30    2.10
  -2   0  -6   19.40    2.20
  -2   0  -6   22.10    2.20
  -3   0  -6   -0.10    1.10
  -3   0  -6   -1.00    0.90
  -3   0  -6   -0.20    0.80
  -4   0  -6    4.00    1.20
  -4   0  -6    8.90    1.70
  -4   0  -6    3.10    1.20
  -5   0  -6   -1.00    1.50
  -5   0  -6    2.10    1.10
  -6   0  -6   51.99    5.50
  -6   0  -6   58.09    5.10
   6   0   6   54.89    5.10
  -7   0  -6    2.00    2.00
  -7   0  -6    1.60    1.40
   7   0   6   -2.00    1.30
  -8   0  -6   72.49    6.70
  -8   0  -6   74.49    7.10
   8   0   6   71.49    6.60
  -9   0  -6    0.40    1.90
  -9   0  -6    0.30    2.40
   9   0   6   -0.70    1.40
  10   0   6  264.37   22.30
 -10   0  -6  251.87   22.80
 -10   0  -6  258.07   22.40
 -11   0  -6    0.70    3.10
 -11   0  -6   -0.80    2.30
 -12   0  -6   72.49    7.90
 -13   0  -6    1.70    3.60
  14   0   6   22.30    4.70
  15   0   6   -0.40    4.30
  16   0   6    0.00    5.10
  19   1  -6   27.50    7.30
 -18  -1   6    4.40    4.50
  18  -1  -6   -1.80    4.40
  18   1  -6    0.30    5.40
 -18   1   6    2.20    4.40
  17  -1  -6   25.00    5.10
 -17  -1   6   19.20    4.60
  17   1  -6   34.10    5.50
 -17   1   6   25.90    4.70
  16  -1  -6    8.30    3.90
 -16  -1   6   10.90    3.60
  16   1  -6   18.30    4.60
 -16   1   6   14.00    3.60
 -15  -1   6   19.40    3.90
  15  -1  -6   16.30    4.00
  15   1  -6   24.20    4.30
 -15   1   6   11.90    3.50
 -14  -1   6    1.70    3.10
  14  -1  -6   -1.60    2.90
  14   1  -6   -0.90    2.90
 -14   1   6   -0.20    3.10
 -13  -1   6  140.39   13.00
  13  -1  -6  145.99   13.30
  13   1  -6  146.59   13.10
 -13   1   6  141.79   13.00
  12  -1  -6   -2.40    2.40
 -12  -1   6   -3.80    2.80
 -12   1   6    2.10    2.50
  12   1  -6    0.70    2.50
 -11  -1   6   53.09    5.60
  11  -1  -6   54.39    5.90
  11   1  -6   53.49    5.60
 -11   1   6   58.19    5.60
  11   1  -6   52.39    5.20
 -10  -1   6    1.80    2.20
  10  -1  -6    0.50    2.20
  10   1  -6    4.90    1.60
 -10   1   6    3.90    2.00
  10   1  -6    1.40    2.00
   9  -1  -6    1.20    2.00
  -9  -1   6   -0.50    1.90
   9   1  -6    0.70    1.30
  -9   1   6    1.10    1.90
   9   1  -6    4.50    1.80
   8  -1  -6    9.80    1.40
   8  -1  -6   10.70    2.40
  -8  -1   6   11.90    2.10
   8   1  -6   10.80    1.70
   8   1  -6   10.80    2.00
  -8   1   6   11.80    2.10
  -7  -1   6  117.29   10.30
   7  -1  -6  113.69   10.00
   7   1  -6  115.89   10.10
  -7   1   6  110.09   10.20
   7   1  -6  121.99   10.20
   6  -1  -6   10.30    1.90
   6  -1  -6    7.40    1.20
  -6  -1   6    7.60    1.70
  -6   1   6    7.20    1.80
   6   1  -6    9.30    1.50
   6   1  -6   11.40    1.50
   5  -1  -6    1.50    1.40
   5  -1  -6    1.00    0.90
  -5  -1   6    4.70    1.50
  -5   1   6    3.10    1.40
   5   1  -6    3.50    1.10
   5   1  -6    2.90    1.10
  -4  -1   6   13.40    1.80
   4  -1  -6   12.40    1.50
   4  -1  -6   14.20    2.00
  -4   1   6   11.20    1.80
   4   1  -6   10.30    1.50
   4   1  -6   13.30    1.40
  -3  -1   6   35.60    3.10
   3  -1  -6   27.90    3.10
   3  -1  -6   32.60    2.90
   3   1  -6   28.50    2.90
  -3   1   6   26.80    2.90
   2  -1  -6    1.10    0.90
   2  -1  -6   -3.20    1.10
  -2  -1   6    2.90    1.20
  -2   1   6    1.90    1.00
   2   1  -6    2.40    1.00
  -1  -1   6    5.20    1.20
   1  -1  -6    3.80    1.20
   1  -1  -6    4.50    1.10
   1   1  -6    5.30    1.20
  -1   1   6    4.80    1.00
   0  -1  -6  329.97   29.50
   0  -1   6  341.47   29.40
   0   1   6  351.16   29.40
   0   1   6  339.47   29.30
   0   1  -6  351.66   29.30
   0   1  -6  349.27   29.40
  -1  -1  -6  184.08   15.90
   1  -1   6  177.98   15.80
   1   1   6  188.68   15.70
   1   1   6  183.28   15.80
  -1   1  -6  181.48   15.80
  -1   1  -6  183.78   15.80
  -2  -1  -6    0.50    1.20
  -2   1  -6    1.50    1.00
  -2   1  -6    0.20    1.00
   2   1   6    0.50    1.00
   2   1   6    0.70    0.70
  -2   1  -6    0.50    1.10
  -3  -1  -6  191.68   16.80
   3   1   6  182.68   16.70
  -3   1  -6  195.78   16.70
   3   1   6  196.68   16.50
  -3   1  -6  194.48   16.70
  -3   1  -6  197.48   16.60
  -4  -1  -6   37.60    3.60
  -4  -1  -6   40.50    4.10
   4   1   6   33.20    3.80
  -4   1  -6   44.90    3.90
  -4   1  -6   45.50    3.80
  -4   1  -6   43.00    4.00
  -5  -1  -6  295.37   25.70
  -5  -1  -6  296.47   25.40
  -5   1  -6  301.47   25.60
   5   1   6  294.47   25.50
  -5   1  -6  299.67   25.70
  -5   1  -6  299.77   25.50
  -6  -1  -6   21.90    2.60
  -6  -1  -6   25.60    3.30
  -6   1  -6   25.80    2.70
  -6   1  -6   33.90    3.00
  -6   1  -6   24.90    3.10
   6   1   6   24.90    2.80
  -7  -1  -6    0.70    1.30
  -7  -1  -6    5.10    2.10
  -7   1  -6    3.20    1.70
   7   1   6    1.80    1.40
  -7   1  -6    2.70    1.30
  -7   1  -6    2.10    1.90
   8  -1   6   11.60    2.60
  -8  -1  -6   11.60    2.80
  -8   1  -6   10.80    2.20
   8   1   6    7.80    1.80
   9  -1   6    2.80    2.40
  -9  -1  -6    0.70    2.60
  -9   1  -6   -1.10    2.00
   9   1   6    0.30    1.80
 -10  -1  -6   16.50    4.20
  10  -1   6   28.30    4.10
  10   1   6   29.30    3.30
 -10   1  -6   31.50    3.70
 -11  -1  -6   68.79    7.50
  11  -1   6   73.09    7.60
  11   1   6   68.59    6.70
 -11   1  -6   67.19    6.90
  12  -1   6  148.39   12.70
 -12  -1  -6  124.79   12.60
 -12   1  -6  122.19   12.10
 -13  -1  -6  110.69   11.10
  13  -1   6  111.29   11.10
 -13   1  -6  105.89   10.50
  14  -1   6   42.90    6.40
 -14  -1  -6   48.70    6.70
 -14   1  -6   46.60    5.70
  15  -1   6    2.00    4.40
 -15  -1  -6    5.40    5.20
 -15   1  -6    0.10    6.80
  16  -1   6    3.40    5.30
 -16  -1  -6   -0.90    5.80
  18  -2  -6    6.50    6.00
 -18   2   6   -2.00    6.00
  17  -2  -6    3.50    5.20
 -17   2   6    4.30    4.10
  17   2  -6    1.70    6.00
  16  -2  -6   24.80    5.50
 -16  -2   6   18.60    4.40
 -16   2   6   18.90    4.20
  16   2  -6   22.80    5.00
  15  -2  -6    9.40    4.50
 -15  -2   6    8.40    3.50
  15   2  -6    2.10    3.90
 -15   2   6    2.40    3.30
 -14  -2   6    7.50    3.80
  14  -2  -6   10.30    4.20
 -14   2   6   11.40    3.10
  14   2  -6   10.30    3.80
  13  -2  -6    0.40    3.40
 -13  -2   6    3.60    3.10
  13   2  -6    2.80    2.50
  13   2  -6    0.40    3.10
 -13   2   6    0.40    2.80
  12  -2  -6   46.70    5.90
 -12  -2   6   54.29    5.40
  12   2  -6   51.59    5.10
 -12   2   6   37.70    5.10
  12   2  -6   45.50    5.50
 -11  -2   6   13.70    3.40
  11  -2  -6   24.20    4.10
 -11   2   6   21.20    3.30
  11   2  -6   26.90    3.20
  11   2  -6   29.30    3.50
 -10  -2   6   39.80    4.30
  10  -2  -6   35.10    4.60
  10   2  -6   38.40    4.00
 -10   2   6   33.80    4.20
   9  -2  -6   33.50    4.30
  -9  -2   6   29.30    3.90
  -9  -2   6   34.00    4.00
   9   2  -6   35.80    3.70
  -9   2   6   38.10    4.00
  -8  -2   6    1.20    1.80
   8  -2  -6   -2.50    2.10
  -8  -2   6    2.40    2.00
  -8   2   6    0.80    1.80
   8   2  -6    0.80    1.40
   7  -2  -6  282.87   22.10
  -7  -2   6  256.47   21.90
  -7  -2   6  238.78   21.80
   7   2  -6  239.28   21.80
  -7   2   6  253.17   21.60
  -7   2   6  257.97   21.90
  -6  -2   6    4.80    1.50
  -6  -2   6    6.00    1.70
   6  -2  -6    7.10    2.20
   6   2  -6    0.50    1.40
  -6   2   6    5.60    1.70
  -6   2   6    3.90    1.00
  -5  -2   6  135.29   12.30
  -5  -2   6  141.59   12.20
   5  -2  -6  147.69   12.50
  -5   2   6  140.59   12.10
   5   2  -6  139.59   12.30
  -5   2   6  140.59   12.30
   4  -2  -6   30.60    4.40
  -4  -2   6   42.00    3.80
  -4  -2   6   42.00    4.10
  -4   2   6   49.60    3.90
   4   2  -6   38.90    4.00
  -4   2   6   42.10    4.00
   3  -2  -6   63.79    6.20
  -3  -2   6   70.49    6.10
  -3   2   6   64.19    6.00
  -3   2   6   67.19    5.90
   3   2  -6   66.89    6.00
  -2  -2   6    9.60    1.70
   2  -2  -6    8.10    1.90
   2   2  -6   10.50    1.60
  -2   2   6    7.00    1.30
  -1  -2   6   26.30    2.80
   1  -2  -6   27.70    3.00
  -1   2   6   24.60    2.50
   1   2  -6   23.70    2.70
  -1   2   6   23.90    2.60
   0  -2   6    5.10    1.10
   0  -2   6    5.10    1.50
   0  -2  -6    9.40    1.70
   0   2  -6    4.20    1.30
   0   2   6    7.80    1.00
   0   2   6    8.00    1.40
  -1  -2  -6   -0.30    1.30
   1  -2   6   -1.90    1.20
   1  -2   6   -1.60    1.00
  -1   2  -6    0.00    1.10
   1   2   6    0.30    1.00
   2  -2   6    2.50    1.10
  -2  -2  -6    1.10    1.50
  -2   2  -6    1.40    1.20
   2   2   6    0.10    1.20
  -2   2  -6    2.10    1.20
   3  -2   6   19.90    2.50
  -3  -2  -6   19.20    2.80
  -3   2  -6   26.50    2.70
  -3   2  -6   25.80    2.40
   3   2   6   16.50    2.40
   4  -2   6  430.06   34.40
  -4  -2  -6  397.86   34.40
  -4   2  -6  394.06   34.30
  -4   2  -6  400.86   34.20
   4   2   6  375.56   34.20
  -5  -2  -6  117.29   10.90
   5  -2   6  126.79   10.80
   5   2   6  108.19   10.60
  -5   2  -6  124.79   10.50
  -5   2  -6  123.99   10.70
   6  -2   6  228.58   20.00
  -6  -2  -6  231.88   20.10
   6   2   6  232.08   19.80
  -6   2  -6  228.18   19.70
  -6   2  -6  226.68   19.90
   7  -2   6   13.10    2.90
  -7  -2  -6   17.60    3.00
  -7   2  -6   13.90    2.10
   7   2   6   13.60    2.30
  -7   2  -6   14.30    2.60
  -8  -2  -6    1.20    2.50
   8  -2   6    3.90    2.60
   8   2   6   -1.80    1.70
  -8   2  -6    2.30    2.20
   9  -2   6   91.59    8.80
  -9  -2  -6   85.59    8.60
   9   2   6   92.39    8.10
  -9   2  -6   78.29    8.20
 -10  -2  -6  245.58   21.60
  10  -2   6  233.98   21.60
 -10   2  -6  230.38   21.20
  10   2   6  257.87   21.10
 -11  -2  -6    1.00    3.50
  11  -2   6   -0.20    3.40
  11   2   6   -3.50    2.30
 -11   2  -6    1.10    3.00
  12  -2   6   74.09    8.20
 -12  -2  -6   78.29    8.30
  12   2   6   58.49    7.10
 -12   2  -6   78.69    7.60
  13  -2   6   13.40    4.80
 -13  -2  -6   19.90    5.00
 -13   2  -6   14.00    4.00
 -14  -2  -6   -3.70    4.70
  14  -2   6   -0.10    4.70
 -14   2  -6   -2.80    3.80
 -15  -2  -6    2.90    5.50
  15  -2   6    3.60    5.40
 -15   2  -6    1.80    4.60
  16  -2   6   -2.80    6.20
 -16   2  -6    3.00    5.30
  16  -3  -6   20.50    6.00
 -16   3   6   21.10    5.10
  15  -3  -6   -1.70    4.60
 -15   3   6    5.50    4.00
  14  -3  -6   -1.50    4.40
  14   3  -6    1.90    3.10
 -14   3   6    0.30    3.50
  13  -3  -6   15.40    4.40
 -13  -3   6   12.00    3.80
 -13   3   6   12.10    3.50
  13   3  -6   11.60    3.40
 -12  -3   6   37.50    4.60
  12  -3  -6   20.40    5.00
  12   3  -6   33.30    4.30
 -12   3   6   43.40    4.60
  11  -3  -6   29.80    5.00
 -11  -3   6   32.70    4.60
 -11   3   6   38.20    4.50
  11   3  -6   38.40    4.30
  10  -3  -6   58.29    6.90
 -10  -3   6   56.09    6.30
 -10   3   6   68.19    6.30
  10   3  -6   55.79    6.10
  -9  -3   6  469.85   41.90
   9  -3  -6  482.55   42.20
  -9   3   6  489.35   41.90
   9   3  -6  510.75   41.90
  -8  -3   6  117.29   11.30
   8  -3  -6  125.99   11.70
   8   3  -6  126.19   11.20
  -8   3   6  130.09   11.20
  -7  -3   6   30.70    3.80
   7  -3  -6   27.00    4.40
   7   3  -6   39.50    3.90
  -7   3   6   39.30    4.10
   6  -3  -6   26.40    3.60
  -6  -3   6   22.70    3.10
   6   3  -6   24.80    3.00
  -6   3   6   22.50    2.50
  -6   3   6   19.90    2.90
   5  -3  -6   89.49    8.80
  -5  -3   6   93.69    8.60
  -5   3   6   95.89    8.30
  -5   3   6   86.39    8.50
   5   3  -6  109.89    8.60
  -4  -3   6  147.39   12.70
   4  -3  -6  150.18   13.00
   4   3  -6  152.98   12.70
  -4   3   6  141.69   12.50
  -4   3   6  135.09   12.60
  -3  -3   6    1.60    1.70
   3  -3  -6    1.50    1.80
  -3   3   6    0.80    1.30
   3   3  -6    0.10    1.30
  -3   3   6    0.10    1.40
  -2  -3   6  267.97   24.00
   2  -3  -6  278.47   24.20
   2   3  -6  279.77   24.00
  -2   3   6  288.67   23.90
  -2   3   6  277.87   23.90
   1  -3  -6    9.70    2.30
  -1  -3   6   11.90    2.10
  -1  -3   6   11.90    1.80
   1   3  -6    8.40    1.90
  -1   3   6   11.60    1.90
  -1   3   6   13.60    1.70
   0  -3   6  102.99    8.70
   0  -3  -6   93.39    8.80
   0  -3   6   95.89    8.50
   0   3   6   96.79    8.60
   0   3  -6   92.29    8.60
   1  -3   6    2.90    1.60
   1  -3   6    1.60    1.80
  -1  -3  -6    3.50    2.00
   1   3   6    1.60    1.50
  -1   3  -6    0.70    1.40
  -2  -3  -6    0.00    2.00
  -2   3  -6    1.40    1.40
  -2   3  -6    1.10    1.70
   2   3   6    2.80    1.50
   3  -3   6    0.10    1.90
  -3  -3  -6    3.00    2.10
  -3   3  -6    4.10    1.70
  -3   3  -6    3.20    1.60
   3   3   6   -0.10    1.40
   4  -3   6    1.10    2.00
  -4  -3  -6    5.20    2.20
   4   3   6    6.60    1.80
  -4   3  -6    2.70    1.90
  -4   3  -6    6.80    1.60
  -5  -3  -6   17.80    3.20
   5  -3   6   11.80    3.00
   5   3   6   18.50    2.60
  -5   3  -6   18.70    2.30
  -5   3  -6   17.30    2.80
  -6  -3  -6    5.50    2.40
   6  -3   6    2.40    2.50
   6   3   6    8.60    2.10
  -6   3  -6    1.60    1.70
  -6   3  -6    7.30    2.40
   7  -3   6   14.10    3.10
  -7  -3  -6    4.20    2.80
  -7   3  -6    7.80    2.70
   7   3   6    5.60    2.30
  -8  -3  -6   85.39    8.20
   8  -3   6   81.79    8.10
   8   3   6   77.99    7.60
  -8   3  -6   71.29    7.80
   9  -3   6   46.40    5.60
  -9  -3  -6   39.40    5.80
   9   3   6   50.39    5.00
  -9   3  -6   41.80    5.10
 -10  -3  -6   33.50    5.20
  10  -3   6   36.60    5.00
  10   3   6   36.00    4.40
 -10   3  -6   22.20    4.50
  11  -3   6   -1.00    3.50
 -11  -3  -6    0.40    3.90
 -11   3  -6    4.50    3.40
  11   3   6   -2.40    2.80
 -12  -3  -6   16.90    5.10
  12  -3   6   14.90    4.40
 -12   3  -6   16.10    4.10
  12   3   6   12.30    3.60
 -13  -3  -6   80.39    9.30
  13  -3   6   71.59    9.10
  13   3   6   79.49    8.00
 -13   3  -6   68.09    8.30
 -14  -3  -6    9.60    6.50
  14  -3   6    4.40    4.90
 -14   3  -6    8.40    4.70
  15  -4  -6   -5.00    6.40
 -15   4   6    0.70    4.80
  15   4  -6   14.00    4.70
  14  -4  -6   18.20    6.90
  14   4  -6   30.90    5.00
 -14   4   6   34.60    5.50
  13  -4  -6   48.40    7.80
 -13   4   6   50.49    6.50
  13   4  -6   59.49    6.40
  12  -4  -6   -5.40    4.70
  12   4  -6    0.70    3.40
 -12   4   6    1.80    3.70
  11  -4  -6  151.18   13.70
  11   4  -6  119.69   12.70
 -11   4   6  149.49   13.00
  10  -4  -6    7.50    4.30
 -10  -4   6   15.30    5.60
 -10   4   6   23.40    3.80
  10   4  -6   23.40    3.60
   9  -4  -6   13.70    4.00
  -9  -4   6   16.10    3.40
   9   4  -6   15.90    3.30
  -9   4   6   14.30    3.40
   8  -4  -6    4.40    3.50
  -8  -4   6    6.40    3.00
  -8   4   6   11.90    3.10
   8   4  -6    5.20    2.50
  -7  -4   6    8.00    2.80
   7  -4  -6    5.90    3.10
  -7   4   6    5.10    2.50
   7   4  -6    3.80    2.50
   6  -4  -6    7.00    3.10
  -6  -4   6    6.40    2.70
  -6   4   6   -0.30    2.40
   6   4  -6    2.40    2.40
   5  -4  -6   24.30    4.00
  -5  -4   6   29.40    3.70
   5   4  -6   19.70    3.30
  -5   4   6   33.90    3.60
   4  -4  -6   23.00    3.80
  -4  -4   6   27.60    3.60
  -4   4   6   25.40    3.20
  -4   4   6   21.50    2.90
   4   4  -6   23.10    3.30
   3  -4  -6  290.87   26.40
  -3  -4   6  319.17   26.20
   3   4  -6  301.37   26.20
  -3   4   6  299.77   26.00
  -2  -4   6   22.00    3.00
   2  -4  -6   15.30    3.50
  -2   4   6   18.30    2.70
   2   4  -6   20.20    3.00
  -1  -4   6   16.50    3.20
   1  -4  -6   32.00    3.90
  -1   4   6   27.70    3.10
   1   4  -6   23.60    3.20
   0  -4  -6    2.20    2.70
   0  -4   6    2.90    2.20
   0   4  -6    3.90    2.00
   0   4   6    3.30    1.90
  -1  -4  -6   43.50    4.90
   1  -4   6   30.00    4.20
   1   4   6   38.90    4.00
  -1   4  -6   40.10    4.20
  -2  -4  -6    1.00    2.80
   2  -4   6    0.00    2.40
  -2   4  -6    0.70    1.90
   2   4   6    0.50    2.10
  -3  -4  -6    6.80    3.10
  -3   4  -6    8.20    2.60
  -3   4  -6    7.90    2.20
   3   4   6   12.10    2.50
  -4  -4  -6   49.00    5.90
  -4   4  -6   48.90    5.60
   4   4   6   51.59    5.40
  -4   4  -6   53.99    5.20
  -5  -4  -6   23.40    4.00
  -5   4  -6   26.70    3.80
   5   4   6   19.70    3.40
  -6  -4  -6    0.40    3.10
  -6   4  -6    2.20    2.70
   6   4   6    0.20    2.40
  -7  -4  -6   96.79   10.10
  -7   4  -6  103.69    9.60
   7   4   6   98.59    9.40
  -8  -4  -6   18.50    4.40
   8   4   6   28.50    4.00
  -8   4  -6   30.30    4.10
  -9  -4  -6   78.79    8.80
   9   4   6   83.89    7.80
  -9   4  -6   71.39    8.20
 -10  -4  -6   -6.40    4.30
 -10   4  -6    2.30    3.70
  10   4   6   -0.80    3.20
 -11  -4  -6    4.00    4.70
 -11   4  -6    2.50    3.80
  11   4   6   -4.30    3.50
 -12  -4  -6    0.00    5.50
 -12   4  -6    0.50    4.60
  12   4   6    0.60    3.90
 -13  -4  -6    2.90    6.80
  13   4   6    0.80    4.40
 -13   5   6   57.19    7.70
  13   5  -6   43.70    7.10
  12  -5  -6    4.80    6.10
 -12   5   6    5.90    4.70
  12   5  -6   -0.10    4.50
  11  -5  -6   12.10    6.10
  11   5  -6    5.10    4.10
 -11   5   6    0.60    4.30
  10  -5  -6    7.40    4.90
 -10   5   6    4.50    3.90
  10   5  -6    6.20    3.80
   9  -5  -6   -3.70    4.40
  -9   5   6    2.80    3.50
   9   5  -6    1.90    3.40
   8  -5  -6   -1.50    4.10
   8   5  -6    2.30    3.30
  -8   5   6   -2.10    3.50
   7  -5  -6   10.30    3.90
   7   5  -6   -0.30    3.10
  -6  -5   6   -4.10    3.40
   6  -5  -6    2.00    3.60
   6   5  -6   -0.20    2.90
   5  -5  -6    0.10    3.30
  -5  -5   6    0.90    3.10
   5   5  -6    3.80    2.70
  -4  -5   6    2.30    3.20
   4  -5  -6    5.50    3.60
   4   5  -6    5.10    2.90
  -3  -5   6   -2.00    2.80
   3  -5  -6    6.80    3.70
   3   5  -6   -1.30    2.70
  -3   5   6    0.20    2.30
  -2  -5   6   29.30    4.30
   2  -5  -6   33.00    4.90
   2   5  -6   25.80    3.90
  -2   5   6   33.80    4.00
  -1  -5   6   74.99    7.60
   1  -5  -6   83.49    8.20
  -1   5   6   76.79    7.50
   1   5  -6   71.69    7.60
   0  -5   6   25.60    3.80
   0  -5  -6   27.80    4.60
   0   5  -6   21.40    3.70
   0   5   6   26.10    3.70
   1  -5   6    8.00    3.20
  -1  -5  -6   16.40    3.80
  -1   5  -6    9.50    3.00
   1   5   6   10.90    2.80
  -2  -5  -6  144.09   12.50
   2  -5   6  125.49   11.70
   2   5   6  115.89   11.60
   3  -5   6   12.90    3.60
  -3  -5  -6   20.70    4.10
  -3   5  -6   12.10    3.10
   3   5   6   14.80    3.20
  -4  -5  -6    8.20    3.80
   4   5   6   11.50    3.20
  -4   5  -6   14.40    3.40
  -5  -5  -6   -1.10    4.00
  -5   5  -6    2.80    3.60
   5   5   6   -1.70    2.50
  -6  -5  -6   73.09    8.50
  -6   5  -6   77.99    7.70
   6   5   6   60.29    7.40
  -7  -5  -6   -0.10    4.00
  -7   5  -6    3.40    3.80
   7   5   6    1.30    3.20
  -8  -5  -6   51.99    7.30
   8   5   6   51.59    6.50
  -8   5  -6   57.39    6.80
  -9  -5  -6    5.70    4.90
  -9   5  -6    7.60    4.50
   9   5   6   -2.10    3.80
 -10  -5  -6   99.49   11.10
 -10   5  -6   99.59    9.80
  10   5   6   66.59    9.00
   9  -6  -6    9.70    8.30
   8  -6  -6    8.10    5.90
   8   6  -6    4.20    4.80
   7  -6  -6    0.60    4.90
   7   6  -6    8.00    4.40
   6  -6  -6    1.00    5.20
   6   6  -6    2.10    3.90
   5  -6  -6    6.90    5.30
   5   6  -6   13.10    4.20
   4  -6  -6    2.20    5.10
   4   6  -6    9.70    4.00
   3  -6  -6   10.20    4.90
   3   6  -6   14.20    4.10
   2  -6  -6   10.10    4.80
  -2  -6   6    3.10    5.30
   2   6  -6    8.10    3.80
   1  -6  -6    2.70    4.70
  -1  -6   6    6.00    3.60
  -1   6   6   -0.40    3.30
   1   6  -6    3.00    3.60
   0  -6   6    7.20    3.80
   0  -6  -6    9.80    4.60
   0   6   6    6.10    3.50
   0   6  -6    3.80    3.50
  -1  -6  -6   16.20    5.30
   1  -6   6   20.50    4.20
   1   6   6   15.60    4.10
  -1   6  -6   15.90    4.20
   2  -6   6    9.20    4.10
  -2  -6  -6    5.00    4.70
   2   6   6    4.00    3.70
   3  -6   6    2.60    4.30
  -3  -6  -6   -2.80    4.60
   3   6   6    3.80    3.50
  -4  -6  -6   26.50    5.70
   4  -6   6   29.10    5.40
   4   6   6   23.90    4.80
  -5  -6  -6   -0.70    5.10
   5  -6   6    3.40    4.80
   5   6   6   -0.30    4.10
  -6  -6  -6   -5.60    5.60
   6   6   6    6.40    6.80
  19   0  -7   37.90    6.90
 -19   0   7   33.60    5.90
 -18   0   7    6.70    4.50
  18   0  -7    0.30    4.90
 -17   0   7   15.00    4.30
  17   0  -7   16.60    4.70
  16   0  -7   -1.10    3.90
 -16   0   7   -1.10    3.30
 -15   0   7   63.69    6.80
  15   0  -7   62.19    7.30
  14   0  -7    1.20    3.00
 -14   0   7   -1.20    2.90
 -13   0   7   13.00    3.20
  13   0  -7   12.60    3.30
 -12   0   7   -2.10    2.50
  12   0  -7   -1.90    2.40
  11   0  -7   55.69    5.80
 -11   0   7   57.09    5.90
  10   0  -7   -0.80    1.40
 -10   0   7    0.90    2.30
  10   0  -7    0.10    1.90
   9   0  -7    9.30    2.20
  -9   0   7   11.50    2.30
   9   0  -7    8.20    1.70
   8   0  -7   -0.10    1.20
   8   0  -7    1.00    1.50
  -8   0   7   -0.60    1.60
   7   0  -7  280.07   24.30
  -7   0   7  270.47   24.20
   7   0  -7  292.07   24.10
  -6   0   7   -3.60    1.30
   6   0  -7    1.80    1.40
   6   0  -7    0.00    1.00
  -5   0   7  193.98   17.00
   5   0  -7  198.78   16.90
   5   0  -7  197.48   17.00
   4   0  -7   -0.40    1.10
   4   0  -7   -0.30    1.00
  -4   0   7   -0.40    1.20
  -3   0   7  108.69    9.30
   3   0  -7  106.69    9.30
   3   0  -7  104.09    9.30
   2   0  -7    0.70    0.90
  -2   0   7   -1.20    1.10
   2   0  -7    0.20    0.80
  -1   0   7  781.72   68.29
   1   0  -7  818.32   68.29
   1   0  -7  805.92   68.29
   0   0   7    1.60    1.00
   0   0  -7   -0.70    1.00
   0   0  -7    0.00    0.90
  -1   0  -7 1054.89   89.19
   1   0   7 1036.50   89.19
  -1   0  -7 1052.29   89.19
  -2   0  -7    1.60    1.10
   2   0   7    0.20    1.00
  -2   0  -7   -0.40    1.00
  -3   0  -7  307.07   25.50
  -3   0  -7  296.47   25.40
  -3   0  -7  286.57   25.30
  -4   0  -7   -0.60    1.10
  -4   0  -7    0.40    1.00
  -4   0  -7    0.30    1.50
  -5   0  -7   26.70    3.00
  -5   0  -7   29.80    3.30
  -5   0  -7   28.30    2.90
  -6   0  -7   -1.00    2.00
   6   0   7    1.50    1.30
  -6   0  -7   -1.70    1.30
  -7   0  -7  318.47   27.00
   7   0   7  309.77   27.10
  -7   0  -7  316.67   27.30
  -8   0  -7   -0.10    1.70
  -8   0  -7   -0.40    2.40
   8   0   7    0.80    1.60
  -9   0  -7  224.38   19.50
  -9   0  -7  217.78   19.10
   9   0   7  219.08   19.10
 -10   0  -7   -0.60    2.70
  10   0   7   -0.20    1.80
 -10   0  -7    1.20    2.10
 -11   0  -7  244.18   21.80
 -12   0  -7   -1.60    3.30
 -13   0  -7    4.50    3.90
  15   0   7   52.29    7.40
  16   0   7    2.70    5.40
  18  -1  -7   24.00    6.20
 -18  -1   7   27.70    5.80
  18   1  -7   52.89    7.20
 -18   1   7   36.30    5.50
  17  -1  -7    4.10    4.50
 -17  -1   7    5.90    4.10
  17   1  -7    2.90    4.80
 -17   1   7    0.60    3.70
 -16  -1   7   -0.40    3.90
  16  -1  -7   -0.90    3.70
 -16   1   7   -2.40    3.30
  16   1  -7   -0.60    4.00
 -15  -1   7   32.60    4.80
  15  -1  -7   34.60    5.20
  15   1  -7   43.40    5.40
 -15   1   7   29.60    4.90
  14  -1  -7   93.39   10.20
 -14  -1   7   92.99    9.80
 -14   1   7  102.79    9.80
  14   1  -7  118.79   10.20
  13  -1  -7   13.50    3.50
 -13  -1   7    8.70    3.40
  13   1  -7   12.10    3.40
 -13   1   7   13.80    3.20
 -12  -1   7  216.38   19.60
  12  -1  -7  235.58   19.90
 -12   1   7  220.68   19.60
  12   1  -7  221.98   19.70
  11  -1  -7    8.20    2.80
 -11  -1   7    7.80    2.60
  11   1  -7    7.90    2.50
  11   1  -7    5.40    1.90
 -11   1   7   10.40    2.60
 -10  -1   7   22.60    3.00
  10  -1  -7   22.10    3.30
  10   1  -7   14.60    2.40
 -10   1   7   14.60    2.90
  10   1  -7   19.80    2.90
  -9  -1   7   12.80    2.50
   9  -1  -7   13.00    2.60
   9   1  -7   11.40    2.30
   9   1  -7    9.50    1.80
  -9   1   7   11.80    2.40
   8  -1  -7  143.59   12.30
  -8  -1   7  149.79   12.10
   8  -1  -7  134.69   11.80
   8   1  -7  124.49   11.90
   8   1  -7  143.09   12.00
  -8   1   7  128.79   12.00
   7  -1  -7   -5.40    1.60
   7  -1  -7    0.40    1.00
  -7  -1   7   -2.70    1.70
   7   1  -7   -0.50    1.10
   7   1  -7    0.90    1.40
  -7   1   7    1.30    1.50
   6  -1  -7   49.60    4.50
  -6  -1   7   48.50    4.80
   6   1  -7   49.50    4.60
  -6   1   7   51.69    4.80
   6   1  -7   49.30    4.60
  -5  -1   7    2.40    1.50
   5  -1  -7    0.30    1.00
   5   1  -7    1.10    1.10
  -5   1   7    0.10    1.40
   5   1  -7   -0.60    0.90
   4  -1  -7  147.79   12.70
   4  -1  -7  134.09   12.50
  -4  -1   7  149.29   12.60
   4   1  -7  146.59   12.40
   4   1  -7  144.99   12.60
  -4   1   7  147.29   12.60
  -3  -1   7    7.60    1.50
   3  -1  -7    8.30    1.50
   3  -1  -7    6.00    1.20
   3   1  -7    5.60    1.30
  -3   1   7    2.90    1.30
  -2  -1   7  277.57   24.60
   2  -1  -7  293.27   24.60
   2  -1  -7  295.37   24.70
  -2   1   7  286.87   24.60
   2   1  -7  282.47   24.60
  -1  -1   7   78.19    7.70
   1  -1  -7   86.99    7.60
   1  -1  -7   96.49    7.80
   1   1  -7   86.29    7.70
  -1   1   7   87.19    7.60
   0  -1  -7  691.23   59.09
   0  -1   7  678.93   58.99
   0  -1  -7  697.13   59.09
   0   1  -7  698.43   59.09
   0   1   7  692.93   58.99
   0   1  -7  696.83   58.99
   1  -1   7  235.58   21.10
  -1  -1  -7  251.27   21.20
   1   1   7  249.58   21.00
  -1   1  -7  239.38   21.10
  -1   1  -7  243.18   21.00
   1   1   7  254.77   21.10
   2  -1   7  280.07   24.20
  -2  -1  -7  282.67   24.30
   2   1   7  282.97   24.10
   2   1   7  283.37   24.20
  -2   1  -7  281.47   24.20
  -2   1  -7  283.07   24.20
  -3  -1  -7   38.80    4.30
   3   1   7   42.60    3.80
   3   1   7   43.70    4.00
  -3   1  -7   40.10    4.00
  -3   1  -7   45.10    4.10
  -3   1  -7   44.30    4.10
  -4  -1  -7   -0.10    1.40
  -4   1  -7    3.10    1.50
  -4   1  -7    3.00    1.20
   4   1   7    1.20    1.20
   4   1   7    1.20    1.00
  -4   1  -7    1.00    1.20
  -5  -1  -7  181.28   15.40
  -5  -1  -7  178.78   15.10
  -5   1  -7  171.88   15.20
  -5   1  -7  177.58   15.20
   5   1   7  166.68   15.20
  -5   1  -7  175.18   15.30
  -6  -1  -7  133.79   11.30
  -6  -1  -7  129.09   11.70
   6   1   7  123.19   11.40
  -6   1  -7  131.79   11.40
  -6   1  -7  126.69   11.60
  -6   1  -7  136.19   11.50
  -7  -1  -7    2.40    2.30
  -7   1  -7    5.20    2.00
   7   1   7    5.50    1.60
  -7   1  -7    1.40    1.80
  -7   1  -7    0.30    1.40
  -8  -1  -7  424.86   35.60
  -8   1  -7  407.76   35.20
   8   1   7  416.66   35.30
  -8   1  -7  417.56   35.50
  -8   1  -7  390.56   35.30
  -9  -1  -7   47.80    5.60
   9  -1   7   46.30    5.50
   9   1   7   47.20    4.90
  -9   1  -7   46.20    5.10
 -10  -1  -7    3.70    3.50
  10  -1   7    9.40    3.20
  10   1   7   12.30    2.40
 -10   1  -7    6.30    2.70
 -11  -1  -7    0.30    3.30
  11  -1   7    0.50    3.10
  11   1   7   -1.70    2.20
 -11   1  -7   -3.80    2.70
 -12  -1  -7   36.10    5.50
  12  -1   7   40.80    5.40
 -12   1  -7   34.10    4.80
 -13  -1  -7   -2.20    3.80
  13  -1   7   -3.50    3.70
 -13   1  -7    0.90    3.40
  14  -1   7   43.20    6.70
 -14  -1  -7   45.50    6.60
 -14   1  -7   31.40    6.00
  15  -1   7    0.10    5.10
 -15  -1  -7    3.70    5.30
  16  -1   7   22.50    6.20
  18  -2  -7   28.20    7.00
 -17  -2   7    2.20    4.30
  17  -2  -7    3.10    5.10
 -17   2   7    0.20    4.00
 -16  -2   7    6.90    4.00
  16  -2  -7   15.40    5.20
 -16   2   7    8.90    3.90
  15  -2  -7   22.00    5.10
 -15  -2   7   21.30    4.20
 -15   2   7   17.90    4.10
 -14  -2   7   27.30    4.60
  14  -2  -7   28.90    4.90
 -14   2   7   17.60    3.80
  14   2  -7   23.50    5.10
  13  -2  -7   11.40    4.20
 -13  -2   7    7.90    3.50
 -13   2   7    7.10    2.90
  13   2  -7    7.70    2.80
  13   2  -7    5.20    3.30
  12  -2  -7   -5.60    2.90
 -12  -2   7   -0.90    2.70
 -12   2   7   -1.00    2.60
  12   2  -7    4.90    2.90
  12   2  -7    1.50    2.30
 -11  -2   7   30.10    4.20
  11  -2  -7   36.80    4.70
  11   2  -7   42.20    4.00
  11   2  -7   36.50    4.30
 -11   2   7   22.00    4.00
  10  -2  -7  143.79   14.10
 -10  -2   7  158.98   13.90
  10   2  -7  160.48   13.80
  10   2  -7  154.38   13.70
 -10   2   7  161.48   13.90
   9  -2  -7   23.60    4.00
  -9  -2   7   34.40    3.80
   9   2  -7   28.20    3.50
  -9   2   7   26.70    3.60
   9   2  -7   31.00    3.40
  -8  -2   7  124.39   11.30
   8  -2  -7  133.19   11.50
  -8   2   7  137.39   11.30
   8   2  -7  121.49   11.10
   8   2  -7  120.29   11.10
  -7  -2   7    0.80    1.80
   7  -2  -7    3.20    2.10
  -7   2   7   -0.80    1.00
   7   2  -7   -1.10    1.50
   7   2  -7    0.80    1.40
  -7   2   7   -0.40    1.70
   6  -2  -7   36.40    4.40
  -6  -2   7   40.90    4.10
   6   2  -7   40.20    3.80
  -6   2   7   40.80    3.70
  -6   2   7   39.70    4.00
   6   2  -7   36.80    4.00
  -5  -2   7  432.36   36.50
   5  -2  -7  429.56   36.60
  -5   2   7  443.16   36.30
  -5   2   7  426.86   36.40
   5   2  -7  419.26   36.30
   5   2  -7  401.06   36.40
  -4  -2   7  146.39   13.00
   4  -2  -7  156.58   13.10
  -4   2   7  148.99   12.90
  -4   2   7  148.99   12.80
   4   2  -7  141.39   12.90
   3  -2  -7  126.49   11.00
  -3  -2   7  110.89   10.80
  -3   2   7  128.79   10.70
  -3   2   7  124.39   10.70
   3   2  -7  121.39   10.80
  -2  -2   7    3.50    1.50
   2  -2  -7   -2.70    1.40
   2   2  -7    0.00    1.20
  -2   2   7   -1.60    1.10
  -2   2   7    0.60    1.10
   1  -2  -7  344.47   29.10
  -1  -2   7  341.97   29.00
  -1   2   7  329.57   29.00
   1   2  -7  341.37   29.00
  -1   2   7  336.27   28.90
   0  -2  -7  193.28   16.10
   0  -2   7  179.38   15.90
   0  -2   7  179.48   15.70
   0   2   7  183.88   15.90
   0   2  -7  191.48   15.90
   0   2   7  181.08   15.70
   1  -2   7   39.00    3.80
  -1  -2  -7   40.40    4.10
   1  -2   7   36.10    3.90
  -1   2  -7   39.60    3.80
   1   2   7   41.60    3.80
  -2  -2  -7    7.20    2.00
   2  -2   7   10.20    1.70
   2   2   7   11.80    1.80
  -2   2  -7   12.80    2.00
  -2   2  -7   12.60    1.70
  -3  -2  -7   26.50    3.30
   3  -2   7   22.60    3.00
  -3   2  -7   31.70    3.20
  -3   2  -7   27.60    2.90
   3   2   7   27.40    2.90
  -4  -2  -7    0.00    1.80
   4  -2   7    1.40    1.70
   4   2   7    3.50    1.40
  -4   2  -7   -0.50    1.50
  -4   2  -7    0.80    1.20
  -5  -2  -7  319.87   27.30
   5  -2   7  320.07   27.20
   5   2   7  317.97   27.10
  -5   2  -7  300.67   27.10
  -5   2  -7  315.47   27.00
  -6  -2  -7    1.40    2.10
   6  -2   7    3.00    2.20
  -6   2  -7    2.90    1.50
  -6   2  -7    3.20    2.00
   6   2   7    3.80    1.70
   7  -2   7   29.80    3.90
  -7  -2  -7   22.00    3.80
   7   2   7   30.80    3.50
  -7   2  -7   29.00    3.20
  -7   2  -7   29.50    3.60
   8  -2   7   31.50    4.10
  -8  -2  -7   27.80    4.10
  -8   2  -7   26.40    3.70
   8   2   7   22.20    3.20
   9  -2   7    5.10    3.00
  -9  -2  -7    4.60    3.10
  -9   2  -7    7.40    2.70
   9   2   7    5.90    2.30
  10  -2   7   55.59    6.90
 -10  -2  -7   53.49    6.80
  10   2   7   63.49    5.80
 -10   2  -7   50.79    6.00
  11  -2   7   34.30    5.50
 -11  -2  -7   47.40    5.90
  11   2   7   42.40    4.60
 -11   2  -7   29.90    4.90
  12  -2   7   28.30    5.00
 -12  -2  -7   24.60    5.10
  12   2   7   24.70    4.00
 -12   2  -7   25.40    4.40
 -13  -2  -7   47.70    7.00
  13  -2   7   46.60    6.80
 -13   2  -7   51.99    6.10
 -14  -2  -7    3.10    4.90
  14  -2   7    3.70    4.90
 -14   2  -7    5.50    4.40
  15  -2   7   35.20    6.80
 -15  -2  -7   29.30    6.90
 -15   2  -7   23.60    5.50
  16  -3  -7   23.40    6.40
 -16   3   7   32.50    5.40
  15  -3  -7   15.50    5.40
 -15   3   7   27.80    4.80
  14  -3  -7    2.40    4.50
 -14  -3   7    5.40    4.00
 -14   3   7    7.60    3.70
  14   3  -7    8.10    3.30
  13  -3  -7    6.20    4.10
 -13  -3   7    2.80    3.60
  13   3  -7    3.40    2.90
 -13   3   7    9.10    3.40
  12  -3  -7   24.80    5.00
 -12  -3   7   19.50    4.30
  12   3  -7   26.10    3.80
 -12   3   7   28.00    4.10
 -11  -3   7   10.60    3.30
  11  -3  -7    0.00    3.60
 -11   3   7    9.30    3.10
  11   3  -7   15.90    2.90
  10  -3  -7    6.20    3.70
 -10  -3   7   13.70    3.20
 -10   3   7   12.70    2.90
  10   3  -7   13.30    2.80
   9  -3  -7   51.69    6.90
  -9  -3   7   57.49    6.40
   9   3  -7   67.29    6.20
  -9   3   7   66.29    6.20
  -8  -3   7   60.99    6.20
   8  -3  -7   55.19    6.70
   8   3  -7   64.39    6.10
  -8   3   7   65.59    6.20
  -7  -3   7   -2.00    2.30
   7  -3  -7    0.00    2.60
  -7   3   7    4.10    2.10
   7   3  -7    3.60    2.00
  -6  -3   7   27.30    3.40
   6  -3  -7   39.20    4.30
  -6   3   7   26.00    2.90
   6   3  -7   27.50    3.20
  -6   3   7   22.40    3.30
   5  -3  -7   19.70    3.40
  -5  -3   7   25.60    3.20
   5   3  -7   24.60    2.90
  -5   3   7   23.00    2.60
  -5   3   7   20.90    2.90
   4  -3  -7   23.20    3.30
  -4  -3   7   28.10    3.20
  -4   3   7   22.10    2.70
  -4   3   7   25.70    2.90
   4   3  -7   25.70    3.10
  -3  -3   7   35.90    3.70
   3  -3  -7   33.20    3.90
  -3   3   7   32.10    3.30
   3   3  -7   30.20    3.50
  -3   3   7   28.60    3.40
  -2  -3   7   31.30    3.40
   2  -3  -7   29.10    3.70
  -2   3   7   26.40    3.10
   2   3  -7   30.50    3.20
  -1  -3   7   23.60    3.40
   1  -3  -7   33.90    3.90
   1   3  -7   33.10    3.40
  -1   3   7   34.50    3.30
   0  -3   7   94.69    8.40
   0  -3  -7   94.69    8.70
   0   3   7   92.69    8.30
   0   3  -7   89.29    8.30
   1  -3   7   64.89    6.00
  -1  -3  -7   66.09    6.20
  -1   3  -7   64.19    5.90
   1   3   7   57.29    5.90
  -2  -3  -7    3.50    2.20
   2  -3   7    0.00    1.80
  -2   3  -7    4.80    1.70
   2   3   7    2.80    1.70
  -3  -3  -7   44.90    4.50
   3  -3   7   34.90    4.40
   3   3   7   37.00    4.00
  -3   3  -7   40.40    4.30
  -3   3  -7   39.50    4.00
   4  -3   7    4.20    2.40
  -4  -3  -7   10.70    2.70
  -4   3  -7    8.80    1.90
  -4   3  -7    9.70    2.10
   4   3   7   11.60    2.00
   5  -3   7   44.70    5.00
  -5  -3  -7   44.50    5.20
  -5   3  -7   42.60    4.50
   5   3   7   46.90    4.70
  -5   3  -7   42.40    4.80
   6  -3   7    8.00    2.80
  -6  -3  -7   17.30    3.10
  -6   3  -7    9.30    2.10
  -6   3  -7   11.20    2.60
   6   3   7   10.70    2.30
   7  -3   7   51.49    6.00
  -7  -3  -7   53.99    6.10
  -7   3  -7   52.49    5.80
   7   3   7   54.89    5.40
  -8  -3  -7    0.20    3.00
   8  -3   7    0.60    2.90
   8   3   7    3.70    2.30
  -8   3  -7   -1.10    2.70
   9  -3   7    3.80    3.20
  -9  -3  -7   -2.40    3.40
  -9   3  -7   -1.60    2.70
   9   3   7   -3.10    2.50
 -10  -3  -7    7.30    3.90
  10  -3   7    7.60    4.00
  10   3   7    7.20    2.90
 -10   3  -7    9.60    3.30
  11  -3   7  138.09   13.10
 -11  -3  -7  119.29   13.00
  11   3   7  145.09   12.30
 -11   3  -7  128.89   12.50
  12  -3   7    5.30    4.80
 -12  -3  -7    6.50    5.00
 -12   3  -7    5.10    3.90
  12   3   7   17.00    3.60
  13  -3   7   17.60    5.80
 -13  -3  -7   23.40    6.40
  13   3   7   43.20    5.10
 -13   3  -7   29.20    5.40
  14  -3   7   12.30    5.60
 -14  -3  -7    6.30    6.20
 -14   3  -7   11.30    5.00
  15  -4  -7   -3.30    9.10
 -15   4   7   10.80    5.60
  15   4  -7    7.70    4.70
  14  -4  -7   21.30    6.60
 -14   4   7   28.60    5.30
  14   4  -7   26.10    5.00
  13  -4  -7    8.10    5.70
 -13   4   7   11.20    4.60
  13   4  -7   14.40    3.90
  12  -4  -7   15.10    5.40
  12   4  -7   31.40    4.30
 -12   4   7   27.60    4.70
  11  -4  -7   17.10    5.20
  11   4  -7   30.10    4.10
 -11   4   7   25.30    4.30
 -10  -4   7   20.80    4.00
  10  -4  -7   10.10    4.20
 -10   4   7   26.00    3.80
  10   4  -7   11.10    3.40
  -9  -4   7   25.40    4.50
   9  -4  -7   40.10    5.30
   9   4  -7   33.10    4.40
  -9   4   7   36.20    4.60
  -8  -4   7    9.80    3.20
   8  -4  -7   10.40    4.00
  -8   4   7   16.70    3.40
   8   4  -7   10.20    3.00
  -7  -4   7    8.00    2.80
   7  -4  -7   10.40    3.40
  -7   4   7    6.70    2.80
   7   4  -7    2.90    2.60
  -6  -4   7   53.59    5.40
   6  -4  -7   40.00    5.50
   6   4  -7   53.09    5.30
  -6   4   7   47.40    5.10
  -5  -4   7   18.90    3.40
   5  -4  -7   25.10    3.80
   5   4  -7   15.30    3.00
  -5   4   7   25.90    3.20
  -4  -4   7   47.30    5.00
   4  -4  -7   46.90    5.40
  -4   4   7   41.80    4.60
   4   4  -7   43.90    4.80
  -3  -4   7   19.60    2.90
   3  -4  -7   15.90    3.30
   3   4  -7   14.90    2.80
  -3   4   7   12.80    2.40
  -2  -4   7   -0.10    2.20
   2  -4  -7   -2.60    2.70
   2   4  -7    4.10    2.20
  -2   4   7    1.30    1.80
   1  -4  -7   52.69    5.80
  -1  -4   7   48.90    5.20
  -1   4   7   49.20    5.00
   1   4  -7   45.10    5.10
   0  -4  -7   39.50    5.00
   0  -4   7   40.70    4.60
   0   4  -7   36.70    4.30
   0   4   7   41.60    4.30
   1  -4   7    8.30    2.70
  -1  -4  -7    5.90    2.70
  -1   4  -7   13.50    2.30
   1   4   7   14.80    2.50
  -2  -4  -7  169.78   16.70
   2  -4   7  187.38   16.40
  -2   4  -7  181.18   16.30
   2   4   7  204.38   16.30
  -3  -4  -7   40.20    4.90
  -3   4  -7   43.40    4.60
   3   4   7   31.20    4.30
  -3   4  -7   35.20    4.10
  -4  -4  -7   42.40    5.20
  -4   4  -7   44.00    4.70
   4   4   7   38.30    4.50
  -4   4  -7   36.00    4.40
  -5  -4  -7  171.78   16.00
  -5   4  -7  180.68   15.80
   5   4   7  176.88   15.70
  -6  -4  -7   20.00    4.00
  -6   4  -7   14.60    3.40
   6   4   7   18.60    3.20
  -7  -4  -7   -2.60    3.20
   7   4   7    1.30    2.70
  -7   4  -7   -1.20    2.80
  -8  -4  -7    2.70    3.60
  -8   4  -7    7.50    3.20
   8   4   7    7.30    3.10
  -9  -4  -7    0.30    4.00
  -9   4  -7    2.70    3.30
   9   4   7    0.40    3.00
 -10  -4  -7    6.70    4.90
 -10   4  -7    1.10    3.50
  10   4   7   -2.20    3.40
 -11  -4  -7    7.80    5.50
  11   4   7    6.30    4.00
 -11   4  -7    9.30    4.40
 -12  -4  -7   74.29    9.20
  12   4   7   53.89    7.20
 -12   4  -7   55.59    7.50
  12  -5  -7   -0.20    6.50
 -12   5   7    4.00    4.80
  12   5  -7    5.60    4.70
  11  -5  -7   15.50    5.60
  11   5  -7    7.50    4.20
 -11   5   7   17.50    5.00
  10  -5  -7   -1.50    4.70
  10   5  -7    6.80    3.80
 -10   5   7    9.80    4.20
   9  -5  -7   -4.00    4.40
  -9   5   7   -1.70    3.70
   9   5  -7    3.30    3.60
   8  -5  -7    7.60    4.20
   8   5  -7   -1.40    2.90
  -7  -5   7   32.70    5.10
   7  -5  -7   39.40    5.70
   7   5  -7   39.30    5.00
  -6  -5   7    3.90    3.50
   6  -5  -7    3.30    3.70
   6   5  -7    1.30    2.90
  -5  -5   7  115.39   10.60
   5  -5  -7  106.39   10.90
  -4  -5   7    7.90    3.20
   4  -5  -7    0.00    3.40
   4   5  -7    1.30    3.00
  -3  -5   7   46.30    5.00
   3  -5  -7   47.00    5.70
  -3   5   7   34.80    4.60
   3   5  -7   34.70    4.80
  -2  -5   7   11.00    3.20
   2  -5  -7   12.60    3.70
   2   5  -7    8.50    3.00
  -2   5   7    6.90    2.90
   1  -5  -7   53.49    6.50
  -1  -5   7   53.99    5.80
  -1   5   7   49.90    5.60
   1   5  -7   48.70    5.60
   0  -5   7   -2.90    2.90
   0  -5  -7    5.50    3.80
   0   5  -7    2.00    2.80
   0   5   7   -2.30    2.40
   1  -5   7   -1.80    2.90
  -1  -5  -7    2.40    3.30
  -1   5  -7   -3.80    2.40
   1   5   7    4.00    2.70
  -2  -5  -7   31.60    4.90
   2  -5   7   33.70    4.20
   2   5   7   20.70    3.50
  -2   5  -7   20.50    3.70
  -3  -5  -7  147.39   13.40
   3  -5   7  147.69   12.90
   3   5   7  136.89   12.80
  -3   5  -7  130.69   12.70
  -4  -5  -7   22.50    4.50
   4  -5   7   16.90    4.00
   4   5   7   10.50    3.10
  -5  -5  -7   12.50    4.10
  -5   5  -7    5.70    3.50
   5   5   7    2.20    3.10
  -6  -5  -7    8.40    4.40
   6   5   7   17.50    3.70
  -6   5  -7   22.40    4.30
  -7  -5  -7   36.00    5.80
  -7   5  -7   42.60    5.60
   7   5   7   30.10    4.80
  -8  -5  -7   24.00    5.40
  -8   5  -7   27.10    5.20
   8   5   7   21.20    4.70
  -9  -5  -7  114.69   11.70
  -9   5  -7  117.09   11.40
   9   5   7   89.29   10.80
 -10  -5  -7    6.10    6.60
   8  -6  -7    2.80    5.40
   7  -6  -7   12.40    5.60
   7   6  -7    9.00    4.30
   6  -6  -7   18.10    5.50
   6   6  -7    6.10    4.40
   5  -6  -7    3.40    5.20
   5   6  -7    1.30    3.90
   4  -6  -7    2.30    4.80
   4   6  -7    4.90    3.90
   3  -6  -7    8.30    4.90
  -3  -6   7    1.50    6.00
   3   6  -7    1.00    3.90
   2  -6  -7    6.30    5.00
  -2  -6   7    7.10    4.00
   2   6  -7   -0.30    3.60
   1  -6  -7    3.60    4.90
  -1  -6   7   -2.00    4.00
  -1   6   7    0.40    3.60
   1   6  -7    0.50    3.70
   0  -6   7   -1.20    3.70
   0  -6  -7   -4.20    4.60
   0   6   7    0.50    3.50
   0   6  -7    2.60    3.30
   1  -6   7    5.60    4.10
  -1  -6  -7    3.20    5.00
   1   6   7    2.90    3.80
  -1   6  -7    3.10    3.40
   2  -6   7   18.90    4.90
  -2  -6  -7   28.90    5.70
   2   6   7   21.10    4.50
  -3  -6  -7    8.70    5.10
   3  -6   7    7.60    4.40
   3   6   7    6.50    4.10
  -4  -6  -7   23.40    5.90
   4  -6   7   32.20    5.60
   4   6   7   20.10    4.90
  -5  -6  -7   -3.60    5.60
   5  -6   7    6.20    4.60
   5   6   7  -10.40    4.00
  -6  -6  -7    1.40    5.90
  19   0  -8   -3.00    5.00
 -19   0   8   -4.30    5.20
 -18   0   8   14.10    5.20
  18   0  -8   23.60    5.20
 -17   0   8   -0.60    3.80
  17   0  -8   -3.00    4.20
 -16   0   8   79.19    8.70
  16   0  -8   90.79    9.40
 -15   0   8   -0.20    3.30
  15   0  -8   -0.60    3.40
 -14   0   8   28.70    4.50
  14   0  -8   34.90    4.70
 -13   0   8    1.70    2.80
  13   0  -8    1.30    2.90
 -12   0   8   -1.30    2.60
  12   0  -8    1.10    2.30
 -11   0   8    0.30    2.70
  11   0  -8    1.10    2.10
  10   0  -8   67.49    6.30
 -10   0   8   69.99    6.80
  10   0  -8   70.29    6.70
  -9   0   8    0.00    2.10
   9   0  -8   -0.90    1.30
   9   0  -8   -0.80    1.80
   8   0  -8  153.38   12.90
   8   0  -8  151.88   13.10
  -8   0   8  137.49   13.10
   7   0  -8   -0.50    1.20
   7   0  -8    2.20    1.60
  -7   0   8    0.60    1.80
   6   0  -8  144.69   13.10
   6   0  -8  158.28   13.20
  -6   0   8  150.08   13.20
   5   0  -8    0.30    1.20
  -5   0   8    2.90    1.50
   5   0  -8   -4.30    1.40
  -4   0   8   53.99    5.20
   4   0  -8   54.69    5.00
   4   0  -8   56.79    5.10
   3   0  -8    0.80    1.10
   3   0  -8   -7.10    0.90
  -3   0   8    1.60    1.30
   2   0  -8   14.00    1.80
  -2   0   8   15.00    1.90
   2   0  -8   15.20    1.80
   1   0  -8   -0.50    0.90
   1   0  -8   -0.60    1.00
  -1   0   8    0.70    1.10
   0   0   8  635.14   55.29
   0   0  -8  663.33   55.29
   0   0  -8  647.14   55.29
  -1   0  -8    0.90    1.00
   1   0   8   -1.00    1.00
  -1   0  -8   -0.10    1.00
  -2   0  -8  346.97   29.30
   2   0   8  332.67   29.20
  -2   0  -8  345.57   29.30
  -3   0  -8    1.90    1.50
  -3   0  -8   -0.10    1.20
   3   0   8    1.20    1.10
  -4   0  -8   57.29    5.10
  -4   0  -8   52.89    5.40
  -4   0  -8   56.19    5.10
  -5   0  -8    0.10    1.30
  -5   0  -8    0.90    1.30
  -5   0  -8    0.10    1.90
   6   0   8    7.70    1.80
  -6   0  -8   11.40    1.80
  -6   0  -8   12.10    2.40
  -7   0  -8   -0.90    1.60
   7   0   8   -0.60    1.60
  -7   0  -8   -1.50    2.20
  -8   0  -8  694.93   59.19
   8   0   8  679.73   59.19
  -8   0  -8  706.53   59.49
  -9   0  -8   -1.20    2.80
  -9   0  -8    0.70    2.10
   9   0   8    0.50    1.90
 -10   0  -8  562.14   48.20
  10   0   8  555.74   47.80
 -11   0  -8    1.40    3.20
 -12   0  -8   -2.30    3.50
 -13   0  -8    0.90    4.00
 -14   0  -8    1.70    4.70
  15   0   8   -4.30    4.90
  18  -1  -8   26.10    6.20
 -18  -1   8   23.70    5.20
 -18   1   8   20.20    4.90
  18   1  -8   24.10    6.10
  17  -1  -8    2.60    4.80
 -17  -1   8    0.00    4.20
 -17   1   8    0.60    3.90
  17   1  -8    2.00    4.50
  16  -1  -8    7.80    4.40
 -16  -1   8    8.30    3.80
  16   1  -8    6.80    4.10
 -16   1   8    8.20    4.10
  15  -1  -8   -0.20    3.70
 -15  -1   8    6.10    3.60
 -15   1   8    1.00    3.20
  15   1  -8   -1.40    3.80
 -14  -1   8    7.60    3.50
  14  -1  -8   16.70    4.10
  14   1  -8   14.20    4.00
 -14   1   8   17.50    3.50
  13  -1  -8   66.29    7.40
 -13  -1   8   65.89    7.20
  13   1  -8   78.79    7.50
 -13   1   8   60.49    6.90
 -12  -1   8   81.19    7.70
  12  -1  -8   74.39    7.90
 -12   1   8   82.09    7.60
  12   1  -8   71.79    7.70
 -11  -1   8    5.10    2.80
  11  -1  -8    8.40    3.00
  11   1  -8    7.90    2.00
 -11   1   8   10.90    2.70
  11   1  -8   13.10    2.80
 -10  -1   8   47.10    5.10
  10  -1  -8   48.10    5.30
  10   1  -8   40.80    5.00
 -10   1   8   49.60    4.80
  10   1  -8   46.60    4.60
  -9  -1   8   73.79    7.00
   9  -1  -8   85.19    7.10
   9   1  -8   70.79    6.80
  -9   1   8   66.79    6.90
   9   1  -8   67.69    6.60
   8  -1  -8   53.29    5.10
  -8  -1   8   52.79    4.90
   8  -1  -8   44.40    4.50
   8   1  -8   51.19    4.80
  -8   1   8   51.09    5.00
   8   1  -8   46.90    4.80
  -7  -1   8   30.30    3.50
   7  -1  -8   29.80    3.10
   7  -1  -8   28.10    3.70
   7   1  -8   32.40    3.30
   7   1  -8   29.80    3.30
  -7   1   8   36.00    3.60
  -6  -1   8   63.09    5.80
   6  -1  -8   61.99    5.50
   6  -1  -8   61.79    5.90
   6   1  -8   49.99    5.60
   6   1  -8   65.09    5.60
  -6   1   8   61.79    5.70
  -5  -1   8  132.09   11.50
   5  -1  -8  165.28   11.70
   5  -1  -8  122.59   11.40
   5   1  -8  129.69   11.40
   5   1  -8  124.39   11.40
  -5   1   8  120.69   11.50
   4  -1  -8   54.09    4.50
   4  -1  -8   46.20    4.20
  -4  -1   8   43.70    4.30
   4   1  -8   42.30    4.20
  -4   1   8   38.30    4.30
   4   1  -8   43.20    4.00
   3  -1  -8    0.70    1.10
  -3  -1   8    2.50    1.40
   3  -1  -8   -2.70    1.30
   3   1  -8   -1.70    1.20
  -3   1   8    2.40    1.40
  -2  -1   8   23.40    2.80
   2  -1  -8   25.10    2.60
   2  -1  -8   23.90    2.70
  -2   1   8   26.50    2.60
   2   1  -8   23.30    2.50
  -1  -1   8    5.40    1.40
   1  -1  -8    7.30    1.50
   1  -1  -8    6.50    1.40
   1   1  -8    6.30    1.00
   1   1  -8    6.20    1.30
  -1   1   8    6.80    1.30
   0  -1  -8  206.38   17.50
   0  -1  -8  195.38   17.50
   0  -1   8  199.78   17.50
   0   1  -8  196.78   17.40
   0   1   8  201.68   17.40
   0   1  -8  210.28   17.40
   1  -1   8  634.64   54.89
  -1  -1  -8  640.84   54.99
   1   1   8  643.04   54.79
  -1   1  -8  662.93   54.89
  -1   1  -8  635.84   54.79
  -2  -1  -8  337.77   29.10
   2  -1   8  346.57   29.00
  -2   1  -8  344.27   29.00
   2   1   8  337.07   29.00
   2   1   8  325.37   28.90
  -2   1  -8  342.97   29.00
  -3  -1  -8  448.86   39.50
  -3   1  -8  474.55   39.40
   3   1   8  465.95   39.30
  -3   1  -8  459.55   39.40
  -3   1  -8  463.25   39.40
   3   1   8  451.05   39.40
  -4  -1  -8    0.20    1.50
   4   1   8    1.60    1.10
  -4   1  -8   -1.20    1.40
  -4   1  -8    1.30    1.30
   4   1   8    0.30    1.30
  -4   1  -8   -0.50    1.40
  -5  -1  -8    2.00    1.90
   5   1   8    2.40    1.30
  -5   1  -8    1.20    1.30
  -5   1  -8    1.50    1.40
   5   1   8    0.80    1.40
  -5   1  -8    0.70    1.70
  -6  -1  -8  149.69   12.90
  -6   1  -8  138.09   12.50
  -6   1  -8  148.39   12.60
   6   1   8  135.49   12.60
  -6   1  -8  147.29   12.80
  -7  -1  -8  283.97   23.90
  -7   1  -8  271.37   23.60
  -7   1  -8  258.77   23.80
   7   1   8  284.37   23.60
  -7   1  -8  270.07   23.50
  -8  -1  -8   12.10    3.20
   8   1   8   14.60    2.30
  -8   1  -8   14.90    2.60
  -8   1  -8   10.80    2.20
  -8   1  -8    9.80    2.80
  -9  -1  -8   62.59    7.10
   9   1   8   67.09    6.40
  -9   1  -8   71.09    6.70
  10  -1   8   34.40    4.80
 -10  -1  -8   31.40    4.90
 -10   1  -8   32.10    4.20
  10   1   8   34.90    3.90
 -11  -1  -8    0.90    3.50
  11  -1   8    2.80    3.30
  11   1   8   -2.50    2.40
 -11   1  -8   -3.30    2.90
 -12  -1  -8    6.50    4.00
  12  -1   8    5.40    3.90
 -12   1  -8   -1.90    3.30
 -13  -1  -8    5.20    4.50
  13  -1   8    4.20    4.10
 -13   1  -8   -0.90    4.20
 -14  -1  -8    0.70    4.80
  14  -1   8    3.70    5.00
  15  -1   8   42.90    7.10
 -15  -1  -8   33.20    7.10
 -18  -2   8   -2.70    5.40
  18  -2  -8   -7.30    6.40
  17  -2  -8   14.30    6.10
 -17  -2   8    1.60    4.80
 -17   2   8    6.40    4.50
  16  -2  -8   26.40    6.20
 -16  -2   8   19.00    5.00
 -16   2   8   30.10    4.90
 -15  -2   8    1.50    4.30
  15  -2  -8   -1.30    4.30
 -15   2   8   -0.70    3.30
 -14  -2   8    7.80    3.50
  14  -2  -8    6.60    3.90
 -14   2   8    2.20    3.10
  13  -2  -8    8.00    3.70
 -13  -2   8   12.50    3.50
  13   2  -8   16.60    3.00
 -13   2   8    7.80    3.20
  12  -2  -8    8.40    3.60
 -12  -2   8    8.90    3.20
 -12   2   8    6.80    2.90
  12   2  -8    8.40    2.50
  11  -2  -8   20.80    3.90
 -11  -2   8   16.40    3.40
 -11   2   8   19.30    3.40
  11   2  -8   21.80    3.00
 -10  -2   8   -1.20    2.60
  10  -2  -8   -2.60    2.90
  10   2  -8    3.00    2.00
 -10   2   8    1.10    2.50
  -9  -2   8    3.50    2.60
   9  -2  -8    9.40    2.80
   9   2  -8   12.00    2.30
  -9   2   8   11.40    2.60
  -8  -2   8  134.69   11.50
   8  -2  -8  124.19   11.70
   8   2  -8  121.19   11.30
  -8   2   8  131.59   11.40
  -7  -2   8   23.70    3.20
   7  -2  -8   26.10    3.50
   7   2  -8   29.40    3.00
  -7   2   8   23.40    2.60
  -7   2   8   21.70    3.00
  -6  -2   8    9.80    2.20
   6  -2  -8   10.10    2.30
  -6   2   8   10.00    1.60
   6   2  -8    9.30    1.90
  -6   2   8   10.50    2.00
   5  -2  -8    5.20    1.90
  -5  -2   8    6.50    1.90
  -5   2   8    3.50    1.60
  -5   2   8    7.00    1.30
   5   2  -8    6.10    1.60
  -4  -2   8   23.10    2.80
   4  -2  -8   21.70    2.90
   4   2  -8   19.10    2.40
  -4   2   8   21.40    2.60
  -4   2   8   24.00    2.40
   3  -2  -8   62.09    6.00
  -3  -2   8   60.69    5.90
  -3   2   8   63.39    5.80
   3   2  -8   61.89    5.80
  -3   2   8   68.69    5.80
   2  -2  -8    0.90    1.60
  -2  -2   8   -0.60    1.50
   2   2  -8    0.90    1.30
  -2   2   8    2.00    1.20
  -2   2   8    1.60    1.20
  -1  -2   8  111.89   11.20
   1  -2  -8  128.39   11.40
   1   2  -8  126.29   11.20
  -1   2   8  132.99   11.20
  -1   2   8  134.99   11.00
   0  -2   8    5.90    1.20
   0  -2  -8   13.90    2.20
   0  -2   8    7.30    1.80
   0   2   8   13.50    1.30
   0   2  -8   11.60    1.80
   0   2   8    9.40    1.50
   1  -2   8    7.80    1.40
   1  -2   8   11.10    1.90
  -1  -2  -8   12.90    2.10
  -1   2  -8    7.20    1.70
   1   2   8   11.10    1.70
  -2  -2  -8  315.97   27.30
   2  -2   8  296.37   27.10
   2  -2   8  330.07   27.10
   2   2   8  306.77   27.10
  -2   2  -8  323.77   27.10
   3  -2   8   34.60    3.80
  -3  -2  -8   39.00    4.00
  -3   2  -8   35.20    3.60
   3   2   8   32.50    3.60
  -3   2  -8   36.00    3.80
  -4  -2  -8    9.60    2.40
   4  -2   8   10.30    2.30
  -4   2  -8    6.60    1.80
  -4   2  -8   13.90    2.20
   4   2   8   13.10    2.00
   5  -2   8    0.00    2.00
  -5  -2  -8    0.90    2.00
  -5   2  -8   -0.60    1.80
  -5   2  -8    0.60    1.40
   5   2   8    1.70    1.60
   6  -2   8   -0.30    2.20
  -6  -2  -8    2.70    2.20
   6   2   8    2.00    1.80
  -6   2  -8    1.20    1.60
  -6   2  -8    3.20    2.00
  -7  -2  -8   11.30    3.20
   7  -2   8   18.90    3.10
   7   2   8   12.70    2.50
  -7   2  -8   11.30    2.20
  -7   2  -8   13.70    2.70
   8  -2   8   32.50    4.20
  -8  -2  -8   24.00    4.10
   8   2   8   25.30    3.50
  -8   2  -8   26.40    3.60
  -9  -2  -8   66.59    7.30
   9  -2   8   74.19    7.40
  -9   2  -8   62.39    6.80
   9   2   8   66.69    6.60
  10  -2   8   54.49    6.50
 -10  -2  -8   48.50    6.50
  10   2   8   59.29    5.80
 -10   2  -8   55.29    6.00
  11  -2   8    1.90    3.60
 -11  -2  -8   -1.60    3.80
  11   2   8   -1.50    2.50
 -11   2  -8    1.40    3.00
  12  -2   8    0.60    4.00
 -12  -2  -8    0.60    4.50
  12   2   8    3.20    3.00
 -12   2  -8   -1.20    3.20
  13  -2   8    7.20    4.90
 -13  -2  -8    2.70    4.80
 -13   2  -8   14.00    4.00
 -14  -2  -8    3.30    5.10
  14  -2   8   -3.80    5.10
 -14   2  -8    2.40    4.30
  15  -2   8    6.40    6.10
 -15   2  -8   -2.90    4.90
  16  -3  -8    8.80    5.70
 -16   3   8   11.80    4.80
 -15  -3   8   18.70    4.70
  15  -3  -8   15.00    5.50
 -15   3   8   12.40    4.40
 -14  -3   8   14.30    4.10
  14  -3  -8    7.20    4.70
 -14   3   8   10.90    3.80
  14   3  -8    3.10    3.40
 -13  -3   8   42.70    6.20
  13  -3  -8   43.40    6.90
 -13   3   8   59.29    6.10
  13   3  -8   57.99    5.90
  12  -3  -8   36.50    5.60
 -12  -3   8   35.40    4.90
  12   3  -8   25.50    4.20
 -12   3   8   35.00    4.50
 -11  -3   8   17.10    3.70
 -11   3   8    9.60    3.10
  11   3  -8   13.10    3.10
  10  -3  -8   27.30    5.00
 -10  -3   8   43.30    4.70
  10   3  -8   31.50    4.30
 -10   3   8   41.90    4.60
   9  -3  -8    1.30    3.20
  -9  -3   8    4.40    2.60
  -9   3   8    1.90    2.40
   9   3  -8   -1.70    2.30
   8  -3  -8   44.50    6.20
  -8  -3   8   56.29    6.10
   8   3  -8   56.99    5.70
  -8   3   8   66.09    5.90
   7  -3  -8   51.09    6.00
  -7  -3   8   53.49    5.60
  -7   3   8   54.09    5.40
   7   3  -8   52.89    5.40
  -6  -3   8    8.70    2.40
   6  -3  -8    6.40    2.70
   6   3  -8   11.30    2.30
  -6   3   8    7.70    2.20
  -6   3   8    8.00    1.70
   5  -3  -8    0.60    2.40
  -5  -3   8   10.00    2.40
  -5   3   8    5.30    1.70
   5   3  -8    6.60    2.00
  -5   3   8    5.80    1.90
   4  -3  -8   15.90    3.00
  -4  -3   8   18.20    2.90
  -4   3   8   18.70    2.40
  -4   3   8   19.20    2.60
   4   3  -8   23.70    2.80
   3  -3  -8   28.20    3.70
  -3  -3   8   30.30    3.60
  -3   3   8   30.40    3.30
   3   3  -8   29.60    3.40
  -3   3   8   31.70    3.20
  -2  -3   8   53.59    5.80
   2  -3  -8   61.29    6.20
   2   3  -8   61.69    5.60
  -2   3   8   61.29    5.60
   1  -3  -8   -0.40    2.00
  -1  -3   8   -0.20    1.80
  -1   3   8    1.40    1.50
   1   3  -8   -1.00    1.40
   0  -3   8   47.20    4.70
   0  -3  -8   43.00    5.00
   0   3  -8   45.40    4.60
   0   3   8   46.90    4.60
   1  -3   8   37.20    3.90
  -1  -3  -8   35.40    4.20
  -1   3  -8   32.70    3.70
   1   3   8   35.30    3.80
   2  -3   8    3.20    1.90
  -2  -3  -8    3.00    2.30
   2   3   8    4.60    1.70
  -2   3  -8    5.60    1.90
  -3  -3  -8  101.59    9.80
   3   3   8   98.79    9.40
  -3   3  -8  116.69    9.60
  -3   3  -8  107.49    9.50
  -4  -3  -8  102.89   10.30
  -4   3  -8  108.89    9.80
  -4   3  -8  109.79   10.00
   4   3   8  116.89    9.90
  -5  -3  -8   38.80    4.90
  -5   3  -8   36.90    4.20
   5   3   8   43.00    4.50
  -5   3  -8   43.50    4.70
  -6  -3  -8  163.28   15.20
  -6   3  -8  170.48   15.00
   6   3   8  170.08   14.90
  -6   3  -8  168.18   14.70
  -7  -3  -8   58.09    6.50
  -7   3  -8   52.89    6.10
   7   3   8   63.49    6.00
  -8  -3  -8   11.10    3.60
  -8   3  -8    5.40    2.90
   8   3   8   14.80    2.60
  -9  -3  -8    2.50    3.60
   9  -3   8   -1.10    3.90
   9   3   8   -1.00    2.60
  -9   3  -8    2.00    3.00
 -10  -3  -8   -3.70    3.70
  10  -3   8    0.20    4.00
  10   3   8    2.10    2.90
 -10   3  -8    0.00    3.30
  11  -3   8   36.10    6.20
 -11  -3  -8   33.10    6.10
  11   3   8   37.50    4.90
 -11   3  -8   36.90    5.20
  12  -3   8    2.10    5.30
 -12  -3  -8    2.40    5.10
 -12   3  -8    6.10    4.10
  12   3   8    4.70    3.70
  13  -3   8    3.70    6.80
 -13  -3  -8   -1.20    6.00
  13   3   8    3.70    4.30
 -13   3  -8    8.80    4.50
 -15   4   8    9.70    5.10
  15   4  -8    7.60    5.00
  14  -4  -8   16.90    6.10
 -14   4   8   13.00    5.30
  14   4  -8   24.40    4.80
  13  -4  -8   74.39    9.40
 -13   4   8   77.99    8.50
  13   4  -8   74.19    8.20
  12  -4  -8   46.20    7.90
 -12   4   8   89.39    7.70
  12   4  -8   56.79    6.80
  11  -4  -8   37.50    6.10
 -11  -4   8   39.20    5.70
 -11   4   8   50.99    5.40
  11   4  -8   35.20    5.00
  10  -4  -8   30.40    5.60
 -10  -4   8   29.60    4.70
  10   4  -8   37.70    4.60
 -10   4   8   42.50    5.10
  -9  -4   8    5.40    3.50
   9  -4  -8   20.70    4.40
  -9   4   8   21.40    3.60
   9   4  -8   14.60    3.30
  -8  -4   8    2.70    3.00
   8  -4  -8    0.30    3.20
  -8   4   8   -1.00    3.10
   8   4  -8    3.70    2.80
   7  -4  -8   10.90    3.60
  -7  -4   8   12.30    3.00
   7   4  -8    5.70    2.80
  -7   4   8    7.10    2.90
  -6  -4   8    0.50    2.90
   6  -4  -8    5.50    3.10
  -6   4   8    1.10    2.50
   6   4  -8    1.50    2.50
  -5  -4   8   55.29    6.70
   5  -4  -8   78.49    7.30
   5   4  -8   61.99    6.50
   4  -4  -8   26.00    4.20
  -4  -4   8   37.70    4.20
  -4   4   8   26.50    3.60
   4   4  -8   39.20    4.00
   3  -4  -8   79.29    7.80
  -3  -4   8   68.29    7.40
  -3   4   8   76.89    7.20
   3   4  -8   80.69    7.40
   2  -4  -8    2.10    2.90
  -2  -4   8    2.20    2.40
   2   4  -8    2.20    2.30
  -2   4   8    2.60    2.00
   1  -4  -8  152.28   14.40
  -1  -4   8  157.88   14.10
  -1   4   8  165.48   14.00
   0  -4   8    9.60    2.70
   0  -4  -8    9.70    3.20
   0   4  -8   12.10    2.60
   0   4   8   12.20    2.50
  -1  -4  -8    3.90    2.70
   1  -4   8    7.00    2.50
   1   4   8    0.30    2.10
  -1   4  -8    2.60    2.10
  -2  -4  -8   23.50    3.90
   2  -4   8   19.80    3.30
  -2   4  -8   19.10    3.00
   2   4   8   18.50    3.10
  -3  -4  -8   25.10    4.10
   3  -4   8   29.10    3.90
  -3   4  -8   20.90    3.40
   3   4   8   29.60    3.60
  -4  -4  -8   34.80    4.80
   4   4   8   28.10    4.10
  -4   4  -8   39.70    4.50
  -4   4  -8   30.80    3.90
  -5  -4  -8  195.98   17.70
  -5   4  -8  221.78   17.40
   5   4   8  172.78   17.20
  -6  -4  -8   28.00    4.80
  -6   4  -8   34.90    4.40
   6   4   8   24.20    3.70
  -7  -4  -8  101.29    9.50
   7   4   8   76.39    8.50
  -7   4  -8   97.19    9.00
  -8  -4  -8    3.50    3.70
   8   4   8    2.80    3.10
  -8   4  -8   -0.40    3.10
  -9  -4  -8    9.30    4.70
  -9   4  -8    9.70    3.70
   9   4   8    5.30    3.50
 -10  -4  -8   39.90    6.90
  10   4   8   50.79    5.80
 -10   4  -8   42.90    6.10
 -11  -4  -8    1.70    5.60
 -11   4  -8    0.90    4.30
  11   4   8    5.10    4.10
  12   4   8   -0.60    4.60
  12  -5  -8   -2.30    5.30
 -12   5   8   -1.20    4.70
  12   5  -8    8.80    4.70
  11  -5  -8    0.90    5.40
 -11   5   8    4.60    4.70
  11   5  -8    6.90    4.20
  10  -5  -8    1.40    5.00
  10   5  -8   10.40    3.80
   9  -5  -8   18.20    5.00
   9   5  -8   12.00    4.20
  -8  -5   8    1.30    4.00
   8  -5  -8    2.90    4.20
   8   5  -8    5.60    3.70
   7  -5  -8    9.30    4.30
  -7  -5   8   -0.30    3.60
   7   5  -8    3.20    3.40
   6  -5  -8   56.09    6.90
  -6  -5   8   50.59    6.20
   6   5  -8   54.49    6.20
  -5  -5   8    1.10    3.40
   5  -5  -8    1.10    3.80
   5   5  -8    3.00    3.10
  -4  -5   8   41.60    5.10
   4  -5  -8   33.80    5.30
   4   5  -8   34.10    4.70
   3  -5  -8    4.90    3.70
  -3  -5   8   -0.30    3.10
  -3   5   8   -0.70    2.60
   3   5  -8   -4.30    2.80
  -2  -5   8   35.10    4.40
   2  -5  -8   29.80    4.90
   2   5  -8   26.40    4.20
  -2   5   8   28.90    4.00
   1  -5  -8    1.60    3.50
  -1  -5   8   -0.40    2.90
   1   5  -8   -0.20    2.50
  -1   5   8    1.10    2.80
   0  -5   8    5.00    3.00
   0  -5  -8    4.10    3.30
   0   5  -8    0.10    2.60
   0   5   8   -1.30    2.70
   1  -5   8   -0.20    3.00
  -1  -5  -8    3.30    3.60
  -1   5  -8    4.60    2.80
   1   5   8    0.50    2.80
   2  -5   8   52.49    6.10
  -2  -5  -8   56.29    6.90
  -2   5  -8   45.00    5.80
   2   5   8   62.59    6.10
  -3  -5  -8    2.60    3.40
   3  -5   8    2.40    3.20
  -3   5  -8    5.60    2.90
   3   5   8    2.70    3.00
  -4  -5  -8   31.80    5.30
   4  -5   8   33.50    4.80
   4   5   8   30.40    4.60
   5  -5   8    2.40    3.90
  -5  -5  -8   -1.50    4.10
   5   5   8   -2.50    3.20
  -6  -5  -8   -3.80    4.20
   6   5   8   -0.40    3.40
  -6   5  -8    1.00    3.60
  -7  -5  -8   27.70    5.70
   7   5   8   25.80    4.60
  -7   5  -8   32.70    5.20
  -8  -5  -8    2.50    4.70
   8   5   8    1.20    3.90
  -8   5  -8   -0.20    4.50
  -9  -5  -8   -3.10    5.50
   9   5   8    0.10    4.60
   7  -6  -8   30.00    6.90
   7   6  -8   26.80    6.20
   6  -6  -8    1.10    5.40
   6   6  -8   -1.60    4.20
   5  -6  -8   25.80    6.10
   5   6  -8   17.40    4.90
   4  -6  -8   13.20    5.30
   4   6  -8    3.90    4.20
   3  -6  -8    7.20    4.90
  -3  -6   8    4.40    4.30
   3   6  -8    8.30    4.00
  -2  -6   8   -5.50    4.20
   2  -6  -8    0.80    5.20
   2   6  -8    1.40    3.80
   1  -6  -8   12.90    5.40
  -1  -6   8    4.60    4.30
  -1   6   8    1.30    3.70
   1   6  -8    2.00    3.50
   0  -6  -8   32.60    5.80
   0  -6   8   19.40    4.60
   0   6   8   11.40    4.30
   0   6  -8   21.50    4.30
  -1  -6  -8    2.20    5.20
   1  -6   8   -1.00    3.80
  -1   6  -8    1.00    3.60
   1   6   8    2.50    4.00
  -2  -6  -8    8.80    5.30
   2  -6   8   -5.10    4.10
   2   6   8    5.10    4.20
   3  -6   8    0.00    4.40
  -3  -6  -8    0.90    5.10
   3   6   8    8.60    4.40
   4  -6   8    6.60    4.80
  -4  -6  -8    3.60    5.20
   4   6   8    6.80    4.50
  -5  -6  -8   -1.50    6.80
 -18   0   9   -0.60    4.50
  18   0  -9   -3.50    4.70
  17   0  -9   86.49    9.70
  16   0  -9   -0.30    3.60
 -16   0   9   -1.80    3.70
  15   0  -9   40.10    5.40
 -15   0   9   39.30    5.30
  14   0  -9    0.40    3.00
 -14   0   9   -0.40    3.20
  13   0  -9    4.60    2.80
 -13   0   9    1.70    2.90
 -12   0   9   -2.80    2.70
  12   0  -9    0.80    2.60
  11   0  -9  122.49   11.70
 -11   0   9  135.09   11.70
  10   0  -9    1.00    2.20
  10   0  -9   -2.70    1.70
 -10   0   9    1.10    2.50
  -9   0   9   64.89    6.20
   9   0  -9   60.69    6.10
   9   0  -9   60.69    5.80
   8   0  -9   -0.10    1.80
   8   0  -9    0.60    1.50
  -8   0   9   -1.60    2.00
   7   0  -9   52.89    5.20
   7   0  -9   60.09    5.40
  -7   0   9   55.09    5.50
  -6   0   9   -0.60    1.70
   6   0  -9    1.10    1.30
   6   0  -9    1.00    1.50
   5   0  -9  121.49   10.50
   5   0  -9  111.79   10.40
  -5   0   9  124.49   10.50
  -4   0   9    1.10    1.40
   4   0  -9   -2.30    1.00
   4   0  -9   -0.40    1.20
   3   0  -9  981.30   81.09
   3   0  -9  953.20   81.09
  -3   0   9  917.91   81.09
   2   0  -9    0.30    1.00
   2   0  -9   -1.60    1.00
  -2   0   9    0.40    1.30
   1   0  -9   20.90    2.20
  -1   0   9   19.40    2.30
   1   0  -9   17.10    2.20
   0   0  -9   -0.80    1.20
   0   0   9    2.10    1.30
   0   0  -9    0.80    1.10
   1   0   9   36.20    3.80
  -1   0  -9   39.30    3.90
  -1   0  -9   42.10    3.80
  -2   0  -9   -0.30    1.30
  -2   0  -9    1.10    1.30
   2   0   9   -0.70    1.20
   3   0   9   33.10    3.10
  -3   0  -9   28.70    3.40
  -3   0  -9   26.10    3.10
  -4   0  -9   -0.70    1.30
  -4   0  -9   -2.20    1.60
   4   0   9    0.10    1.40
  -5   0  -9  337.37   28.70
  -5   0  -9  325.77   28.50
  -5   0  -9  335.97   28.60
  -6   0  -9   -0.30    1.50
  -6   0  -9    1.30    2.10
   6   0   9   -2.30    1.40
  -7   0  -9   22.40    2.70
  -7   0  -9   17.30    3.40
   7   0   9   22.60    2.90
  -8   0  -9   -0.90    1.80
  -8   0  -9    1.30    2.70
   8   0   9    2.50    2.00
  -9   0  -9   92.69    9.10
   9   0   9   89.29    8.40
  10   0   9   -1.80    2.20
 -10   0  -9    0.50    3.00
 -11   0  -9   73.39    8.10
 -12   0  -9   -0.60    3.70
 -13   0  -9   24.30    5.40
 -14   0  -9    0.40    4.90
  15   0   9   -5.00    5.50
 -18  -1   9   -0.30    4.90
  18  -1  -9    0.40    5.70
 -18   1   9    3.70    4.40
 -17  -1   9   18.40    4.60
  17  -1  -9   14.80    5.50
 -17   1   9    6.20    4.50
 -16  -1   9    3.30    3.90
  16  -1  -9   -1.60    4.20
 -16   1   9    0.00    3.90
  15  -1  -9    2.80    4.10
 -15  -1   9    1.80    3.70
 -15   1   9    0.60    3.30
  15   1  -9    0.10    3.50
 -14  -1   9   19.20    4.30
  14  -1  -9   19.80    4.50
  14   1  -9   21.20    3.90
 -14   1   9   16.70    3.80
 -13  -1   9   20.50    3.80
  13  -1  -9   11.50    4.00
 -13   1   9   14.60    3.40
  13   1  -9   19.50    3.50
  12  -1  -9   30.40    4.60
 -12  -1   9   28.70    4.30
 -12   1   9   35.70    4.40
  12   1  -9   34.40    4.30
  11  -1  -9  167.98   15.70
 -11  -1   9  174.88   15.50
  11   1  -9  178.38   15.50
 -11   1   9  190.48   15.50
  11   1  -9  163.68   15.20
 -10  -1   9    7.30    2.70
  10  -1  -9    6.50    2.60
 -10   1   9    5.10    2.50
  10   1  -9    3.60    1.90
  10   1  -9    5.20    2.20
  -9  -1   9   78.19    7.70
   9  -1  -9   76.69    7.70
  -9   1   9   83.79    7.70
   9   1  -9   85.79    7.50
   9   1  -9   79.09    7.40
  -8  -1   9   36.30    3.70
   8  -1  -9   30.00    3.60
   8  -1  -9   26.80    3.00
   8   1  -9   29.30    3.20
  -8   1   9   19.70    3.50
   8   1  -9   28.80    3.30
   7  -1  -9   33.00    3.40
   7  -1  -9   24.40    2.80
  -7  -1   9   25.00    3.20
   7   1  -9   28.30    2.90
   7   1  -9   23.20    3.00
  -7   1   9   25.30    3.20
   6  -1  -9   -0.20    1.20
   6  -1  -9   -2.10    1.60
  -6  -1   9   -0.40    1.70
  -6   1   9   -0.50    1.70
   6   1  -9   -0.50    1.40
   6   1  -9   -0.90    1.20
   5  -1  -9    3.50    1.70
  -5  -1   9    2.90    1.70
   5  -1  -9    4.70    1.30
  -5   1   9    3.70    1.70
   5   1  -9    5.70    1.50
   5   1  -9    4.60    1.20
  -4  -1   9  459.95   40.40
   4  -1  -9  482.15   40.30
   4  -1  -9  476.05   40.40
   4   1  -9  478.85   40.20
  -4   1   9  463.05   40.30
   4   1  -9  466.65   40.30
   3  -1  -9   -0.10    1.20
  -3  -1   9   -1.40    1.40
   3  -1  -9   -4.30    1.30
  -3   1   9    1.30    1.40
   3   1  -9    0.50    0.70
   3   1  -9    1.60    1.10
  -2  -1   9  270.47   23.00
   2  -1  -9  270.07   23.00
   2  -1  -9  270.97   23.00
   2   1  -9  266.57   22.80
   2   1  -9  261.57   23.00
  -2   1   9  263.97   22.90
  -1  -1   9   21.70    2.60
   1  -1  -9   23.90    2.50
   1  -1  -9   23.50    2.80
  -1   1   9   24.30    2.40
   1   1  -9   18.30    2.20
   1   1  -9   25.10    2.50
   0  -1  -9   58.29    5.50
   0  -1  -9   67.49    5.60
   0  -1   9   49.30    5.50
   0   1  -9   62.59    5.40
   0   1  -9   62.69    5.50
   0   1   9   55.99    5.40
   1  -1   9   81.99    7.60
  -1  -1  -9   85.79    7.70
  -1  -1  -9   79.09    7.60
  -1   1  -9   87.89    7.50
   1   1   9   78.59    7.40
  -1   1  -9   95.19    7.60
   2  -1   9  117.89   10.60
  -2  -1  -9  122.99   10.80
   2   1   9  114.09   10.50
  -2   1  -9  128.39   10.60
  -2   1  -9  123.49   10.60
   2   1   9  117.69   10.40
  -3  -1  -9   10.90    2.20
   3  -1   9   15.20    2.00
   3   1   9    8.90    1.50
   3   1   9    5.60    1.80
  -3   1  -9   13.50    1.90
  -3   1  -9   13.60    2.00
  -4  -1  -9  155.48   13.10
  -4   1  -9  148.39   12.90
  -4   1  -9  139.99   12.90
   4   1   9  156.48   12.80
  -4   1  -9  144.19   13.00
   4   1   9  139.89   12.90
  -5  -1  -9   43.90    4.90
  -5   1  -9   43.40    4.60
  -5   1  -9   40.10    4.40
  -5   1  -9   47.60    4.40
   5   1   9   48.80    4.50
  -6  -1  -9  395.26   35.10
  -6   1  -9  416.36   34.90
  -6   1  -9  405.46   34.90
   6   1   9  407.46   34.90
  -6   1  -9  408.16   35.00
  -7  -1  -9   66.19    6.30
  -7   1  -9   55.19    5.60
  -7   1  -9   55.79    5.70
   7   1   9   59.99    5.70
  -7   1  -9   60.69    6.20
  -8  -1  -9   48.60    5.60
   8   1   9   47.30    4.90
  -8   1  -9   45.20    4.80
  -8   1  -9   48.40    5.40
  -8   1  -9   44.70    4.90
  -9  -1  -9    1.20    3.10
  -9   1  -9   -1.40    2.80
  -9   1  -9    0.10    2.40
   9   1   9    1.80    2.00
  10  -1   9   14.10    3.70
 -10  -1  -9   20.90    4.40
  10   1   9   14.90    2.80
 -10   1  -9   15.40    3.20
 -11  -1  -9    7.50    4.10
  11  -1   9   10.60    3.70
  11   1   9    5.50    2.60
 -11   1  -9    2.20    2.90
  12  -1   9   30.40    5.40
 -12  -1  -9   33.50    5.80
 -12   1  -9   31.50    4.90
 -13  -1  -9   -0.90    4.50
  13  -1   9    8.10    4.50
 -14  -1  -9   23.10    6.30
  14  -1   9   32.90    6.60
  15  -1   9   -0.30    5.60
 -18  -2   9    1.40    5.40
  18  -2  -9   -3.40    6.80
  17  -2  -9   -6.30    5.10
 -17  -2   9    3.40    5.00
 -17   2   9   -0.50    4.40
  16  -2  -9   21.90    5.60
 -16  -2   9   25.60    5.20
 -16   2   9   12.70    4.40
  15  -2  -9    2.50    4.40
 -15  -2   9   -1.60    4.20
 -15   2   9    2.40    3.50
  14  -2  -9   16.90    4.60
 -14  -2   9   25.30    4.30
 -14   2   9   12.90    3.80
  13  -2  -9   -3.00    3.50
 -13  -2   9   -3.00    3.10
  13   2  -9   -3.10    2.90
 -13   2   9   -1.50    3.20
 -12  -2   9   -1.00    3.10
  12  -2  -9   -2.30    3.40
  12   2  -9    2.00    2.50
 -12   2   9    1.30    2.90
 -11  -2   9  152.38   14.10
  11  -2  -9  147.69   14.40
  11   2  -9  166.38   13.90
 -11   2   9  159.78   14.10
  10  -2  -9   43.50    5.20
 -10  -2   9   45.40    4.90
 -10   2   9   34.50    4.60
  10   2  -9   40.60    4.50
  -9  -2   9   17.50    3.10
   9  -2  -9   13.60    3.40
  -9   2   9   13.50    2.70
   9   2  -9   10.80    2.30
   8  -2  -9    1.50    2.50
  -8  -2   9   -1.10    2.20
   8   2  -9    2.10    1.80
  -8   2   9    1.20    2.00
   7  -2  -9   35.50    4.30
  -7  -2   9   32.70    3.90
   7   2  -9   29.20    3.50
  -7   2   9   33.80    3.40
  -7   2   9   34.70    3.80
  -6  -2   9  107.09    9.30
   6  -2  -9  100.69    9.40
  -6   2   9  102.89    9.20
   6   2  -9  100.59    9.10
  -6   2   9  100.79    9.00
  -5  -2   9   37.20    3.80
   5  -2  -9   31.60    3.90
  -5   2   9   30.90    3.50
  -5   2   9   37.30    3.40
   5   2  -9   27.60    3.40
  -4  -2   9   -2.20    1.70
   4  -2  -9    1.70    1.80
  -4   2   9    2.10    1.60
   4   2  -9    0.80    1.40
  -4   2   9    0.60    1.20
  -3  -2   9  134.99   11.00
   3  -2  -9  129.79   11.10
  -3   2   9  119.19   10.80
   3   2  -9  117.39   10.90
  -3   2   9  120.39   10.80
   2  -2  -9  104.19    9.30
  -2  -2   9   92.69    9.10
   2   2  -9  109.99    9.10
  -2   2   9   99.49    9.00
  -2   2   9  105.69    9.00
   1  -2  -9   27.10    3.00
  -1  -2   9   20.80    2.80
  -1   2   9   22.70    2.60
   1   2  -9   18.80    2.70
  -1   2   9   22.30    2.50
   0  -2   9   18.30    2.50
   0  -2  -9   19.60    2.80
   0   2  -9   17.10    2.30
   0   2   9   18.60    2.40
   0   2   9   22.80    2.20
  -1  -2  -9   52.59    5.40
   1  -2   9   55.09    5.20
  -1   2  -9   54.29    4.90
   1   2   9   48.70    5.00
   2  -2   9  211.88   19.70
   2  -2   9  235.98   19.70
  -2  -2  -9  224.68   19.90
  -2   2  -9  227.88   19.70
   2   2   9  235.58   19.70
  -3  -2  -9   51.09    5.50
   3  -2   9   51.19    5.30
  -3   2  -9   53.69    5.10
   3   2   9   57.99    5.20
  -4  -2  -9  182.08   15.10
   4  -2   9  165.48   14.90
  -4   2  -9  167.48   14.80
   4   2   9  168.68   14.80
  -4   2  -9  165.08   14.90
  -5  -2  -9  250.37   21.30
   5  -2   9  244.48   21.20
  -5   2  -9  235.88   21.00
  -5   2  -9  240.48   21.10
   5   2   9  241.98   21.00
   6  -2   9  110.19   10.50
  -6  -2  -9  103.99   10.60
  -6   2  -9  111.09   10.30
   6   2   9  117.69   10.10
  -6   2  -9  121.99   10.10
   7  -2   9    7.20    2.80
  -7  -2  -9    2.50    2.90
   7   2   9    4.70    2.20
  -7   2  -9    5.20    1.90
  -7   2  -9    3.20    2.30
   8  -2   9  192.98   16.70
  -8  -2  -9  195.98   16.80
  -8   2  -9  175.18   16.30
   8   2   9  178.38   16.30
  -9  -2  -9    0.00    3.20
   9  -2   9    2.80    3.10
   9   2   9    3.90    2.40
  -9   2  -9   -2.20    2.50
 -10  -2  -9    9.40    4.00
  10  -2   9    3.10    3.60
  10   2   9    4.20    2.70
 -10   2  -9    9.00    3.20
 -11  -2  -9   -1.40    4.00
  11  -2   9   -0.60    3.60
  11   2   9   -0.20    2.80
 -11   2  -9    3.30    3.20
  12  -2   9   42.70    6.30
 -12  -2  -9   35.50    6.50
  12   2   9   37.30    4.90
 -12   2  -9   41.30    5.50
 -13  -2  -9    5.80    5.50
  13  -2   9    2.00    4.90
 -13   2  -9    7.50    4.20
 -14  -2  -9   16.00    6.30
  14  -2   9   21.50    6.10
 -14   2  -9   13.30    5.00
  16  -3  -9    8.20    5.70
 -16  -3   9    4.20    5.70
 -16   3   9    1.80    4.70
  15  -3  -9   15.10    5.40
 -15  -3   9   -4.50    4.20
 -15   3   9   -4.30    4.00
  14  -3  -9    3.10    4.80
 -14  -3   9    4.70    3.90
 -14   3   9   -1.40    3.60
  14   3  -9    9.50    3.60
 -13  -3   9    5.70    3.80
  13  -3  -9   -5.20    4.10
 -13   3   9    1.70    3.20
  13   3  -9    1.70    3.20
  12  -3  -9    0.30    4.10
 -12  -3   9   -2.30    3.50
 -12   3   9    3.50    3.10
  12   3  -9    2.60    2.80
 -11  -3   9    8.40    3.50
  11  -3  -9    6.60    3.90
 -11   3   9    7.60    3.00
  11   3  -9    6.10    2.80
 -10  -3   9   -2.10    3.10
  10  -3  -9   -1.60    3.30
  10   3  -9   -2.00    2.50
 -10   3   9    0.70    2.60
  -9  -3   9   44.30    5.60
   9  -3  -9   48.10    6.00
  -9   3   9   54.59    5.50
   9   3  -9   53.09    5.50
  -8  -3   9  134.79   12.10
   8  -3  -9  125.09   12.40
  -8   3   9  144.69   12.00
   8   3  -9  126.69   11.90
  -7  -3   9  113.49   10.30
   7  -3  -9  104.89   10.50
  -7   3   9  113.79   10.10
   7   3  -9  114.19   10.10
   6  -3  -9  100.89    9.40
  -6  -3   9   86.29    9.00
  -6   3   9   92.79    8.80
  -6   3   9  103.59    8.70
   6   3  -9   98.39    8.90
  -5  -3   9    0.60    2.30
   5  -3  -9   -1.10    2.30
  -5   3   9   -0.30    1.90
  -5   3   9   -1.20    1.60
   5   3  -9    0.80    1.80
  -4  -3   9   42.70    4.00
   4  -3  -9   23.50    3.80
  -4   3   9   30.90    3.40
  -4   3   9   30.80    3.30
   4   3  -9   27.00    3.40
  -3  -3   9   40.90    4.70
   3  -3  -9   42.90    4.90
  -3   3   9   41.60    4.80
   3   3  -9   45.50    4.50
  -3   3   9   44.20    4.40
   2  -3  -9  172.78   15.80
  -2  -3   9  174.58   15.70
   2   3  -9  175.98   15.60
  -2   3   9  188.38   15.50
   1  -3  -9   24.70    3.80
  -1  -3   9   27.20    3.60
   1   3  -9   33.70    3.50
  -1   3   9   34.60    3.50
   0  -3  -9   28.00    3.60
   0  -3   9   25.10    3.20
   0   3  -9   22.00    3.00
   0   3   9   24.20    3.10
  -1  -3  -9  100.49    9.20
   1  -3   9  104.49    9.00
  -1   3  -9   91.59    8.80
   1   3   9   95.59    8.80
   2  -3   9   84.09    8.10
  -2  -3  -9   86.79    8.40
   2   3   9   92.89    8.10
  -2   3  -9   85.79    8.10
   3  -3   9    8.50    2.40
  -3  -3  -9   10.10    2.80
  -3   3  -9   11.40    2.20
   3   3   9   13.90    2.50
  -4  -3  -9   33.80    4.40
  -4   3  -9   38.40    3.90
  -4   3  -9   34.90    4.00
   4   3   9   27.50    3.70
  -5  -3  -9   22.20    3.70
  -5   3  -9   19.30    2.80
  -5   3  -9   18.20    3.30
   5   3   9   19.80    3.10
  -6  -3  -9    7.30    3.00
   6   3   9   14.90    2.70
  -6   3  -9    7.50    2.80
  -6   3  -9   11.70    2.40
  -7  -3  -9   67.39    7.30
  -7   3  -9   69.59    6.90
   7   3   9   64.49    6.70
  -8  -3  -9   10.60    3.70
   8   3   9   10.50    2.80
  -8   3  -9    9.00    3.10
  -9  -3  -9   82.09    8.20
   9   3   9   73.39    7.30
  -9   3  -9   60.19    7.40
 -10  -3  -9   12.40    4.50
  10   3   9    5.00    3.10
 -10   3  -9   10.40    3.60
 -11  -3  -9    1.30    4.60
  11   3   9   -4.40    3.10
 -11   3  -9    1.70    3.70
 -12  -3  -9   99.49   11.30
  12   3   9  111.39   10.20
 -12   3  -9   93.39   10.60
 -13   3  -9   -3.10    4.30
  13   3   9   -2.60    4.20
  15   4  -9    0.10    5.20
 -15   4   9    5.70    5.30
  14  -4  -9    3.30    5.80
  14   4  -9    4.90    4.40
 -14   4   9    2.10    4.60
  13  -4  -9    6.10    5.60
  13   4  -9   14.60    4.20
 -13   4   9   16.80    4.50
  12  -4  -9    4.10    4.80
 -12  -4   9   -2.80    4.40
 -12   4   9    3.60    3.80
  12   4  -9   -0.60    3.40
 -11  -4   9    7.90    4.10
  11  -4  -9    5.40    4.30
 -11   4   9    3.90    3.40
  11   4  -9    3.80    3.40
 -10  -4   9    1.10    3.70
  10  -4  -9    2.90    3.90
 -10   4   9    3.20    3.20
  10   4  -9    0.70    2.70
  -9  -4   9   16.40    4.10
   9  -4  -9   17.30    4.40
  -9   4   9   32.10    4.20
   9   4  -9   31.70    4.10
  -8  -4   9  129.19   12.00
   8  -4  -9  111.09   12.20
   8   4  -9  121.99   11.80
  -8   4   9  150.38   11.80
   7  -4  -9   28.90    4.90
  -7  -4   9   31.40    4.50
  -7   4   9   50.39    4.80
   7   4  -9   38.10    4.60
   6  -4  -9    8.90    3.50
  -6  -4   9   15.50    3.50
   6   4  -9   13.60    3.10
   5  -4  -9   16.90    3.40
  -5  -4   9   16.50    3.30
   5   4  -9   11.60    2.90
  -4  -4   9   40.70    4.70
   4  -4  -9   33.80    4.90
   4   4  -9   38.70    4.50
  -4   4   9   37.60    4.10
  -3  -4   9   63.59    6.70
   3  -4  -9   59.59    7.00
   3   4  -9   64.69    6.50
  -3   4   9   70.49    6.30
  -2  -4   9    4.10    2.60
   2  -4  -9   -0.70    2.60
  -2   4   9   -1.20    2.20
   2   4  -9    2.10    2.30
   1  -4  -9   28.90    4.30
  -1  -4   9   24.90    3.80
   1   4  -9   28.40    3.60
  -1   4   9   24.70    3.40
   0  -4   9  109.69   10.20
   0  -4  -9  118.79   10.60
   0   4  -9  104.99   10.10
   0   4   9  108.99   10.10
   1  -4   9    2.50    2.70
  -1  -4  -9    2.40    2.90
   1   4   9   -0.90    2.30
  -1   4  -9    5.20    2.40
  -2  -4  -9   21.90    3.90
   2  -4   9   19.80    3.30
   2   4   9   15.80    3.10
  -2   4  -9   20.80    3.20
  -3  -4  -9  108.49   10.00
   3  -4   9   95.59    9.60
  -3   4  -9  102.39    9.50
   3   4   9  103.89    9.50
  -4  -4  -9    2.30    3.00
   4  -4   9   -0.30    2.80
   4   4   9    0.70    2.50
  -4   4  -9    1.10    2.30
  -5  -4  -9   56.69    7.20
   5   4   9   57.99    6.40
  -5   4  -9   73.49    6.70
  -6  -4  -9  139.59   12.90
  -6   4  -9  136.79   12.40
   6   4   9  126.89   12.30
  -7  -4  -9    4.00    3.60
   7   4   9    1.40    3.10
  -7   4  -9    2.40    3.30
  -8  -4  -9   57.49    7.50
   8   4   9   62.89    6.60
  -8   4  -9   68.29    7.20
  -9  -4  -9    6.30    4.60
   9   4   9   -0.70    3.50
  -9   4  -9    4.00    3.90
 -10  -4  -9   28.20    6.20
  10   4   9   25.20    4.90
 -10   4  -9   34.50    5.30
 -11  -4  -9    9.70    5.80
 -11   4  -9   11.80    4.70
  11   4   9   15.90    4.60
 -12   5   9    7.70    5.10
  12   5  -9    1.10    4.60
  11  -5  -9    3.40    5.60
  11   5  -9    9.00    4.60
  10  -5  -9   16.50    5.60
  10   5  -9   16.40    4.40
   9  -5  -9   16.40    5.00
  -9  -5   9    8.20    5.90
   9   5  -9    9.00    4.10
   8  -5  -9   19.50    4.80
  -8  -5   9    7.90    4.40
   8   5  -9   11.70    4.00
   7  -5  -9    9.50    4.10
  -7  -5   9    8.50    3.90
   7   5  -9    6.20    3.60
  -6  -5   9    1.20    3.50
   6  -5  -9    2.90    3.90
   6   5  -9    4.60    2.90
  -5  -5   9   -1.40    3.40
   5  -5  -9   11.00    4.10
   5   5  -9    3.00    3.30
  -4  -5   9   -0.80    3.60
   4  -5  -9    1.80    3.90
   4   5  -9    1.60    3.00
   3  -5  -9   12.80    4.00
  -3  -5   9   19.90    3.90
   3   5  -9   17.00    3.40
  -3   5   9   16.80    3.40
  -2  -5   9   19.00    3.90
   2  -5  -9   20.00    4.50
   2   5  -9   18.90    3.60
  -2   5   9   26.20    3.60
  -1  -5   9   79.49    8.40
   1  -5  -9   80.19    9.00
  -1   5   9   84.69    8.20
   0  -5   9    0.30    3.00
   0  -5  -9    0.80    3.20
   0   5  -9    6.70    2.90
   0   5   9    5.00    2.90
   1  -5   9   49.50    5.70
  -1  -5  -9   43.70    6.50
   1   5   9   48.70    5.50
  -1   5  -9   55.29    5.80
   2  -5   9   43.60    5.50
  -2  -5  -9   48.90    6.10
   2   5   9   39.70    4.90
  -2   5  -9   32.70    4.90
  -3  -5  -9   -1.20    3.60
   3  -5   9   -1.40    3.30
   3   5   9    2.90    3.00
  -3   5  -9    1.40    3.10
   4  -5   9   17.80    3.80
  -4  -5  -9   11.40    4.20
   4   5   9   10.60    3.40
   5  -5   9    5.50    3.80
  -5  -5  -9    0.80    4.40
   5   5   9    2.00    3.30
   6  -5   9   12.70    4.50
  -6  -5  -9    1.70    4.50
   6   5   9    5.90    3.70
  -7  -5  -9   -0.70    5.00
  -7   5  -9    0.40    4.30
   7   5   9   -0.70    3.90
  -8  -5  -9   -2.20    5.00
  -8   5  -9   -2.20    4.50
   8   5   9   -2.70    4.10
   6  -6  -9   17.30    6.20
   6   6  -9   17.10    4.80
   5  -6  -9    8.30    5.60
   5   6  -9   13.40    4.60
   4  -6  -9   13.20    5.60
  -4  -6   9    6.00    4.70
   4   6  -9    4.10    4.20
   3  -6  -9    6.60    5.60
  -3  -6   9    4.10    4.50
   3   6  -9    6.90    3.70
   2  -6  -9    2.40    5.20
  -2  -6   9    3.80    4.30
   2   6  -9    2.20    3.90
  -1  -6   9   -1.80    4.20
   1  -6  -9    1.60    4.80
  -1   6   9    2.30    3.90
   1   6  -9   -0.40    3.90
   0  -6   9   25.40    5.10
   0  -6  -9   31.60    6.30
   0   6   9   22.00    4.90
   0   6  -9   21.50    4.50
  -1  -6  -9   13.20    5.80
   1  -6   9   19.00    4.80
  -1   6  -9   14.10    4.40
   1   6   9   25.80    4.70
  -2  -6  -9    3.80    5.00
   2  -6   9    5.80    4.40
   2   6   9    3.60    4.30
   3  -6   9   15.30    4.80
  -3  -6  -9    5.00    5.60
   3   6   9    5.00    4.40
 -18   0  10   19.40    5.20
  18   0 -10   22.20    5.80
  17   0 -10    0.90    4.60
 -17   0  10   -3.70    3.90
 -16   0  10   75.89    8.90
  16   0 -10   86.29    9.20
 -15   0  10    4.50    3.60
  15   0 -10    2.90    3.70
  14   0 -10   36.00    4.90
 -14   0  10   27.90    4.60
 -13   0  10   -4.00    2.80
  13   0 -10   -1.90    3.10
  12   0 -10    4.50    3.00
 -12   0  10    1.70    3.10
  11   0 -10   -0.60    2.50
 -11   0  10    0.90    2.80
 -10   0  10    5.10    2.60
  10   0 -10    2.20    1.80
  10   0 -10   -0.60    2.20
   9   0 -10   -0.70    2.00
  -9   0  10   -1.10    2.30
   9   0 -10    0.50    1.70
   8   0 -10   67.09    7.10
  -8   0  10   79.99    7.10
   8   0 -10   82.99    7.00
  -7   0  10    0.80    2.00
   7   0 -10    1.90    1.70
   7   0 -10    2.60    1.50
   6   0 -10  144.79   12.40
  -6   0  10  138.59   12.50
   6   0 -10  139.09   12.40
   5   0 -10    0.80    1.30
   5   0 -10   -1.70    1.30
  -5   0  10   -1.00    1.70
  -4   0  10    2.30    1.60
   4   0 -10   -1.00    1.30
   4   0 -10    1.40    1.10
   3   0 -10    1.40    1.20
  -3   0  10   -0.80    1.50
   3   0 -10   -0.80    1.10
   2   0 -10 1995.20  170.08
   2   0 -10 2002.70  169.98
  -2   0  10 1996.50  169.98
  -1   0  10   -0.30    1.40
   1   0 -10   -0.20    1.30
   1   0 -10    0.10    1.20
   0   0  10  821.52   70.39
   0   0 -10  816.12   70.39
   0   0 -10  837.82   70.39
  -1   0 -10   -1.30    1.30
  -1   0 -10   -0.80    1.30
   1   0  10    0.90    1.30
   2   0  10   27.00    3.00
  -2   0 -10   27.20    3.00
  -2   0 -10   27.80    3.20
  -3   0 -10    1.30    1.60
  -3   0 -10    1.50    1.40
   3   0  10    1.40    1.40
  -4   0 -10  280.27   24.00
  -4   0 -10  277.57   23.80
   4   0  10  272.57   23.80
  -5   0 -10    1.80    1.60
  -5   0 -10   -0.50    2.10
   5   0  10   -0.10    1.60
   6   0  10   45.80    4.50
  -6   0 -10   41.60    4.40
  -6   0 -10   45.60    5.10
   7   0  10   -0.20    1.80
  -7   0 -10    2.20    2.90
  -7   0 -10   -0.70    1.80
  -8   0 -10   38.90    5.10
   8   0  10   39.20    4.40
   9   0  10    2.00    2.30
  -9   0 -10    0.10    3.10
  10   0  10    3.80    2.40
 -10   0 -10    1.30    3.40
 -11   0 -10   -0.80    3.70
 -12   0 -10    6.70    4.40
 -13   0 -10   -6.70    4.40
 -14   0 -10    0.50    5.40
 -18  -1  10   -3.40    5.20
  18  -1 -10   -4.50    5.80
 -18   1  10    2.50    4.90
 -17  -1  10    8.50    4.70
  17  -1 -10    4.80    5.30
 -17   1  10    0.80    4.30
  16  -1 -10   20.10    5.20
 -16  -1  10   22.80    4.60
 -16   1  10   18.00    4.40
 -15  -1  10    3.90    3.90
  15  -1 -10   -0.60    4.10
 -15   1  10    4.40    3.70
  14  -1 -10    5.40    4.10
 -14  -1  10   18.80    4.00
 -14   1  10    6.70    3.20
  13  -1 -10    3.90    3.40
 -13  -1  10    1.70    3.20
 -13   1  10    0.00    3.20
 -12  -1  10    2.50    3.10
  12  -1 -10    2.50    3.10
 -12   1  10   -6.10    2.80
  11  -1 -10   -0.80    2.80
 -11  -1  10   -2.80    2.70
  11   1 -10   -0.20    2.20
 -11   1  10    1.80    2.70
  11   1 -10    0.10    2.00
  10  -1 -10   17.10    3.20
 -10  -1  10   11.20    3.00
  10   1 -10   11.30    2.40
 -10   1  10   15.60    3.10
  10   1 -10   12.20    2.60
   9  -1 -10   55.79    6.30
  -9  -1  10   63.09    6.20
   9   1 -10   64.49    6.00
   9   1 -10   57.89    5.70
  -9   1  10   59.09    6.20
  -8  -1  10   -0.70    2.00
   8  -1 -10    2.00    1.50
   8  -1 -10   -1.50    2.20
   8   1 -10    1.30    1.70
   8   1 -10   -2.00    1.70
  -8   1  10    1.60    2.40
   7  -1 -10   83.69    7.50
  -7  -1  10   92.09    7.50
   7  -1 -10   75.69    7.10
   7   1 -10   72.09    7.20
  -7   1  10   64.79    7.30
   7   1 -10   82.59    7.10
   6  -1 -10   14.70    2.30
   6  -1 -10   10.20    1.80
  -6  -1  10    4.20    2.10
  -6   1  10   11.10    2.30
   6   1 -10    8.60    1.90
   6   1 -10    9.90    1.70
  -5  -1  10    6.30    2.10
   5  -1 -10   11.90    2.20
   5  -1 -10   13.30    1.90
   5   1 -10   11.90    1.90
   5   1 -10   10.90    1.40
  -5   1  10    9.80    2.00
   4  -1 -10  266.07   21.40
  -4  -1  10  220.78   21.30
   4  -1 -10  241.78   21.20
   4   1 -10  253.97   21.10
  -4   1  10  243.08   21.30
   4   1 -10  245.38   21.30
   3  -1 -10   92.19    8.20
  -3  -1  10   88.09    8.30
   3  -1 -10   92.59    8.30
  -3   1  10   95.69    8.20
   3   1 -10   89.19    8.20
   3   1 -10   92.79    8.00
   2  -1 -10   62.39    5.80
  -2  -1  10   61.79    5.80
   2  -1 -10   70.59    5.80
   2   1 -10   62.59    5.70
  -2   1  10   64.19    5.80
   2   1 -10   59.19    5.50
  -1  -1  10  229.78   19.90
   1  -1 -10  232.08   19.80
   1  -1 -10  237.38   19.90
   1   1 -10  234.18   19.70
   1   1 -10  234.98   19.90
  -1   1  10  212.98   19.80
   0  -1  10    3.30    1.60
   0  -1 -10    1.90    1.40
   0  -1 -10    0.30    1.50
   0   1  10    3.10    1.30
   0   1 -10    3.50    1.20
   0   1 -10    1.20    1.20
  -1  -1 -10    5.40    1.40
  -1  -1 -10    5.10    1.70
   1  -1  10    2.80    1.60
   1   1  10    4.70    1.40
  -1   1 -10    5.70    1.50
  -1   1 -10    5.20    1.50
  -2  -1 -10   -2.70    1.60
   2  -1  10   -1.20    1.50
  -2   1 -10    0.40    1.50
   2   1  10    0.40    1.40
   2   1  10   -0.80    1.20
  -2   1 -10   -1.40    1.30
  -3  -1 -10    8.00    2.00
   3  -1  10    6.80    1.90
  -3   1 -10    5.80    1.70
   3   1  10   10.20    1.90
  -3   1 -10    8.20    1.80
   3   1  10    8.50    1.70
   4  -1  10  186.58   16.70
  -4  -1 -10  195.68   16.90
  -4   1 -10  196.88   16.70
  -4   1 -10  187.68   16.80
   4   1  10  196.38   16.70
  -5  -1 -10   80.59    7.20
  -5   1 -10   62.29    6.60
  -5   1 -10   68.29    6.80
  -5   1 -10   73.49    6.60
   5   1  10   77.59    6.70
  -6  -1 -10   42.10    4.80
  -6   1 -10   40.40    4.60
  -6   1 -10   34.40    4.10
   6   1  10   41.30    4.30
  -6   1 -10   42.30    4.40
  -7  -1 -10  331.37   28.50
  -7   1 -10  297.27   28.30
  -7   1 -10  335.37   28.10
   7   1  10  358.46   28.20
  -7   1 -10  313.27   28.10
  -8  -1 -10   52.59    5.90
  -8   1 -10   49.10    5.70
   8   1  10   48.60    5.00
  -8   1 -10   46.70    5.10
  -8   1 -10   45.80    5.10
  -9  -1 -10    9.50    3.50
   9   1  10    4.60    2.40
  -9   1 -10    5.30    3.20
  -9   1 -10    6.10    2.50
 -10  -1 -10    7.70    4.20
 -10   1 -10   11.10    3.00
  10   1  10   15.40    2.90
 -11  -1 -10   12.10    4.70
  11  -1  10   12.90    4.30
 -11   1 -10   15.30    4.30
  11   1  10   15.80    3.10
 -12  -1 -10   17.60    5.00
  12  -1  10   13.30    4.50
  13  -1  10    2.40    4.80
 -13  -1 -10   -0.40    4.70
 -14  -1 -10   25.70    6.60
  14  -1  10   35.10    6.90
 -17  -2  10   -0.70    4.90
  17  -2 -10   -0.60    5.60
 -17   2  10    2.00    4.50
 -16  -2  10   29.30    5.90
  16  -2 -10   27.80    6.00
 -16   2  10   19.50    5.00
 -15  -2  10   19.20    4.40
  15  -2 -10   12.40    4.70
 -15   2  10   16.50    4.20
  14  -2 -10   16.20    4.40
 -14  -2  10   12.80    4.10
 -14   2  10   18.50    4.10
 -13  -2  10    0.10    3.40
  13  -2 -10   -1.70    3.80
  13   2 -10    2.80    3.30
 -13   2  10    3.60    3.30
 -12  -2  10    7.30    3.40
  12  -2 -10    5.30    3.70
 -12   2  10    8.30    3.20
  12   2 -10    5.80    2.40
  11  -2 -10   10.70    3.60
 -11  -2  10    5.20    3.20
  11   2 -10    4.50    2.30
 -11   2  10   10.30    2.90
  10  -2 -10   22.20    4.20
 -10  -2  10   23.10    3.90
  10   2 -10   23.80    3.30
 -10   2  10   29.90    3.70
   9  -2 -10    3.20    2.90
  -9  -2  10    7.80    2.70
   9   2 -10    2.30    2.10
  -9   2  10    1.50    2.40
   8  -2 -10   76.79    7.90
  -8  -2  10   81.19    7.70
  -8   2  10   84.89    7.60
   8   2 -10   75.99    7.40
  -7  -2  10   11.80    2.80
   7  -2 -10   14.60    3.00
  -7   2  10   15.10    2.70
   7   2 -10   13.00    2.30
  -7   2  10   11.90    2.00
  -6  -2  10   74.79    6.40
   6  -2 -10   61.29    6.40
  -6   2  10   64.19    5.90
  -6   2  10   57.39    6.20
   6   2 -10   67.19    6.10
   5  -2 -10  120.39   10.70
  -5  -2  10  113.29   10.60
  -5   2  10  104.89   10.40
   5   2 -10  118.99   10.50
  -5   2  10  128.39   10.30
   4  -2 -10    0.30    1.90
  -4  -2  10    0.10    1.90
  -4   2  10    2.00    1.40
  -4   2  10   -0.20    1.60
   4   2 -10   -0.80    1.40
   3  -2 -10    1.60    1.80
  -3  -2  10    2.50    2.00
  -3   2  10    0.30    1.50
  -3   2  10    0.00    1.40
   3   2 -10    1.70    1.70
   2  -2 -10   22.60    3.10
  -2  -2  10   21.10    2.90
  -2   2  10   25.10    2.70
  -2   2  10   23.70    2.70
   2   2 -10   23.60    2.80
   1  -2 -10   28.40    3.80
  -1  -2  10   34.60    3.70
  -1   2  10   32.90    3.30
   1   2 -10   34.70    3.50
  -1   2  10   32.30    3.50
   0  -2 -10  225.68   19.10
   0  -2  10  214.38   19.00
   0   2  10  211.88   18.90
   0   2 -10  223.28   19.00
  -1  -2 -10   49.30    5.30
   1  -2  10   52.59    5.10
   1   2  10   48.70    5.00
  -1   2 -10   54.69    5.00
  -2  -2 -10   52.49    5.30
   2  -2  10   53.49    4.90
   2   2  10   43.90    4.90
  -2   2 -10   49.99    4.90
   3  -2  10  271.07   23.00
  -3  -2 -10  265.57   23.20
  -3   2 -10  254.67   23.00
   3   2  10  273.57   23.00
   4  -2  10   15.50    2.90
  -4  -2 -10   16.50    3.00
  -4   2 -10   12.10    2.40
   4   2  10   19.00    2.50
  -5  -2 -10    4.10    2.60
   5  -2  10    3.60    2.70
   5   2  10    1.40    2.00
  -5   2 -10    5.90    2.10
  -5   2 -10    3.80    1.90
  -6  -2 -10    1.60    2.50
   6  -2  10    1.60    2.50
   6   2  10    3.10    2.00
  -6   2 -10    0.20    1.90
  -6   2 -10   -0.40    2.20
  -7  -2 -10    0.90    3.00
   7  -2  10    0.40    2.70
   7   2  10   -2.70    2.00
  -7   2 -10    0.50    2.00
  -7   2 -10    1.10    2.40
  -8  -2 -10   74.19    8.50
   8  -2  10   91.69    8.60
   8   2  10   84.99    7.80
  -8   2 -10   83.59    8.20
  -9  -2 -10    8.20    3.80
   9  -2  10    5.90    3.60
   9   2  10    1.50    2.60
  -9   2 -10    3.40    2.90
  10  -2  10   56.79    6.50
 -10  -2 -10   43.60    6.50
 -10   2 -10   49.40    5.80
  10   2  10   46.90    5.50
 -11  -2 -10   62.79    7.60
  11  -2  10   56.79    7.20
 -11   2 -10   54.89    6.40
  11   2  10   56.29    6.40
  12  -2  10    0.20    4.50
 -12  -2 -10    4.40    5.10
 -12   2 -10    0.10    3.70
  12   2  10   -0.30    3.10
 -13  -2 -10   81.39   10.50
  13  -2  10   92.79   10.90
 -13   2 -10   89.99    9.30
  14  -2  10    7.10    6.60
 -16  -3  10   -1.80    5.40
  16  -3 -10    0.80    6.20
 -16   3  10   -3.00    5.00
 -15  -3  10   -0.20    4.70
  15  -3 -10   -5.80    5.20
 -15   3  10    2.70    4.20
 -14  -3  10    7.90    4.50
  14  -3 -10   10.30    5.30
 -14   3  10    9.90    4.30
  14   3 -10   11.50    3.90
 -13  -3  10    4.00    3.90
  13  -3 -10    0.40    4.20
 -13   3  10   10.90    3.60
  13   3 -10    2.90    3.30
 -12  -3  10   15.80    4.30
  12  -3 -10    8.70    4.40
  12   3 -10   21.50    3.60
 -12   3  10   18.10    3.70
  11  -3 -10   -4.00    3.70
 -11  -3  10   -2.10    3.40
  11   3 -10    2.60    2.80
 -11   3  10    4.90    3.10
  10  -3 -10    7.90    3.60
 -10  -3  10    7.60    3.30
  10   3 -10   14.10    2.90
 -10   3  10    4.80    2.90
   9  -3 -10    8.40    3.50
  -9  -3  10    8.90    3.10
  -9   3  10    8.50    2.80
   9   3 -10   10.30    2.70
   8  -3 -10    2.30    2.80
  -8  -3  10    7.20    2.90
   8   3 -10    3.20    2.20
  -8   3  10    1.10    2.30
  -7  -3  10  114.99   10.50
   7  -3 -10   95.59   10.70
   7   3 -10  114.89   10.30
  -7   3  10  125.69   10.30
   6  -3 -10  123.39   11.20
  -6  -3  10  112.09   11.00
  -6   3  10  126.69   10.80
  -6   3  10  121.39   10.70
   6   3 -10  117.39   10.90
  -5  -3  10    0.30    2.40
   5  -3 -10   -0.40    2.50
  -5   3  10   -1.30    1.70
  -5   3  10    1.80    2.10
   5   3 -10    0.30    2.00
   4  -3 -10  338.47   29.10
  -4  -3  10  341.87   29.00
  -4   3  10  345.47   28.80
   4   3 -10  330.87   28.90
  -4   3  10  317.27   29.10
   3  -3 -10   16.60    3.10
  -3  -3  10   14.30    2.80
  -3   3  10   12.30    2.20
   3   3 -10   12.40    2.40
  -2  -3  10   14.40    2.50
   2  -3 -10   12.60    2.70
   2   3 -10   10.30    2.30
  -2   3  10    9.40    2.10
  -1  -3  10  185.58   15.60
   1  -3 -10  173.18   15.70
   1   3 -10  172.88   15.50
  -1   3  10  175.98   15.40
   0  -3 -10   64.99    6.30
   0  -3  10   56.29    6.10
   0   3 -10   66.49    6.00
   0   3  10   58.19    5.90
   1  -3  10   24.70    3.20
  -1  -3 -10   15.50    3.40
   1   3  10   18.30    2.80
  -1   3 -10   21.80    2.80
   2  -3  10   54.79    5.40
  -2  -3 -10   50.19    5.70
   2   3  10   50.49    5.20
  -2   3 -10   48.50    5.10
   3  -3  10  243.28   19.90
  -3  -3 -10  236.48   20.10
  -3   3 -10  212.18   19.80
   3   3  10  218.08   19.80
   4  -3  10  105.89    9.20
  -4  -3 -10   88.59    9.30
  -4   3 -10   97.29    8.90
   4   3  10   97.79    9.00
  -5  -3 -10   57.39    6.50
   5   3  10   54.89    5.70
  -5   3 -10   53.69    5.70
  -5   3 -10   54.29    5.90
  -6  -3 -10    0.60    3.00
  -6   3 -10   -0.10    2.10
  -6   3 -10   -3.50    2.60
   6   3  10    1.40    2.30
  -7  -3 -10   36.80    5.10
   7   3  10   38.60    4.50
  -7   3 -10   32.80    4.70
  -8  -3 -10    3.70    3.70
  -8   3 -10    3.60    3.10
   8   3  10    5.70    2.60
  -9  -3 -10   -0.60    4.00
  -9   3 -10   -1.40    3.20
   9   3  10   -1.10    2.70
 -10  -3 -10   18.90    4.90
  10   3  10   15.60    3.80
 -10   3 -10   20.10    4.20
 -11  -3 -10    3.50    4.90
 -11   3 -10   -0.20    3.80
  11   3  10    0.20    3.60
 -12  -3 -10    0.30    5.40
  12   3  10    5.40    4.10
 -12   3 -10    1.20    4.20
  14  -4 -10   -0.50    5.70
 -14   4  10    2.00    4.80
  14   4 -10    7.00    4.40
 -13  -4  10   15.50    5.00
  13  -4 -10   17.40    5.80
  13   4 -10   20.80    4.50
 -13   4  10   27.40    4.90
 -12  -4  10   -5.40    4.50
  12  -4 -10    3.00    4.70
  12   4 -10   -0.80    3.60
 -12   4  10    5.70    4.00
  11  -4 -10    7.70    4.70
 -11  -4  10    8.00    4.40
  11   4 -10    8.20    3.60
 -11   4  10    7.60    3.90
 -10  -4  10   31.60    5.00
  10  -4 -10   25.80    5.30
 -10   4  10   33.40    4.80
  10   4 -10   37.30    4.70
   9  -4 -10    4.10    3.90
  -9  -4  10    2.40    3.40
  -9   4  10    4.60    3.10
   9   4 -10    2.20    3.00
   8  -4 -10    4.30    3.50
  -8  -4  10    4.20    3.20
  -8   4  10    6.40    3.50
   8   4 -10    2.30    2.80
  -7  -4  10    5.70    3.10
   7  -4 -10    1.40    3.30
   7   4 -10    0.00    2.70
  -6  -4  10    7.00    3.40
   6  -4 -10   17.80    3.70
   6   4 -10   16.20    3.10
  -5  -4  10   62.49    6.00
   5  -4 -10   48.50    6.20
   5   4 -10   49.10    5.70
  -4  -4  10    2.60    3.00
   4  -4 -10    0.70    2.80
  -4   4  10    1.90    2.30
   4   4 -10    5.00    2.30
   3  -4 -10   24.10    4.20
  -3  -4  10   33.10    4.10
  -3   4  10   26.00    3.60
   3   4 -10   33.30    3.90
   2  -4 -10   10.40    3.30
  -2  -4  10   15.10    3.20
   2   4 -10   11.60    2.60
  -2   4  10   15.40    2.70
   1  -4 -10    4.60    3.30
  -1  -4  10    1.90    2.80
   1   4 -10    1.40    2.20
  -1   4  10    1.90    2.40
   0  -4 -10   44.50    5.50
   0  -4  10   43.40    5.00
   0   4  10   40.10    4.80
   0   4 -10   49.80    5.00
  -1  -4 -10    1.70    3.00
   1  -4  10    1.20    2.70
   1   4  10    2.70    2.40
  -1   4 -10    0.30    2.50
  -2  -4 -10    9.70    3.40
   2  -4  10    4.80    2.80
   2   4  10    1.60    2.40
  -2   4 -10    2.90    2.40
   3  -4  10    0.20    2.80
  -3  -4 -10   -0.50    3.00
   3   4  10   -2.20    2.40
  -3   4 -10    0.50    2.40
   4  -4  10  136.09   12.30
  -4  -4 -10  127.89   12.60
   4   4  10  135.49   12.10
  -4   4 -10  133.69   12.00
   5  -4  10   17.60    4.00
  -5  -4 -10   28.70    4.80
   5   4  10   27.20    3.90
  -6  -4 -10   -1.40    3.40
  -6   4 -10    0.50    3.10
   6   4  10    0.70    2.70
  -7  -4 -10    9.90    4.00
   7   4  10   16.30    3.50
  -7   4 -10   14.00    3.80
  -8  -4 -10    2.70    4.10
  -8   4 -10    4.10    3.70
   8   4  10   -1.20    3.20
  -9  -4 -10    9.90    5.40
  -9   4 -10    2.60    4.10
   9   4  10    5.20    3.90
 -10  -4 -10   -1.90    5.10
 -10   4 -10   -0.30    4.40
  10   4  10    1.00    4.00
  11  -5 -10    7.80    6.00
  11   5 -10   18.50    5.10
  10  -5 -10   12.30    5.50
  10   5 -10   13.70    4.40
   9  -5 -10    0.60    4.70
  -9  -5  10    2.00    4.70
   9   5 -10    6.40    4.00
   8  -5 -10   17.40    5.20
  -8  -5  10   26.70    5.00
   8   5 -10   21.10    4.00
  -7  -5  10    1.10    4.20
   7  -5 -10    1.30    4.00
   7   5 -10    2.10    3.60
  -6  -5  10   11.70    4.70
   6  -5 -10   17.20    4.60
   6   5 -10    5.50    3.60
   5  -5 -10   -1.80    4.10
  -5  -5  10   -1.80    3.40
   5   5 -10   -0.50    2.80
   4  -5 -10    2.90    3.80
  -4  -5  10   -0.60    3.60
   4   5 -10    4.20    2.90
  -3  -5  10    0.10    3.40
   3  -5 -10    6.40    3.80
  -3   5  10   -0.20    2.90
   3   5 -10    0.50    2.90
   2  -5 -10    3.30    3.90
  -2  -5  10    5.30    3.30
  -2   5  10    7.70    2.90
   2   5 -10    2.90    2.90
  -1  -5  10   -2.10    3.20
   1  -5 -10    1.20    4.00
   1   5 -10   -1.00    3.00
  -1   5  10    1.20    2.90
   0  -5  10   -1.50    3.20
   0  -5 -10    2.30    3.70
   0   5  10   -0.20    3.10
   0   5 -10    2.30    3.10
   1  -5  10   -3.00    3.10
  -1  -5 -10    2.30    4.10
  -1   5 -10   -0.90    2.90
   1   5  10   -2.30    2.80
   2  -5  10   40.40    5.40
  -2  -5 -10   42.50    6.00
   2   5  10   47.50    5.20
  -2   5 -10   35.00    5.20
   3  -5  10    5.00    3.60
  -3  -5 -10    0.00    4.00
  -3   5 -10    0.10    3.00
   3   5  10    1.90    3.30
   4  -5  10    3.90    3.70
  -4  -5 -10    3.40    4.50
   4   5  10    2.40    3.50
   5  -5  10   16.50    4.60
  -5  -5 -10   35.10    5.70
   5   5  10   21.10    4.40
   6  -5  10   12.50    4.60
  -6  -5 -10    5.30    5.20
   6   5  10    5.00    3.40
  -7  -5 -10    5.50    5.50
   7  -5  10    3.10    4.70
   7   5  10   -0.20    4.00
  -5  -6  10    2.40    5.10
   5  -6 -10    3.30    6.30
   5   6 -10    3.70    4.10
   4  -6 -10   10.40    5.60
  -4  -6  10    6.40    5.00
   4   6 -10    9.70    4.10
   3  -6 -10   21.70    6.10
  -3  -6  10   27.60    5.40
   3   6 -10   18.90    4.50
   2  -6 -10   -0.30    5.70
  -2  -6  10   -0.90    4.70
   2   6 -10   -2.80    4.00
   1  -6 -10   36.50    6.60
  -1  -6  10   45.30    5.90
   1   6 -10   33.70    5.60
  -1   6  10   32.10    5.50
   0  -6  10   13.20    4.70
   0  -6 -10    7.20    5.80
   0   6  10    8.00    4.30
   0   6 -10   11.60    4.50
   1  -6  10   12.10    4.50
  -1  -6 -10   13.90    5.90
  -1   6 -10   18.90    4.70
   1   6  10    1.50    4.40
   2  -6  10   16.50    5.10
   2   6  10   18.50    4.80
 -18   0  11    0.90    4.70
  17   0 -11    5.80    6.60
 -17   0  11    5.10    4.50
  16   0 -11   -2.70    4.30
 -16   0  11    1.70    4.00
 -15   0  11   74.79    8.30
  15   0 -11   79.79    8.90
 -14   0  11   -0.50    3.40
  14   0 -11    1.30    3.80
  13   0 -11   67.39    7.70
  12   0 -11   -1.40    2.90
 -12   0  11    1.90    3.20
  11   0 -11  125.09   11.60
 -11   0  11  126.99   11.60
  10   0 -11   -7.60    2.30
 -10   0  11    1.00    2.80
  10   0 -11   -1.30    1.90
  -9   0  11   -2.70    2.50
   9   0 -11    0.00    1.80
   9   0 -11   -1.50    2.10
   8   0 -11   -0.20    2.00
   8   0 -11    2.10    1.80
  -8   0  11   -1.40    2.30
   7   0 -11  181.28   16.30
   7   0 -11  188.78   16.40
  -7   0  11  194.98   16.50
   6   0 -11   -0.90    1.50
   6   0 -11   -4.40    1.40
  -6   0  11   -0.50    2.00
  -5   0  11   32.80    3.80
   5   0 -11   40.00    3.60
   5   0 -11   26.60    3.50
  -4   0  11   -2.00    1.70
   4   0 -11    0.70    1.20
   4   0 -11    0.70    1.30
   3   0 -11    4.20    1.50
  -3   0  11    7.50    1.90
   3   0 -11   11.60    1.60
   2   0 -11    2.30    1.20
   2   0 -11    0.80    1.40
  -2   0  11   -0.60    1.50
   1   0 -11   96.49    8.60
   1   0 -11   98.29    8.50
  -1   0  11   89.79    8.50
   0   0 -11    1.20    1.40
   0   0 -11    1.10    1.40
   0   0  11    3.20    1.60
  -1   0 -11    7.10    1.70
   1   0  11    4.60    1.70
  -1   0 -11    9.20    1.80
   2   0  11    0.20    1.50
  -2   0 -11   -0.10    1.60
  -2   0 -11    0.10    1.40
  -3   0 -11  523.25   43.60
  -3   0 -11  500.55   43.70
   3   0  11  505.95   43.50
  -4   0 -11    1.20    2.10
   4   0  11    1.40    1.70
  -4   0 -11    0.70    1.60
   5   0  11   33.50    3.60
  -5   0 -11   32.70    4.20
  -5   0 -11   31.40    3.60
  -6   0 -11   -2.60    2.50
   6   0  11    2.10    2.00
   6   0  11   -2.00    1.80
   7   0  11    9.90    2.40
  -7   0 -11    5.30    3.20
  -8   0 -11   -0.10    3.20
   8   0  11    1.60    2.40
  -9   0 -11    0.90    3.20
   9   0  11    4.10    2.40
 -10   0 -11    3.40    3.70
  10   0  11    4.20    2.70
 -11   0 -11   14.40    4.60
 -12   0 -11   -2.10    4.50
 -13   0 -11   25.80    5.90
 -14   0 -11   -1.90    5.80
  18  -1 -11   -6.70    5.40
 -18  -1  11    4.70    5.20
  17  -1 -11    4.40    5.10
 -17  -1  11    0.50    4.60
 -17   1  11   -4.00    4.50
  16  -1 -11   -0.70    4.40
 -16  -1  11    1.90    4.20
 -16   1  11   -0.80    4.00
  15  -1 -11   -6.00    4.00
 -15  -1  11    2.10    4.30
 -15   1  11   -2.10    3.50
 -14  -1  11  109.89   10.80
  14  -1 -11  115.49   11.20
 -14   1  11  105.29   10.60
 -13  -1  11   19.10    4.00
  13  -1 -11   17.40    4.10
 -13   1  11   15.60    3.70
  12  -1 -11   -1.90    3.10
 -12  -1  11    2.10    3.20
 -12   1  11   -2.90    2.80
 -11  -1  11   -2.00    3.00
  11  -1 -11    0.10    2.90
 -11   1  11   -0.40    2.60
  11   1 -11    1.40    2.40
 -10  -1  11    1.90    2.90
  10  -1 -11    2.60    3.00
  10   1 -11   11.60    2.50
 -10   1  11    5.80    2.80
   9  -1 -11  123.29   11.10
  -9  -1  11  107.59   11.00
  -9   1  11  126.59   11.10
   9   1 -11  121.89   10.70
   8  -1 -11    4.50    1.80
   8  -1 -11    4.30    2.40
  -8  -1  11    6.10    2.40
   8   1 -11    7.90    2.00
  -8   1  11    4.50    2.40
   7  -1 -11    9.20    2.00
  -7  -1  11   11.10    2.30
   7  -1 -11   14.30    2.50
   7   1 -11    8.20    2.10
  -7   1  11   11.30    2.60
   6  -1 -11  249.08   20.40
   6  -1 -11  248.48   20.50
  -6  -1  11  231.78   20.50
   6   1 -11  217.98   20.40
  -6   1  11  230.08   20.50
   5  -1 -11    2.40    1.70
  -5  -1  11    3.50    2.00
   5  -1 -11    1.40    1.50
   5   1 -11    2.70    1.60
  -5   1  11   -0.20    1.90
  -4  -1  11    7.10    2.00
   4  -1 -11    4.80    1.60
   4  -1 -11    8.50    1.80
   4   1 -11    5.70    1.60
  -4   1  11   10.00    2.00
   3  -1 -11   -1.20    1.50
  -3  -1  11   -1.50    1.70
   3  -1 -11   -0.70    1.50
  -3   1  11    1.70    1.70
   3   1 -11    0.10    1.40
   2  -1 -11  145.39   12.60
   2  -1 -11  137.09   12.60
  -2  -1  11  141.59   12.60
   2   1 -11  145.89   12.60
  -2   1  11  148.19   12.50
   1  -1 -11   48.70    4.90
  -1  -1  11   48.70    5.00
   1  -1 -11   52.69    4.90
   1   1 -11   42.80    4.80
   1   1 -11   56.49    4.70
  -1   1  11   46.30    4.80
   0  -1 -11   -0.10    1.50
   0  -1 -11   -0.30    1.60
   0  -1  11    0.40    1.70
   0   1 -11   -1.20    1.30
   0   1 -11   -2.80    1.20
   0   1  11   -1.70    1.40
   1  -1  11  168.78   15.90
  -1  -1 -11  185.28   16.00
  -1  -1 -11  197.48   15.90
  -1   1 -11  176.38   15.80
  -1   1 -11  184.28   15.90
   1   1  11  187.28   15.80
  -2  -1 -11  107.09    9.50
   2  -1  11   98.69    9.30
  -2   1 -11  109.89    9.40
   2   1  11  101.89    9.40
  -2   1 -11  104.89    9.40
   2   1  11  106.29    9.30
  -3  -1 -11    0.70    1.80
   3  -1  11    0.90    1.80
  -3   1 -11   -0.10    1.70
  -3   1 -11    2.30    1.80
   3   1  11    1.30    1.70
   4  -1  11    2.30    1.90
  -4  -1 -11   -1.40    2.00
   4   1  11    0.80    1.60
  -4   1 -11    0.80    2.00
  -4   1 -11    3.00    1.70
   5  -1  11  298.97   24.80
  -5  -1 -11  284.37   25.00
  -5   1 -11  278.37   24.80
  -5   1 -11  286.97   24.70
   5   1  11  285.47   24.80
  -6  -1 -11   13.20    3.20
  -6   1 -11   11.30    2.50
   6   1  11   17.30    2.70
  -6   1 -11   14.60    2.70
  -6   1 -11   17.00    3.00
  -7  -1 -11    3.10    2.90
  -7   1 -11   -1.40    2.00
   7   1  11    5.80    2.20
  -7   1 -11    0.20    2.50
  -7   1 -11    3.00    2.40
  -8  -1 -11    1.20    3.40
  -8   1 -11    3.20    2.50
  -8   1 -11    3.90    3.00
  -8   1 -11    5.10    2.40
   8   1  11    3.50    2.20
  -9  -1 -11   56.39    6.80
  -9   1 -11   55.49    6.00
  -9   1 -11   57.59    6.60
   9   1  11   57.69    5.90
 -10  -1 -11   -1.00    4.00
  10   1  11   -0.40    2.50
 -10   1 -11   -0.30    4.60
 -11  -1 -11    2.70    4.50
  11  -1  11    4.60    4.00
  11   1  11    6.50    3.00
 -12  -1 -11   20.90    5.50
  12  -1  11   20.70    5.40
  13  -1  11    6.70    5.40
 -13  -1 -11   16.00    5.60
  14  -1  11   10.40    6.60
  17  -2 -11   -2.90    5.80
 -17  -2  11   -3.90    5.20
 -17   2  11    2.60    4.70
  16  -2 -11   -3.70    5.20
 -16  -2  11    7.50    5.10
 -16   2  11   -0.20    4.20
 -15  -2  11    4.50    4.40
  15  -2 -11   -0.80    4.50
 -15   2  11   -5.10    4.20
 -14  -2  11   22.50    4.70
  14  -2 -11   21.90    5.40
 -14   2  11   30.10    4.70
  13  -2 -11   -4.50    4.00
 -13  -2  11    3.00    3.60
  13   2 -11   -1.20    4.80
 -13   2  11   -0.20    3.40
 -12  -2  11   42.60    6.20
  12  -2 -11   67.29    7.00
 -12   2  11   55.69    6.30
  12   2 -11   60.59    6.10
 -11  -2  11   20.40    3.70
  11  -2 -11   18.50    4.00
  11   2 -11   16.10    3.10
 -11   2  11   17.10    3.50
 -10  -2  11   21.50    3.90
  10  -2 -11   21.70    4.10
  10   2 -11   28.50    3.30
 -10   2  11   14.00    3.50
  -9  -2  11    1.30    2.70
   9  -2 -11   -0.80    2.90
   9   2 -11    3.50    2.20
  -9   2  11    0.50    2.60
  -8  -2  11   -0.40    2.50
   8  -2 -11   -2.80    2.70
  -8   2  11    2.00    2.40
   8   2 -11    2.40    2.10
  -7  -2  11    0.40    2.30
   7  -2 -11    2.80    2.40
  -7   2  11   -0.80    2.30
  -7   2  11   -0.10    1.70
   7   2 -11    1.70    1.80
   6  -2 -11    3.10    2.30
  -6  -2  11    0.20    2.20
  -6   2  11    2.70    1.60
   6   2 -11   -0.10    1.60
  -6   2  11   -3.40    1.90
  -5  -2  11  568.64   47.90
   5  -2 -11  556.84   48.00
  -5   2  11  557.24   47.80
   5   2 -11  557.84   47.80
  -5   2  11  554.74   47.80
   4  -2 -11   -0.70    1.90
  -4  -2  11   -2.50    1.80
  -4   2  11    0.80    1.50
  -4   2  11    0.20    1.80
   4   2 -11    2.40    1.60
  -3  -2  11  190.78   15.90
   3  -2 -11  173.88   16.00
   3   2 -11  184.48   15.80
  -3   2  11  172.88   15.70
  -3   2  11  183.78   15.70
  -2  -2  11   22.80    3.40
   2  -2 -11   29.40    3.50
  -2   2  11   30.00    3.10
   2   2 -11   20.60    3.10
  -2   2  11   28.40    3.10
  -1  -2  11   24.40    3.20
   1  -2 -11   27.60    3.40
   1   2 -11   23.20    2.90
  -1   2  11   19.30    2.80
   0  -2  11    5.60    2.10
   0  -2 -11    3.40    2.10
   0   2  11    5.30    1.80
   0   2 -11    2.50    1.60
   1  -2  11  155.38   13.60
  -1  -2 -11  149.09   13.70
   1   2  11  158.98   13.50
  -1   2 -11  151.98   13.50
  -2  -2 -11   41.40    4.90
   2  -2  11   44.60    4.70
   2   2  11   45.10    4.40
  -2   2 -11   42.00    4.50
   3  -2  11  132.19   11.60
  -3  -2 -11  136.89   11.90
   3   2  11  123.99   11.50
  -3   2 -11  126.89   11.50
  -4  -2 -11   36.90    4.40
   4  -2  11   26.50    3.70
  -4   2 -11   30.50    3.60
   4   2  11   31.00    3.70
   5  -2  11  108.09    9.80
  -5  -2 -11   99.29   10.00
  -5   2 -11  103.89    9.60
   5   2  11  112.19    9.60
  -6  -2 -11   11.90    3.40
  -6   2 -11   14.00    2.70
  -6   2 -11   12.60    2.80
   6   2  11   16.90    2.70
  -7  -2 -11    1.20    3.10
  -7   2 -11   -3.30    2.50
  -7   2 -11   -0.40    2.20
   7   2  11   -2.00    2.20
  -8  -2 -11   12.80    3.70
  -8   2 -11   16.70    3.20
   8   2  11   12.50    3.00
  -9  -2 -11  136.49   13.50
   9   2  11  144.59   12.90
  -9   2 -11  147.19   13.20
 -10  -2 -11    5.70    4.40
 -10   2 -11    4.10    3.40
  10   2  11   12.60    3.20
 -11  -2 -11   25.50    5.70
  11   2  11   33.40    4.40
 -11   2 -11   20.10    4.50
 -12  -2 -11    3.80    5.20
 -12   2 -11    3.80    4.00
  12   2  11    3.20    3.50
 -13  -2 -11    4.40    6.20
 -16  -3  11    5.70    5.30
  16  -3 -11   -9.20    5.70
 -16   3  11    6.30    5.30
 -15  -3  11   12.00    5.20
  15  -3 -11    4.00    5.50
 -15   3  11    9.30    4.50
 -14  -3  11   20.40    4.90
  14  -3 -11   10.50    5.30
 -14   3  11   13.60    4.50
  14   3 -11   11.90    3.60
 -13  -3  11   15.20    4.40
  13  -3 -11   10.50    4.60
  13   3 -11    9.90    3.30
 -13   3  11    8.20    3.70
  12  -3 -11   11.70    4.40
 -12  -3  11   21.20    4.40
 -12   3  11   14.50    3.60
  12   3 -11   18.80    3.40
  11  -3 -11   35.10    5.60
 -11  -3  11   39.60    5.50
 -11   3  11   34.40    4.90
  11   3 -11   51.59    5.00
 -10  -3  11   14.30    3.70
  10  -3 -11   17.60    4.20
  10   3 -11   12.50    3.10
 -10   3  11   17.60    3.50
  -9  -3  11   22.30    4.00
   9  -3 -11   17.30    4.20
  -9   3  11   32.10    3.80
   9   3 -11   33.00    3.80
  -8  -3  11   15.10    3.40
   8  -3 -11   10.00    3.40
  -8   3  11   16.40    2.90
   8   3 -11    9.20    2.80
  -7  -3  11   -0.70    2.70
   7  -3 -11    0.30    2.80
  -7   3  11    1.40    2.40
   7   3 -11   -0.30    2.30
  -6  -3  11   56.29    5.80
   6  -3 -11   50.39    6.00
   6   3 -11   54.49    5.30
  -6   3  11   51.49    5.10
  -6   3  11   45.60    5.40
   5  -3 -11    3.10    2.50
  -5  -3  11    2.60    2.60
   5   3 -11    6.40    2.20
  -5   3  11    0.30    1.90
  -5   3  11    2.50    3.30
   4  -3 -11   12.40    3.00
  -4  -3  11   11.90    2.90
  -4   3  11   11.30    2.30
   4   3 -11   11.40    2.30
  -3  -3  11  106.99    9.20
   3  -3 -11   93.99    9.20
   3   3 -11   93.99    8.90
  -3   3  11   95.79    8.80
   2  -3 -11   12.00    2.80
  -2  -3  11    7.70    2.60
  -2   3  11   10.20    2.10
   2   3 -11    7.90    2.30
   1  -3 -11   57.99    5.80
  -1  -3  11   45.40    5.50
   1   3 -11   48.60    5.30
  -1   3  11   53.69    5.20
   0  -3  11  274.27   22.50
   0  -3 -11  254.97   22.60
   0   3  11  257.67   22.40
   0   3 -11  246.38   22.40
  -1  -3 -11   -1.30    2.60
   1  -3  11   -0.20    2.30
  -1   3 -11   -1.20    2.00
   1   3  11    3.80    2.00
  -2  -3 -11  420.56   36.30
   2  -3  11  406.76   36.10
  -2   3 -11  412.96   36.00
   2   3  11  437.06   36.10
   3  -3  11    7.20    2.60
  -3  -3 -11    0.30    2.80
   3   3  11    3.70    2.30
  -3   3 -11    9.30    2.40
  -4  -3 -11   19.80    4.10
   4  -3  11   44.10    4.10
  -4   3 -11   24.00    3.50
   4   3  11   23.80    3.50
  -5  -3 -11   43.20    5.40
   5  -3  11   50.19    5.20
  -5   3 -11   42.80    4.70
   5   3  11   35.60    4.70
  -6  -3 -11    1.40    3.10
   6   3  11    4.10    2.60
  -6   3 -11   -1.40    2.30
  -6   3 -11    1.30    2.80
  -7  -3 -11    7.80    3.60
   7   3  11    8.60    2.90
  -7   3 -11    6.80    3.10
  -8  -3 -11   10.90    4.20
   8   3  11    7.50    3.10
  -8   3 -11   10.00    3.50
  -9  -3 -11   13.80    4.70
  -9   3 -11   20.70    4.10
   9   3  11   18.30    3.80
 -10  -3 -11   47.60    7.00
  10   3  11   45.80    5.60
 -10   3 -11   42.60    6.00
 -11  -3 -11   18.90    6.20
 -11   3 -11   14.50    4.70
  11   3  11   10.50    4.10
  12   3  11   19.00    4.70
 -12   3 -11   14.50    5.20
  14  -4 -11   -1.90    6.10
 -14  -4  11    0.50    5.70
  14   4 -11    2.20    4.20
 -14   4  11    4.10    4.80
 -13  -4  11   -0.80    5.30
  13  -4 -11    0.10    5.40
  13   4 -11    9.60    3.90
 -13   4  11    3.10    4.40
 -12  -4  11    1.50    4.90
  12  -4 -11   10.40    5.20
  12   4 -11    2.40    3.80
 -12   4  11    3.60    3.90
 -11  -4  11   37.60    5.80
  11  -4 -11   29.40    5.70
 -11   4  11   43.60    5.60
  11   4 -11   45.70    5.30
 -10  -4  11    6.60    4.30
  10  -4 -11   13.70    4.70
  10   4 -11   18.00    3.60
 -10   4  11   19.90    4.10
  -9  -4  11    4.00    3.90
   9  -4 -11   11.40    4.00
   9   4 -11    2.90    3.00
  -8  -4  11    1.50    3.40
   8  -4 -11    2.50    3.40
   8   4 -11   -0.50    2.60
  -7  -4  11    0.10    3.10
   7  -4 -11    3.10    3.50
   7   4 -11    2.10    2.80
   6  -4 -11    5.50    3.40
  -6  -4  11   10.00    3.50
   6   4 -11    9.90    2.60
  -5  -4  11   50.39    6.30
   5  -4 -11   56.49    7.00
   5   4 -11   65.69    6.20
   4  -4 -11   11.90    3.50
  -4  -4  11    6.30    3.10
  -4   4  11    9.40    2.60
   4   4 -11    8.90    2.60
  -3  -4  11    0.90    2.80
   3  -4 -11    0.60    3.00
   3   4 -11   -1.00    2.40
  -3   4  11    0.80    2.40
   2  -4 -11  115.49   10.90
  -2  -4  11  107.29   10.60
   2   4 -11  105.29   10.50
  -2   4  11  125.89   10.50
  -1  -4  11    8.00    2.90
   1  -4 -11    4.40    3.40
   1   4 -11    4.60    2.30
  -1   4  11    3.00    2.40
   0  -4  11   15.20    3.40
   0  -4 -11   14.90    3.50
   0   4 -11   18.50    3.20
   0   4  11   17.80    3.00
  -1  -4 -11    0.70    3.00
   1  -4  11    0.40    2.40
  -1   4 -11    1.90    2.40
   1   4  11   -1.60    2.40
   2  -4  11    6.70    3.10
  -2  -4 -11   11.60    3.50
  -2   4 -11   13.60    2.90
   2   4  11    8.80    2.90
   3  -4  11   33.90    4.10
  -3  -4 -11   22.50    4.30
   3   4  11   21.00    3.50
  -3   4 -11   24.30    3.70
  -4  -4 -11   13.40    3.80
   4  -4  11    8.90    3.40
   4   4  11   11.10    3.00
  -4   4 -11   15.10    3.10
   5  -4  11    2.00    3.30
  -5  -4 -11    2.90    3.50
   5   4  11    3.80    3.00
  -6  -4 -11   47.40    6.60
   6  -4  11   61.29    6.40
   6   4  11   49.40    5.80
  -7  -4 -11   11.70    4.40
   7   4  11   13.30    3.70
  -8  -4 -11   19.40    5.30
   8   4  11   21.60    4.20
  -8   4 -11   16.40    4.50
  -9  -4 -11    6.50    5.60
   9   4  11   12.60    4.20
  -9   4 -11    2.60    4.40
  10   4  11    3.60    6.60
  11   5 -11   30.30    6.60
  10  -5 -11   27.00    6.10
 -10  -5  11   27.50    5.60
  10   5 -11   19.60    5.00
  -9  -5  11    2.10    4.60
   9  -5 -11    2.60    5.00
   9   5 -11   10.60    4.20
   8  -5 -11    6.60    4.50
  -8  -5  11    5.00    4.60
   8   5 -11   -0.50    3.60
   7  -5 -11   19.50    5.00
  -7  -5  11   16.90    5.00
   7   5 -11   16.40    3.90
   6  -5 -11    2.60    4.20
  -6  -5  11    1.00    4.30
   6   5 -11   -0.60    3.10
   5  -5 -11    4.40    4.20
  -5  -5  11    0.90    4.00
   5   5 -11    4.10    3.20
  -4  -5  11   -6.50    3.50
   4  -5 -11    2.30    4.10
   4   5 -11    0.80    3.10
  -3  -5  11   25.00    4.30
   3  -5 -11   17.20    4.40
   3   5 -11   19.20    3.80
  -3   5  11   13.20    3.70
  -2  -5  11    8.10    3.80
   2  -5 -11   15.20    4.60
  -2   5  11    9.00    3.30
   2   5 -11   11.00    3.50
  -1  -5  11   92.59    9.00
   1  -5 -11   90.59    9.40
   1   5 -11   77.19    8.70
  -1   5  11   90.29    8.70
   0  -5  11    2.50    3.60
   0  -5 -11    3.90    4.10
   0   5 -11    6.60    3.30
   0   5  11    5.60    3.30
   1  -5  11   48.30    6.10
  -1  -5 -11   63.79    7.40
   1   5  11   48.20    6.00
  -1   5 -11   52.19    6.10
   2  -5  11    6.90    3.60
  -2  -5 -11    5.70    4.10
   2   5  11    9.90    3.60
  -2   5 -11    8.40    3.30
   3  -5  11    2.30    3.80
  -3  -5 -11    5.10    4.40
   3   5  11    7.00    3.50
  -3   5 -11    3.10    3.40
   4  -5  11    2.60    3.90
  -4  -5 -11    3.70    4.70
   4   5  11    5.20    3.50
  -5  -5 -11    6.00    4.80
   5  -5  11   13.20    4.40
   5   5  11    8.60    4.10
   6  -5  11    3.10    4.50
  -6  -5 -11   -0.90    4.80
   6   5  11    2.90    3.90
  -5  -6  11    1.40    5.40
  -4  -6  11    2.80    5.20
   4   6 -11    4.70    7.40
  -3  -6  11    6.00    5.30
   3   6 -11    6.90    4.30
  -2  -6  11   24.30    5.70
   2   6 -11   28.70    5.30
  -1  -6  11    3.10    4.70
   1   6 -11   13.50    4.60
  -1   6  11   11.40    4.30
   0  -6  11   10.20    5.10
   0   6  11    4.60    4.20
   0   6 -11   12.20    4.70
 -17   0  12    1.60    4.90
 -16   0  12    4.20    4.10
 -15   0  12    2.70    3.80
 -14   0  12   -2.30    3.60
 -13   0  12    1.40    3.70
  13   0 -12   -0.80    3.30
 -12   0  12    8.60    3.40
  12   0 -12    0.40    3.10
  11   0 -12    3.80    2.90
 -11   0  12    1.90    3.20
  10   0 -12   65.69    6.90
  10   0 -12   68.29    6.60
 -10   0  12   70.39    7.00
   9   0 -12   -1.10    2.00
   9   0 -12   -1.00    2.40
  -9   0  12    3.40    2.80
  -8   0  12   65.49    6.30
   8   0 -12   57.99    5.90
   8   0 -12   60.19    6.10
   7   0 -12    0.90    1.80
   7   0 -12   -0.90    1.70
  -7   0  12   -5.50    2.30
   6   0 -12    1.50    1.70
  -6   0  12   -1.20    2.10
   6   0 -12    1.10    1.50
  -5   0  12   -0.60    2.00
   5   0 -12   -0.30    1.40
   5   0 -12    0.00    1.60
   4   0 -12   68.69    6.10
   4   0 -12   61.59    6.20
  -4   0  12   67.59    6.30
   3   0 -12   -0.30    1.50
   3   0 -12   -0.10    1.50
  -3   0  12   -2.90    1.70
   2   0 -12   27.70    2.80
   2   0 -12   21.70    2.80
  -2   0  12   16.40    2.80
   1   0 -12   -0.80    1.70
  -1   0  12   -1.10    1.70
   1   0 -12    0.20    1.50
   0   0 -12   34.30    3.50
   0   0  12   27.10    3.30
   0   0 -12   26.60    3.40
  -1   0 -12    1.10    1.60
   1   0  12    0.40    1.80
  -1   0 -12    0.00    1.70
  -2   0 -12  171.58   14.50
  -2   0 -12  162.48   14.40
   2   0  12  159.18   14.40
  -3   0 -12   -1.40    1.80
  -3   0 -12   -1.20    1.70
   3   0  12   -1.70    1.70
  -4   0 -12  214.38   17.70
  -4   0 -12  200.38   17.60
   4   0  12  190.38   17.50
   5   0  12   -0.40    2.40
  -5   0 -12   -2.00    2.50
  -5   0 -12    3.80    2.10
   6   0  12   38.60    4.10
  -6   0 -12   32.00    4.50
   7   0  12   -0.40    2.20
  -7   0 -12    3.10    3.30
  -8   0 -12   59.49    7.30
   8   0  12   66.69    6.40
   9   0  12    0.30    2.50
  -9   0 -12    0.80    3.60
  10   0  12    7.70    3.10
 -10   0 -12   10.70    4.30
 -11   0 -12   -0.70    4.30
 -12   0 -12    2.00    5.10
 -13   0 -12    1.90    5.50
  18  -1 -12   -0.30    5.90
 -17  -1  12    0.40    4.70
  17  -1 -12    4.30    5.30
 -17   1  12    0.80    4.80
  16  -1 -12   -0.30    4.70
 -16  -1  12    2.10    4.50
 -16   1  12    0.10    4.00
 -15  -1  12    9.20    4.60
  15  -1 -12    5.70    4.10
 -15   1  12   15.50    4.30
  14  -1 -12    1.60    4.00
 -14  -1  12    3.90    3.80
 -14   1  12    5.10    3.80
  13  -1 -12    2.50    3.70
 -13  -1  12    3.10    3.60
 -13   1  12    2.70    3.30
  12  -1 -12   21.50    4.10
 -12  -1  12   10.90    3.70
 -12   1  12   12.60    3.50
 -11  -1  12   50.19    6.40
  11  -1 -12   58.59    6.90
 -11   1  12   63.49    6.50
  11   1 -12   65.59    6.10
 -10  -1  12   37.90    5.00
  10  -1 -12   38.80    5.00
  10   1 -12   43.90    4.50
 -10   1  12   38.90    5.20
   9  -1 -12  123.39   13.40
  -9  -1  12  158.48   13.40
   9   1 -12  157.28   13.20
  -9   1  12  161.58   13.40
  -8  -1  12   87.69    7.90
   8  -1 -12   82.29    7.40
   8  -1 -12   73.09    7.80
   8   1 -12   83.59    7.50
  -8   1  12   76.49    7.80
  -7  -1  12   -2.60    2.00
   7  -1 -12    0.30    2.10
   7  -1 -12    1.80    1.90
  -7   1  12    0.70    2.40
   7   1 -12   -0.30    1.90
   6  -1 -12   70.69    6.60
  -6  -1  12   65.09    6.90
   6  -1 -12   71.79    6.80
   6   1 -12   73.99    6.70
  -6   1  12   72.09    6.80
   5  -1 -12  260.97   22.90
  -5  -1  12  265.47   22.90
   5  -1 -12  251.97   22.80
  -5   1  12  263.77   22.80
   5   1 -12  279.57   22.80
   4  -1 -12    1.90    1.80
  -4  -1  12   -1.30    2.00
   4  -1 -12    3.00    1.70
  -4   1  12   -0.90    1.90
   4   1 -12   -1.80    1.70
   3  -1 -12  332.77   29.80
  -3  -1  12  355.06   29.90
   3  -1 -12  339.27   29.90
   3   1 -12  361.06   29.90
  -3   1  12  350.86   29.80
  -2  -1  12   53.69    6.00
   2  -1 -12   66.89    6.10
   2  -1 -12   62.39    5.90
   2   1 -12   68.79    6.00
  -2   1  12   60.89    6.00
  -1  -1  12  193.28   17.70
   1  -1 -12  194.28   17.80
   1  -1 -12  205.38   17.70
   1   1 -12  211.68   17.70
  -1   1  12  211.98   17.60
   0  -1 -12   31.80    3.20
   0  -1 -12   20.80    3.00
   0  -1  12   21.00    3.10
   0   1 -12   25.60    3.00
   0   1  12   26.80    2.90
   1  -1  12    3.40    1.90
  -1  -1 -12    2.50    2.00
  -1  -1 -12    3.30    1.60
  -1   1 -12    5.50    1.90
   1   1  12    3.70    1.80
   2  -1  12   43.20    4.90
  -2  -1 -12   44.40    5.10
  -2   1 -12   51.59    4.90
  -2   1 -12   53.89    5.10
   2   1  12   45.10    4.70
   3  -1  12    1.40    2.10
  -3  -1 -12   -1.10    2.20
   3   1  12    0.50    1.70
  -3   1 -12   -0.10    1.90
  -3   1 -12    1.30    2.00
   4  -1  12    8.50    2.40
  -4  -1 -12    9.30    2.60
  -4   1 -12    6.50    2.40
   4   1  12    7.80    2.20
  -4   1 -12    5.80    2.00
   5  -1  12  262.07   22.60
  -5  -1 -12  244.58   22.90
  -5   1 -12  281.67   22.60
  -5   1 -12  273.07   22.80
   5   1  12  242.18   22.60
  -6  -1 -12   59.79    6.70
   6  -1  12   67.69    6.20
  -6   1 -12   56.59    6.10
  -6   1 -12   61.59    6.50
   6   1  12   65.29    6.20
   7  -1  12   29.00    4.10
  -7  -1 -12   33.40    4.60
   7   1  12   32.90    3.80
  -7   1 -12   23.20    4.20
  -7   1 -12   28.30    3.70
  -8  -1 -12   82.29    8.80
  -8   1 -12   89.29    8.20
  -8   1 -12   94.29    8.80
  -8   1 -12   82.59    8.20
   8   1  12   79.89    8.10
  -9  -1 -12   19.00    4.40
   9   1  12   18.90    3.30
  -9   1 -12   18.30    4.30
 -10  -1 -12   13.20    4.60
  10   1  12   14.70    3.20
 -11  -1 -12   -2.60    4.40
  11  -1  12    1.20    4.30
  11   1  12    3.20    3.10
  12  -1  12    1.20    5.00
 -12  -1 -12    3.90    4.80
  13  -1  12   35.70    7.10
 -13  -1 -12   30.50    7.10
  17  -2 -12    3.80    6.40
 -17  -2  12    8.30    6.10
  16  -2 -12    7.00    5.40
 -16  -2  12    8.00    5.00
 -16   2  12    6.30    4.60
 -15  -2  12    4.50    4.50
  15  -2 -12    2.20    4.90
 -15   2  12    3.60    4.40
 -14  -2  12   16.50    4.50
  14  -2 -12    8.50    4.90
 -14   2  12   27.10    4.40
 -13  -2  12    0.40    3.90
  13  -2 -12    5.20    4.30
 -13   2  12    8.40    3.60
 -12  -2  12   46.70    5.80
  12  -2 -12   40.50    6.10
 -12   2  12   46.90    5.60
  12   2 -12   51.99    5.40
 -11  -2  12   -4.70    3.20
  11  -2 -12   -1.80    3.20
  11   2 -12    2.10    2.50
 -11   2  12    3.10    3.00
 -10  -2  12   89.79    9.80
  10  -2 -12   96.89    9.80
 -10   2  12  118.59    9.70
  10   2 -12   99.19    9.40
   9  -2 -12   19.00    3.80
  -9  -2  12   13.50    3.60
   9   2 -12   25.30    3.10
  -9   2  12   19.90    3.50
   8  -2 -12   -1.20    2.60
  -8  -2  12    0.10    2.80
  -8   2  12    2.90    2.50
   8   2 -12    2.10    2.20
   7  -2 -12  440.56   38.80
  -7  -2  12  443.86   38.70
   7   2 -12  447.66   38.60
  -7   2  12  450.45   38.50
  -7   2  12  464.05   38.60
   6  -2 -12   -1.80    2.30
  -6  -2  12    1.10    2.50
   6   2 -12    1.90    2.10
  -6   2  12   -2.40    2.10
  -6   2  12    0.90    1.60
  -5  -2  12   21.20    3.20
   5  -2 -12   17.50    2.90
  -5   2  12   16.00    2.50
  -5   2  12   14.00    2.80
   5   2 -12   24.20    2.90
   4  -2 -12  124.79   11.70
  -4  -2  12  132.89   11.70
  -4   2  12  126.59   11.50
  -4   2  12  134.99   11.40
   4   2 -12  126.09   11.50
  -3  -2  12   15.60    3.00
   3  -2 -12   20.80    3.00
  -3   2  12   16.80    2.60
   3   2 -12   14.30    2.30
  -3   2  12   16.70    2.70
  -2  -2  12   98.89    8.50
   2  -2 -12   85.79    8.60
  -2   2  12   87.39    8.30
   2   2 -12   93.79    8.30
  -1  -2  12   87.99    7.20
   1  -2 -12   73.99    7.20
   1   2 -12   74.09    6.90
  -1   2  12   65.29    6.90
   0  -2 -12  138.89   12.40
   0  -2  12  139.29   12.20
   0   2 -12  135.99   12.10
   0   2  12  133.39   12.10
   1  -2  12  475.15   40.90
  -1  -2 -12  474.25   41.10
  -1   2 -12  475.35   40.90
   1   2  12  481.75   40.90
   2  -2  12   32.80    4.20
  -2  -2 -12   38.90    4.60
   2   2  12   38.80    4.10
  -2   2 -12   35.50    4.10
  -3  -2 -12  173.38   15.00
   3  -2  12  161.08   14.80
  -3   2 -12  160.58   14.70
   3   2  12  173.48   14.70
   4  -2  12  170.08   14.70
  -4  -2 -12  158.78   15.00
  -4   2 -12  166.28   14.70
   4   2  12  167.78   14.60
   5  -2  12   11.00    2.80
  -5  -2 -12   11.00    3.00
  -5   2 -12    9.00    2.40
   5   2  12    2.70    2.00
   6  -2  12    4.30    2.70
  -6  -2 -12    5.20    3.10
  -6   2 -12    2.30    2.20
   6   2  12    2.40    2.30
  -7  -2 -12   38.90    5.70
   7   2  12   43.60    4.90
  -7   2 -12   39.50    5.00
  -7   2 -12   45.50    4.80
  -8  -2 -12   17.10    4.10
   8   2  12   16.60    3.20
  -8   2 -12   10.60    3.30
  -9  -2 -12    5.00    4.10
   9   2  12    4.90    2.80
  -9   2 -12    5.50    3.20
 -10  -2 -12    2.10    4.40
  10   2  12   -1.40    3.10
 -10   2 -12   -1.00    3.50
 -11  -2 -12   39.80    6.90
  11   2  12   35.20    5.10
 -11   2 -12   36.20    5.40
 -12  -2 -12   11.90    6.10
  12   2  12   13.00    4.30
 -16  -3  12    2.10    6.00
  16  -3 -12   -3.30    7.50
  15  -3 -12   -3.60    5.30
 -15  -3  12    3.20    5.20
 -15   3  12    0.70    4.50
 -14  -3  12    3.00    4.70
  14  -3 -12   -1.60    5.10
  14   3 -12    6.60    4.20
 -14   3  12    4.20    4.10
 -13  -3  12   12.40    4.60
  13  -3 -12   13.80    5.00
  13   3 -12   14.00    3.70
 -13   3  12   12.50    3.90
  12  -3 -12   -4.90    4.00
 -12  -3  12   -2.00    4.00
 -12   3  12    1.10    3.30
  12   3 -12   -1.60    2.90
 -11  -3  12   27.30    4.80
  11  -3 -12   21.60    4.80
 -11   3  12   29.60    4.20
  11   3 -12   22.70    3.80
  10  -3 -12    4.10    3.40
 -10  -3  12    1.00    3.50
 -10   3  12   -3.30    3.20
  10   3 -12    5.60    2.80
   9  -3 -12   12.60    3.70
  -9  -3  12    7.50    3.50
  -9   3  12   11.20    3.10
   9   3 -12   15.90    3.00
   8  -3 -12   33.10    4.70
  -8  -3  12   31.20    4.50
   8   3 -12   31.80    4.10
  -8   3  12   32.60    4.30
   7  -3 -12   15.40    3.40
  -7  -3  12    7.30    3.20
  -7   3  12   11.00    3.00
   7   3 -12    8.60    2.70
   6  -3 -12    7.30    2.90
  -6  -3  12    4.20    3.00
   6   3 -12    0.60    2.30
  -6   3  12    1.50    2.00
   5  -3 -12   27.00    4.10
  -5  -3  12   25.10    4.00
   5   3 -12   37.20    3.80
  -5   3  12   24.90    3.40
  -4  -3  12    4.40    2.80
   4  -3 -12    9.90    3.00
  -4   3  12    5.90    2.00
   4   3 -12    7.80    2.40
   3  -3 -12   82.89    8.40
  -3  -3  12   86.59    8.30
   3   3 -12   89.79    8.10
  -3   3  12   82.49    7.90
   2  -3 -12   28.20    4.00
  -2  -3  12   28.60    3.80
   2   3 -12   22.40    3.50
  -2   3  12   23.20    3.20
   1  -3 -12   32.70    4.20
  -1  -3  12   28.40    3.90
  -1   3  12   28.80    3.30
   1   3 -12   21.10    3.60
   0  -3  12    1.20    2.50
   0  -3 -12    0.90    2.70
   0   3  12    0.80    2.10
   0   3 -12    0.50    2.10
   1  -3  12   81.59    7.20
  -1  -3 -12   66.79    7.40
  -1   3 -12   70.79    7.10
   1   3  12   72.29    7.00
  -2  -3 -12   21.90    3.70
   2  -3  12   17.90    3.50
   2   3  12   23.20    3.30
  -2   3 -12   28.70    3.40
   3  -3  12    4.60    2.90
  -3  -3 -12    7.80    3.10
  -3   3 -12    9.60    2.60
   3   3  12    7.80    2.10
  -4  -3 -12   17.50    3.60
   4  -3  12   10.30    3.10
  -4   3 -12   13.90    2.80
   4   3  12   14.50    2.90
  -5  -3 -12    5.50    3.00
   5  -3  12    3.60    2.90
   5   3  12    4.90    2.60
  -5   3 -12    7.40    2.60
  -6  -3 -12   24.50    4.70
   6  -3  12   41.10    4.70
   6   3  12   35.30    4.20
  -6   3 -12   35.30    4.30
  -7  -3 -12    4.80    3.80
   7  -3  12    8.80    3.70
   7   3  12   11.20    3.20
  -8  -3 -12    5.00    4.60
  -8   3 -12    8.00    3.50
   8   3  12    6.70    3.20
  -9  -3 -12   18.90    5.00
  -9   3 -12   16.20    4.30
   9   3  12   21.20    4.10
 -10  -3 -12   28.90    6.90
 -10   3 -12   38.00    5.90
  10   3  12   46.40    5.30
 -11  -3 -12   -3.50    7.30
  11   3  12    0.20    4.10
 -11   3 -12    4.10    4.70
 -14  -4  12    9.40    6.10
  14   4 -12   14.20    4.80
 -14   4  12   10.90    5.40
  13  -4 -12   20.40    6.20
 -13  -4  12   25.80    6.20
  13   4 -12   17.60    4.70
 -13   4  12   22.50    5.50
 -12  -4  12   -0.60    5.20
  12  -4 -12   -0.90    4.60
  12   4 -12    2.00    3.80
 -12   4  12   -0.60    4.30
 -11  -4  12    1.00    4.70
  11  -4 -12   -3.70    4.30
  11   4 -12    3.00    3.50
 -11   4  12    0.80    3.70
  10  -4 -12    4.80    4.10
 -10  -4  12    3.40    4.20
  10   4 -12    1.70    3.10
  -9  -4  12   17.00    4.30
   9  -4 -12   25.40    4.50
   9   4 -12    7.90    3.10
   8  -4 -12    5.30    3.90
  -8  -4  12   -1.00    3.50
   8   4 -12   -0.70    3.00
   7  -4 -12   10.20    3.60
  -7  -4  12    6.00    3.50
   7   4 -12    6.40    3.00
  -6  -4  12    2.00    3.50
   6  -4 -12    0.90    3.40
   6   4 -12    5.00    2.70
  -5  -4  12   12.80    3.60
   5  -4 -12   11.60    3.70
   5   4 -12    5.40    2.90
  -4  -4  12    6.70    3.30
   4  -4 -12    5.30    3.30
  -4   4  12    7.00    2.70
   4   4 -12    8.10    2.80
  -3  -4  12    5.10    3.30
   3  -4 -12    4.30    3.20
   3   4 -12    9.60    3.00
  -3   4  12    9.40    2.80
  -2  -4  12    6.20    3.00
   2  -4 -12    1.10    3.50
  -2   4  12    0.10    2.50
   2   4 -12    3.40    2.70
  -1  -4  12    2.00    2.90
   1  -4 -12    3.20    3.10
   1   4 -12   -0.80    2.70
  -1   4  12   -1.30    2.40
   0  -4 -12   20.70    4.20
   0  -4  12   22.40    3.90
   0   4 -12   21.90    3.50
   0   4  12   23.60    3.60
   1  -4  12    3.10    3.00
  -1  -4 -12    2.80    3.30
   1   4  12    0.90    2.70
  -1   4 -12    1.00    2.60
  -2  -4 -12    6.40    3.40
   2  -4  12    0.30    2.80
  -2   4 -12   -1.70    2.80
   2   4  12   -1.80    2.70
  -3  -4 -12    1.20    3.60
   3  -4  12   -1.70    3.10
   3   4  12   -0.20    2.40
  -3   4 -12    4.20    3.00
   4  -4  12    6.50    3.30
  -4  -4 -12    5.60    3.70
  -4   4 -12    4.90    2.90
   4   4  12    1.40    2.80
  -5  -4 -12    7.30    3.90
   5  -4  12   11.00    3.60
   5   4  12    0.10    2.50
   6  -4  12    1.70    3.80
  -6  -4 -12    1.80    3.70
   6   4  12    1.40    3.10
   7  -4  12    8.50    4.30
  -7  -4 -12    0.40    4.20
   7   4  12    1.00    3.40
   8  -4  12   16.00    5.00
  -8  -4 -12    8.70    4.80
   8   4  12    9.80    3.90
   9   4  12    5.90    4.80
 -10  -5  12    1.40    5.30
  10  -5 -12   15.80    6.30
  10   5 -12    5.50    4.20
  -9  -5  12   20.30    5.60
   9  -5 -12   15.80    5.20
   9   5 -12   12.10    4.20
  -8  -5  12    2.10    5.00
   8  -5 -12    4.60    4.70
   8   5 -12    4.90    3.90
  -7  -5  12   14.40    4.60
   7  -5 -12   18.00    4.90
   7   5 -12   14.20    3.80
   6  -5 -12   52.39    6.80
  -6  -5  12   62.59    6.60
   6   5 -12   36.80    5.80
   5  -5 -12    3.70    4.20
  -5  -5  12    5.00    4.10
   5   5 -12    2.60    3.40
  -4  -5  12   10.50    4.40
   4  -5 -12    6.60    4.20
   4   5 -12   15.60    3.60
  -3  -5  12   -0.90    3.70
   3  -5 -12    0.00    4.30
   3   5 -12    1.40    3.00
  -3   5  12   -1.90    3.80
   2  -5 -12    3.20    4.40
  -2  -5  12    2.80    3.80
   2   5 -12    3.70    3.20
  -2   5  12   -1.40    3.10
  -1  -5  12    8.30    3.90
   1  -5 -12    8.10    4.20
  -1   5  12    8.50    3.50
   1   5 -12   10.90    3.60
   0  -5 -12   24.40    5.50
   0  -5  12   18.60    4.50
   0   5  12   29.60    4.30
   0   5 -12   22.50    4.30
  -1  -5 -12    8.00    4.50
   1  -5  12    3.00    3.90
   1   5  12   10.70    3.60
  -1   5 -12    6.60    3.60
  -2  -5 -12   32.10    5.50
   2  -5  12   24.60    5.00
   2   5  12   26.10    4.70
  -2   5 -12   30.30    4.60
  -3  -5 -12   18.50    5.20
   3  -5  12   18.50    4.50
   3   5  12   16.20    4.20
  -3   5 -12   15.40    5.60
   4  -5  12   36.50    5.20
  -4  -5 -12   20.70    5.90
   4   5  12   20.10    4.70
  -5  -5 -12   11.00    5.50
   5  -5  12   10.00    4.60
   5   5  12   11.90    4.30
 -17   0  13   72.69    8.70
 -16   0  13    1.60    4.40
 -15   0  13    2.10    4.00
 -14   0  13   -1.00    4.00
 -13   0  13    0.90    3.80
 -12   0  13    0.70    3.50
 -11   0  13   16.50    3.90
  10   0 -13    0.30    2.30
 -10   0  13    0.50    3.00
   9   0 -13   94.99    8.70
  -9   0  13   91.49    9.00
   8   0 -13    3.30    2.60
  -8   0  13    0.40    2.60
   8   0 -13    1.00    2.10
   7   0 -13   95.89    8.40
   7   0 -13   89.79    8.40
  -7   0  13   86.89    8.60
   6   0 -13    1.50    1.90
   6   0 -13    1.80    1.80
  -6   0  13    3.20    2.50
  -5   0  13  237.58   20.20
   5   0 -13  240.88   20.20
   5   0 -13  222.98   20.10
  -4   0  13    1.10    2.00
   4   0 -13    0.00    1.80
   4   0 -13    0.10    1.60
   3   0 -13   29.90    3.40
   3   0 -13   26.90    3.30
  -3   0  13   30.00    3.50
   2   0 -13    0.50    1.40
  -2   0  13    1.70    2.00
   2   0 -13   -2.40    1.60
  -1   0  13   13.80    2.30
   1   0 -13   10.10    2.10
   1   0 -13   10.20    2.10
   0   0 -13    0.10    1.80
   0   0 -13   -1.80    1.50
   0   0  13    0.00    1.90
  -1   0 -13   58.29    5.80
   1   0  13   57.39    5.80
  -1   0 -13   62.59    5.80
  -2   0 -13   -2.00    2.10
   2   0  13   -0.40    2.00
  -2   0 -13   -2.80    1.90
  -3   0 -13   15.80    3.00
  -3   0 -13   24.70    3.10
   3   0  13   23.20    2.90
   4   0  13    0.10    2.70
  -4   0 -13    0.30    2.00
  -4   0 -13   -0.40    2.60
  -5   0 -13  261.17   22.60
  -5   0 -13  260.77   22.90
  -6   0 -13    2.00    3.00
   6   0  13   -1.30    2.30
   7   0  13    4.80    2.60
  -7   0 -13    3.70    3.60
   8   0  13    1.60    2.70
  -8   0 -13    1.60    3.70
  -9   0 -13  159.68   15.00
   9   0  13  158.08   14.40
  10   0  13    0.90    3.30
 -10   0 -13   -3.30    4.00
 -11   0 -13  109.59   11.80
 -12   0 -13    2.30    5.20
 -17  -1  13   -1.50    4.90
  17  -1 -13   -2.40    5.30
 -17   1  13    1.30    4.90
  16  -1 -13   16.20    5.60
 -16  -1  13   20.80    5.40
 -16   1  13   18.30    4.90
  15  -1 -13    4.30    4.60
 -15  -1  13    5.20    4.20
 -15   1  13   12.00    4.40
 -14  -1  13   59.69    7.30
  14  -1 -13   62.29    7.50
 -13  -1  13    2.20    3.60
  13  -1 -13   -2.10    3.90
 -13   1  13   -0.20    3.30
  12  -1 -13    0.30    3.60
 -12  -1  13    4.80    3.60
 -12   1  13    6.00    3.30
  11  -1 -13    6.50    3.20
 -11  -1  13    2.10    3.40
 -11   1  13    3.80    3.30
  11   1 -13    7.80    2.70
  10  -1 -13    2.90    3.00
 -10  -1  13    5.60    3.20
  10   1 -13    5.90    2.40
 -10   1  13    4.90    3.50
  -9  -1  13   -0.10    3.00
   9  -1 -13    4.30    2.60
  -9   1  13    0.40    2.80
   9   1 -13   -0.80    2.20
   8  -1 -13  293.97   25.20
   8  -1 -13  283.67   25.10
  -8  -1  13  308.17   25.30
   8   1 -13  277.27   25.10
  -8   1  13  291.07   25.20
   7  -1 -13   11.60    2.90
  -7  -1  13   11.20    3.00
   7  -1 -13   11.50    2.50
  -7   1  13   19.00    3.10
   7   1 -13   18.40    2.70
   6  -1 -13   59.09    6.30
   6  -1 -13   64.49    6.60
  -6  -1  13   73.89    6.80
  -6   1  13   68.49    6.80
   6   1 -13   74.89    6.50
  -5  -1  13   83.09    7.80
   5  -1 -13   73.29    7.60
   5  -1 -13   92.79    7.60
   5   1 -13   88.79    7.60
  -5   1  13   72.99    7.70
   4  -1 -13   17.00    2.50
   4  -1 -13   11.20    2.40
  -4  -1  13   17.40    2.80
  -4   1  13   14.90    2.70
   4   1 -13    9.20    2.40
   3  -1 -13    5.00    2.00
  -3  -1  13    4.90    2.40
   3  -1 -13    1.30    1.90
   3   1 -13    3.50    1.80
  -3   1  13    4.30    2.10
   2  -1 -13    7.30    2.00
   2  -1 -13    7.90    2.20
  -2  -1  13   10.80    2.40
   2   1 -13    8.20    1.90
  -2   1  13    6.20    2.20
   1  -1 -13    2.60    1.90
  -1  -1  13   -0.30    2.20
   1  -1 -13    2.40    2.00
   1   1 -13    0.80    1.90
  -1   1  13    3.50    1.90
   0  -1 -13  136.29   12.20
   0  -1  13  142.39   12.20
   0  -1 -13  137.49   12.20
   0   1 -13  132.79   12.10
   0   1  13  133.89   12.10
   1  -1  13   -1.20    2.00
  -1  -1 -13    2.30    2.10
  -1  -1 -13    1.50    1.90
  -1   1 -13    0.50    1.90
   2  -1  13   -0.20    2.10
  -2  -1 -13   -0.80    2.20
  -2   1 -13   -0.20    2.00
  -3  -1 -13    1.00    2.20
   3  -1  13    1.60    2.30
   3   1  13    3.40    2.20
  -3   1 -13   -1.40    2.00
  -4  -1 -13   56.29    6.30
   4  -1  13   68.49    6.00
   4   1  13   48.00    5.80
  -4   1 -13   58.69    5.80
   5  -1  13   70.89    7.00
  -5  -1 -13   70.09    7.20
   5   1  13   73.69    6.70
  -5   1 -13   64.79    6.70
  -6  -1 -13   33.70    4.90
   6  -1  13   35.50    4.50
  -6   1 -13   42.50    4.40
   6   1  13   41.20    4.50
   7  -1  13    2.10    2.70
  -7  -1 -13    0.80    3.50
  -7   1 -13   -2.10    3.90
   7   1  13    1.00    2.40
  -7   1 -13    2.00    2.40
  -8  -1 -13   21.20    4.60
  -8   1 -13   18.60    3.50
  -8   1 -13   22.40    4.70
   8   1  13   23.20    3.50
  -9  -1 -13    0.00    4.10
   9   1  13   -0.40    2.70
  -9   1 -13    0.80    3.90
 -10  -1 -13   73.99    8.90
  10   1  13   75.69    7.70
 -11  -1 -13   27.60    5.70
  11   1  13   13.30    3.90
 -12  -1 -13   18.50    6.40
  17  -2 -13    0.70    6.40
 -17  -2  13    9.20    7.90
 -16  -2  13    5.10    5.40
  16  -2 -13    4.90    5.90
 -16   2  13    4.10    5.30
  15  -2 -13    0.20    5.40
 -15  -2  13    3.90    5.00
 -15   2  13   -2.00    4.30
  14  -2 -13   23.00    5.40
 -14  -2  13   16.80    4.80
 -14   2  13   21.90    4.70
 -13  -2  13   10.30    4.50
  13  -2 -13   10.60    4.50
 -13   2  13   14.70    3.90
 -12  -2  13    8.10    4.10
  12  -2 -13   19.10    4.70
  12   2 -13   20.20    3.50
 -12   2  13   25.30    4.20
  11  -2 -13    5.60    3.70
 -11  -2  13    5.30    3.70
 -11   2  13    6.80    3.40
  11   2 -13    6.60    3.00
 -10  -2  13    4.30    3.50
  10  -2 -13    3.00    3.20
 -10   2  13    6.70    3.10
  10   2 -13   -0.90    2.60
  -9  -2  13   75.39    8.20
   9  -2 -13   94.39    8.60
   9   2 -13   81.39    8.10
  -9   2  13   84.69    8.20
  -8  -2  13   62.39    6.70
   8  -2 -13   56.59    6.90
  -8   2  13   65.39    6.50
   8   2 -13   65.59    6.40
  -7  -2  13   19.20    3.60
   7  -2 -13   16.50    3.40
   7   2 -13   22.20    3.20
  -7   2  13   17.10    2.80
  -7   2  13   28.70    3.50
   6  -2 -13   76.39    7.60
  -6  -2  13   74.69    7.50
  -6   2  13   78.29    7.10
  -6   2  13   68.39    7.30
   6   2 -13   75.49    7.20
   5  -2 -13    9.80    2.70
  -5  -2  13   16.20    3.10
  -5   2  13    7.50    2.60
  -5   2  13   12.70    2.30
   5   2 -13    4.20    2.30
   4  -2 -13   -0.50    2.20
  -4  -2  13    1.30    2.50
  -4   2  13    2.70    2.50
   4   2 -13    4.90    2.00
  -4   2  13    1.80    1.80
   3  -2 -13   83.29    8.50
  -3  -2  13   97.99    8.50
   3   2 -13   98.69    8.30
  -3   2  13   82.29    8.20
   2  -2 -13    8.00    2.60
  -2  -2  13   12.10    2.90
  -2   2  13   11.40    2.30
   2   2 -13   11.10    2.50
  -1  -2  13  201.38   17.10
   1  -2 -13  188.68   17.20
  -1   2  13  198.18   17.00
   1   2 -13  188.78   16.90
   0  -2 -13   93.49    8.80
   0  -2  13   97.29    8.80
   0   2  13   96.09    8.60
   0   2 -13   87.49    8.60
  -1  -2 -13    4.00    2.30
   1  -2  13    5.50    2.50
  -1   2 -13    1.70    1.80
   1   2  13    2.00    2.10
  -2  -2 -13   26.70    3.80
   2  -2  13   22.70    3.50
   2   2  13   19.90    3.20
  -2   2 -13   27.50    3.40
  -3  -2 -13    0.80    2.60
   3  -2  13    2.60    2.40
  -3   2 -13    1.60    2.20
   3   2  13    5.20    2.20
   4  -2  13    6.10    2.80
  -4  -2 -13    6.60    2.80
  -4   2 -13    6.80    2.50
   4   2  13    4.50    2.30
   5  -2  13    2.80    2.60
  -5  -2 -13    1.70    2.70
  -5   2 -13    1.00    2.40
   5   2  13   -0.50    2.20
  -6  -2 -13   22.60    4.30
   6  -2  13   36.30    4.10
  -6   2 -13   22.40    3.60
   6   2  13   21.60    3.60
  -7  -2 -13    7.30    3.60
   7  -2  13    6.90    3.30
   7   2  13    7.70    2.70
  -7   2 -13    3.90    2.80
   8  -2  13    7.70    3.60
  -8  -2 -13    6.90    3.90
   8   2  13    7.70    2.90
  -9  -2 -13   -4.40    4.40
   9   2  13    9.50    3.30
 -10  -2 -13   -2.10    4.80
 -10   2 -13    4.40    3.70
  10   2  13    2.20    3.50
 -11  -2 -13    1.90    5.80
  11   2  13    7.70    4.00
 -15  -3  13    2.40    5.60
  15  -3 -13   -1.60    5.80
 -15   3  13    0.70    4.80
  14  -3 -13    3.00    5.40
 -14  -3  13    5.70    5.20
 -14   3  13   11.50    4.40
 -13  -3  13   -1.00    4.70
  13  -3 -13    1.30    4.70
  13   3 -13   -2.80    3.40
 -13   3  13    1.90    3.80
 -12  -3  13    7.50    4.50
  12  -3 -13   10.60    4.70
  12   3 -13   12.80    3.50
 -12   3  13   12.10    4.10
  11  -3 -13   10.00    3.90
 -11  -3  13    5.10    4.20
  11   3 -13   12.50    3.30
 -11   3  13    5.30    3.60
 -10  -3  13   17.90    4.20
  10  -3 -13   13.00    4.20
 -10   3  13   21.50    4.10
  10   3 -13   18.90    3.60
   9  -3 -13    3.70    3.50
  -9  -3  13   -3.60    3.30
   9   3 -13   -1.40    2.60
  -9   3  13    3.10    3.10
   8  -3 -13  112.89   11.90
  -8  -3  13  120.89   11.70
   8   3 -13  119.99   11.40
  -8   3  13  146.79   11.60
  -7  -3  13   -0.30    3.00
   7  -3 -13    1.80    3.20
   7   3 -13    1.30    2.60
  -6  -3  13   15.30    3.70
   6  -3 -13   17.50    3.50
   6   3 -13   20.10    3.30
  -6   3  13   12.20    2.60
  -5  -3  13   41.30    5.30
   5  -3 -13   38.20    5.30
   5   3 -13   48.70    5.10
  -5   3  13   47.70    4.70
   4  -3 -13    5.20    2.90
  -4  -3  13    1.40    2.90
  -4   3  13    2.90    2.10
   4   3 -13    4.30    2.50
   3  -3 -13    6.30    3.00
  -3  -3  13   10.60    3.10
  -3   3  13   10.20    2.40
   3   3 -13    9.60    2.70
   2  -3 -13   22.90    3.90
  -2  -3  13   18.80    3.60
  -2   3  13   21.60    3.00
   2   3 -13   17.40    3.00
   1  -3 -13   46.20    5.70
  -1  -3  13   56.09    5.50
  -1   3  13   44.10    5.10
   1   3 -13   48.10    5.10
   0  -3  13   22.50    3.50
   0  -3 -13   16.70    3.70
   0   3  13   19.20    3.00
   0   3 -13   21.90    3.30
  -1  -3 -13   61.99    6.50
   1  -3  13   49.70    6.00
   1   3  13   54.19    5.50
  -1   3 -13   53.99    5.80
   2  -3  13  155.28   13.50
  -2  -3 -13  143.19   13.70
  -2   3 -13  141.69   13.40
   2   3  13  158.18   13.40
   3  -3  13   34.30    4.20
  -3  -3 -13   27.90    4.40
  -3   3 -13   29.90    3.80
   3   3  13   21.50    3.70
  -4  -3 -13    2.50    3.10
   4  -3  13    0.70    3.00
   4   3  13   -1.80    2.40
  -4   3 -13    4.40    2.50
  -5  -3 -13   14.90    3.80
   5  -3  13   18.30    3.50
   5   3  13   19.30    3.40
  -5   3 -13   14.90    3.30
  -6  -3 -13    0.30    3.40
   6  -3  13    2.70    3.20
  -6   3 -13    3.10    2.90
   6   3  13    0.60    2.40
   7  -3  13   64.99    6.70
  -7  -3 -13   50.69    7.00
   7   3  13   57.89    6.50
   8  -3  13    5.40    4.10
  -8  -3 -13   -1.60    4.20
   8   3  13    0.20    3.20
   9  -3  13   36.10    5.40
  -9  -3 -13   15.40    5.20
   9   3  13   14.50    4.10
 -10  -3 -13   -0.90    5.30
  10   3  13    2.80    4.00
 -10   3 -13    1.10    4.40
  13  -4 -13    7.30    5.70
 -13  -4  13   11.70    6.00
  13   4 -13   11.90    4.70
 -13   4  13   14.50    5.00
  12  -4 -13    6.70    5.60
 -12  -4  13   21.90    6.10
 -12   4  13   33.00    7.90
  12   4 -13   20.30    4.60
 -11  -4  13    2.40    4.60
  11  -4 -13    4.90    4.80
  11   4 -13    1.40    3.80
 -10  -4  13   96.69    9.20
  10  -4 -13   77.79    9.20
  10   4 -13   74.49    8.60
  -9  -4  13   12.10    4.50
   9  -4 -13   13.60    4.40
   9   4 -13   15.10    3.80
  -8  -4  13    1.00    3.80
   8  -4 -13    6.30    4.00
   8   4 -13    4.10    2.80
  -7  -4  13   -0.30    3.60
   7  -4 -13   -0.70    3.50
   7   4 -13   -4.30    2.80
   6  -4 -13   12.00    4.00
  -6  -4  13    7.10    3.90
   6   4 -13   14.90    3.50
  -5  -4  13   78.89    7.80
   5  -4 -13   63.49    7.90
   5   4 -13   74.99    7.40
  -4  -4  13  194.48   17.00
   4   4 -13  187.68   16.80
  -4   4  13  183.88   16.70
   3  -4 -13    0.70    3.20
  -3  -4  13   -0.20    3.30
  -3   4  13    1.10    2.60
   3   4 -13   -0.20    2.70
   2  -4 -13  112.99   11.60
  -2  -4  13  118.29   11.10
   2   4 -13  127.89   11.00
  -2   4  13  113.49   10.90
   1  -4 -13   17.10    3.80
  -1  -4  13   13.30    3.60
   1   4 -13   13.10    3.10
  -1   4  13   15.70    3.10
   0  -4  13   50.49    5.10
   0  -4 -13   15.30    5.00
   0   4 -13   45.90    4.80
   0   4  13   50.79    4.90
  -1  -4 -13   -4.10    3.30
   1  -4  13    2.10    3.20
  -1   4 -13    3.40    2.80
   1   4  13    1.20    2.80
   2  -4  13    6.00    3.20
  -2  -4 -13    3.80    3.50
  -2   4 -13    3.10    3.10
   2   4  13    3.10    2.90
  -3  -4 -13    1.20    3.70
   3  -4  13    9.60    3.50
  -3   4 -13    8.50    3.20
   3   4  13    3.60    3.10
  -4  -4 -13   59.49    7.90
   4  -4  13   78.69    7.80
   4   4  13   67.89    7.30
  -4   4 -13   77.29    7.40
   5  -4  13    7.60    3.90
  -5  -4 -13   -1.00    3.80
   5   4  13    4.40    3.20
  -6  -4 -13   45.90    6.70
   6  -4  13   56.49    6.30
   6   4  13   41.00    5.70
   7  -4  13   -3.90    4.10
  -7  -4 -13    0.90    4.60
   7   4  13    8.60    3.80
   8  -4  13   50.59    6.70
   8   4  13   33.20    6.30
 -10  -5  13    1.40    5.30
  -9  -5  13    1.50    5.20
   9  -5 -13    1.00    5.20
   9   5 -13    1.80    4.30
  -8  -5  13    2.80    5.10
   8  -5 -13    3.20    5.10
   8   5 -13   -0.40    4.10
   7  -5 -13    4.50    4.90
  -7  -5  13   -3.20    4.30
   7   5 -13    1.30    3.50
  -6  -5  13    7.20    4.70
   6  -5 -13    4.10    4.70
   6   5 -13    3.00    3.70
   5  -5 -13   41.80    6.20
  -5  -5  13   47.10    6.20
   5   5 -13   38.80    5.60
   4  -5 -13   -3.10    4.30
  -4  -5  13    2.50    4.40
   4   5 -13   -0.20    3.50
  -3  -5  13   40.30    5.50
   3  -5 -13   36.60    6.00
   3   5 -13   21.60    4.70
   2  -5 -13    4.90    4.20
  -2  -5  13    5.10    4.00
   2   5 -13    2.00    3.60
  -2   5  13   11.80    3.60
   1  -5 -13    4.00    4.40
  -1  -5  13   12.60    4.20
   1   5 -13   11.60    3.90
  -1   5  13   15.80    3.70
   0  -5  13   -0.90    3.90
   0  -5 -13    7.90    4.60
   0   5  13    4.70    3.50
   0   5 -13    4.10    3.60
  -1  -5 -13    8.10    4.70
   1  -5  13    6.40    4.10
   1   5  13    4.00    3.60
  -1   5 -13   -0.90    3.60
  -2  -5 -13    1.30    4.50
   2  -5  13   -1.30    4.10
  -2   5 -13    2.30    3.90
   2   5  13    3.40    3.50
   3  -5  13   25.60    5.10
  -3  -5 -13   18.80    5.80
   3   5  13   33.50    4.90
   4  -5  13   -1.50    4.50
  -4  -5 -13    0.20    6.70
   4   5  13    0.00    3.80
 -17   0  14    4.70    5.10
 -16   0  14    7.00    4.60
 -15   0  14   -6.20    4.30
 -14   0  14   42.20    6.30
 -13   0  14    1.70    3.80
 -12   0  14  148.59   13.90
 -11   0  14    3.80    3.60
  10   0 -14   -0.30    2.50
 -10   0  14    5.80    3.20
  -9   0  14    2.30    3.20
   9   0 -14   -4.30    2.30
  -8   0  14   -1.70    2.90
   8   0 -14    4.90    2.30
   7   0 -14   -1.00    2.10
  -7   0  14    1.60    2.90
  -6   0  14  351.86   31.70
   6   0 -14  381.36   31.60
   5   0 -14    2.40    2.20
  -5   0  14   -0.10    2.40
   4   0 -14  461.95   41.40
  -4   0  14  503.55   41.40
   3   0 -14    0.30    1.80
  -3   0  14    0.00    2.20
   2   0 -14   44.20    4.60
  -2   0  14   39.30    4.60
  -1   0  14   -2.60    2.20
   1   0 -14    0.60    1.90
   1   0 -14    2.00    1.80
   0   0 -14    0.20    1.80
   0   0  14    2.00    2.20
   0   0 -14   -0.70    2.00
  -1   0 -14    0.90    1.70
  -1   0 -14   -0.50    2.00
   1   0  14   -2.50    2.10
  -2   0 -14  751.02   63.49
  -2   0 -14  741.23   63.39
   2   0  14  732.43   63.39
  -3   0 -14    0.80    2.30
  -3   0 -14   -2.30    1.80
  -4   0 -14   41.10    5.00
  -4   0 -14   36.30    4.40
  -5   0 -14   -0.80    3.00
  -5   0 -14    0.50    2.30
   6   0  14  208.28   18.60
  -6   0 -14  215.08   19.00
   7   0  14   -0.10    2.70
  -7   0 -14    0.50    3.60
  -8   0 -14    2.40    4.00
   8   0  14    9.00    3.00
   9   0  14   -0.20    2.90
  -9   0 -14    1.90    4.20
 -10   0 -14   27.60    5.70
 -11   0 -14    2.50    5.20
 -12   0 -14   -2.90    5.70
 -17  -1  14    0.70    8.70
 -16  -1  14    7.70    5.80
 -16   1  14    0.30    4.90
 -15  -1  14   -0.80    4.40
 -15   1  14   -2.40    4.50
  14  -1 -14   -1.80    4.50
 -14  -1  14    4.40    4.50
 -14   1  14    4.70    4.10
 -13  -1  14   50.49    6.30
  13  -1 -14   56.29    6.60
 -13   1  14   43.40    6.10
 -12  -1  14   12.80    4.20
  12  -1 -14   13.90    4.00
 -12   1  14    9.30    3.80
  11  -1 -14   34.90    4.90
 -11  -1  14   26.90    4.80
  11   1 -14   37.30    4.40
 -11   1  14   32.30    5.10
 -10  -1  14   46.30    5.70
  10  -1 -14   43.70    5.50
  10   1 -14   48.40    5.20
 -10   1  14   46.40    5.60
   9  -1 -14   24.10    3.80
  -9  -1  14   24.10    4.20
   9   1 -14   18.50    3.40
  -9   1  14   38.00    4.30
   8  -1 -14   69.49    6.70
  -8  -1  14   74.89    7.20
   8  -1 -14   64.19    7.00
   8   1 -14   71.09    6.80
  -8   1  14   64.99    7.30
  -7  -1  14   46.00    5.40
   7  -1 -14   48.10    5.30
   7  -1 -14   47.10    5.10
   7   1 -14   50.79    5.20
  -7   1  14   50.39    5.50
   6  -1 -14    2.90    2.20
   6  -1 -14   -1.30    2.00
  -6  -1  14   -0.20    2.60
  -6   1  14    1.20    2.60
   6   1 -14    1.40    2.20
   5  -1 -14   35.10    3.70
   5  -1 -14   29.90    3.70
  -5  -1  14   31.50    3.90
  -5   1  14   28.10    3.90
   5   1 -14   24.50    3.40
   4  -1 -14   36.70    5.10
  -4  -1  14   56.59    5.50
   4  -1 -14   57.99    5.20
  -4   1  14   49.50    5.20
   4   1 -14   52.79    5.00
   3  -1 -14  354.16   29.40
   3  -1 -14  341.67   29.40
  -3  -1  14  348.57   29.50
   3   1 -14  330.77   29.40
  -3   1  14  330.87   29.40
  -2  -1  14   78.29    6.80
   2  -1 -14   70.79    6.50
   2  -1 -14   65.89    6.40
   2   1 -14   57.99    6.20
  -2   1  14   59.49    6.50
  -1  -1  14  130.99   11.50
   1  -1 -14  121.09   11.50
   1  -1 -14  140.39   11.50
  -1   1  14  122.49   11.40
   1   1 -14  126.29   11.40
   0  -1  14   44.00    5.00
   0  -1 -14   46.90    5.00
   0  -1 -14   47.20    5.10
   0   1 -14   43.00    4.90
  -1  -1 -14   93.09    9.10
   1  -1  14   95.99    9.00
  -1  -1 -14   86.29    8.90
  -1   1 -14  111.79    9.00
  -2  -1 -14   21.30    3.40
   2  -1  14   27.40    3.40
   2   1  14   20.10    3.10
  -2   1 -14   17.10    3.10
   3  -1  14   14.90    2.80
  -3  -1 -14   12.90    3.00
  -3   1 -14   11.00    2.70
   3   1  14   13.20    2.70
  -4  -1 -14   -3.30    2.90
   4  -1  14   -1.20    2.30
   4   1  14    1.60    2.30
  -4   1 -14    1.50    2.20
   5  -1  14   42.70    5.00
  -5  -1 -14   47.70    5.70
   5   1  14   38.00    4.90
  -5   1 -14   48.40    5.00
  -6  -1 -14   21.90    4.10
   6  -1  14    8.70    3.10
  -6   1 -14    9.70    2.90
   6   1  14    9.60    2.60
  -7  -1 -14   56.29    7.00
  -7   1 -14   58.79    6.10
   7   1  14   56.09    6.10
  -8  -1 -14    4.40    4.20
  -8   1 -14   -1.80    2.80
   8   1  14    4.40    2.70
  -9  -1 -14    9.20    4.50
   9   1  14    7.90    3.20
 -10  -1 -14    0.70    5.00
  10   1  14   10.40    3.50
 -11  -1 -14   37.20    7.70
  11   1  14   65.09    6.50
 -16  -2  14    7.40    5.70
  16  -2 -14   -3.20    5.70
 -16   2  14   -1.70    5.30
  15  -2 -14   -4.10    5.20
 -15  -2  14   -1.90    5.00
 -15   2  14    5.10    4.80
 -14  -2  14    3.30    4.40
  14  -2 -14    3.50    5.00
 -14   2  14    9.20    4.20
 -13  -2  14    6.80    4.20
  13  -2 -14    3.00    4.20
 -13   2  14    2.90    3.80
 -12  -2  14   13.50    4.50
  12  -2 -14   10.00    4.40
 -12   2  14   16.10    4.10
  12   2 -14   24.70    3.90
  11  -2 -14   11.70    4.10
 -11  -2  14    8.30    4.10
  11   2 -14    8.90    3.30
 -11   2  14   16.20    4.00
  10  -2 -14    5.80    3.40
 -10  -2  14    4.10    3.70
 -10   2  14    7.60    3.40
  10   2 -14   15.90    3.10
  -9  -2  14   17.80    4.20
   9  -2 -14   19.30    4.30
  -9   2  14   38.80    4.20
   9   2 -14   26.30    3.70
   8  -2 -14    4.90    3.00
  -8  -2  14   -0.80    3.10
  -8   2  14    2.30    3.00
   8   2 -14    2.90    2.40
   7  -2 -14   39.60    4.90
  -7  -2  14   36.50    5.00
  -7   2  14   36.90    4.30
   7   2 -14   41.30    4.60
  -7   2  14   46.40    4.80
   6  -2 -14   83.19    8.40
  -6  -2  14   89.49    8.50
  -6   2  14   94.39    8.00
  -6   2  14   84.09    8.30
   6   2 -14   76.59    8.10
   5  -2 -14   46.10    5.50
  -5  -2  14   50.29    5.40
  -5   2  14   43.30    4.80
   5   2 -14   45.50    5.00
  -5   2  14   41.60    5.10
  -4  -2  14   13.00    3.10
   4  -2 -14   10.00    2.80
  -4   2  14   11.80    2.50
   4   2 -14   10.50    2.60
   3  -2 -14   56.89    6.40
  -3  -2  14   65.79    6.20
  -3   2  14   61.19    5.90
   3   2 -14   55.69    6.00
  -2  -2  14   52.89    5.40
   2  -2 -14   49.60    5.30
  -2   2  14   41.00    4.70
   2   2 -14   45.60    5.10
   1  -2 -14   50.19    7.80
  -1  -2  14   97.49    7.90
  -1   2  14   93.19    7.60
   1   2 -14   89.89    7.70
   0  -2  14   46.70    4.80
   0  -2 -14   41.30    4.80
   0   2  14   38.80    4.40
   0   2 -14   31.60    4.20
  -1  -2 -14   38.00    5.00
   1  -2  14   48.00    5.00
   1   2  14   45.40    4.80
  -1   2 -14   40.70    4.60
   2  -2  14    0.00    2.60
  -2  -2 -14   -2.30    2.70
  -2   2 -14   -2.40    2.20
   2   2  14    1.70    2.10
  -3  -2 -14    2.00    3.00
   3  -2  14    0.40    2.60
  -3   2 -14   -0.80    2.20
   3   2  14    0.70    2.30
  -4  -2 -14    1.30    2.90
   4  -2  14    0.20    2.80
  -4   2 -14   -0.10    2.50
   4   2  14    0.50    2.30
  -5  -2 -14   -0.90    3.00
   5  -2  14   -0.20    2.80
   5   2  14   -1.60    2.40
  -5   2 -14   -1.50    2.60
   6  -2  14   -2.50    3.10
  -6  -2 -14   -0.40    3.60
   6   2  14    0.60    2.50
  -6   2 -14   -0.60    2.60
  -7  -2 -14   -3.00    3.70
   7  -2  14    3.10    3.10
   7   2  14   -1.60    2.60
  -7   2 -14   -1.30    2.70
  -8  -2 -14   17.50    5.10
   8  -2  14   39.50    4.80
   8   2  14   26.10    4.20
  -9  -2 -14   20.00    5.70
   9  -2  14   30.50    4.80
   9   2  14   17.60    4.10
 -10  -2 -14    2.40    5.00
  10   2  14    1.10    3.70
 -11  -2 -14   25.70    7.40
  11   2  14   21.70    5.00
  15  -3 -14    1.90    5.70
 -15  -3  14    0.10    5.90
 -15   3  14    8.60    5.40
 -14  -3  14   -9.50    5.40
  14  -3 -14    3.30    5.40
 -14   3  14   -4.50    4.40
 -13  -3  14   10.40    5.00
  13  -3 -14   -2.70    4.70
  13   3 -14    2.70    3.80
 -13   3  14    4.20    4.40
  12  -3 -14   -3.20    4.10
 -12  -3  14   -0.20    4.50
 -12   3  14   -0.20    3.70
  12   3 -14   -3.30    3.40
 -11  -3  14    3.90    4.20
  11  -3 -14   -2.10    4.20
 -11   3  14    4.30    3.70
  11   3 -14    0.00    3.20
  10  -3 -14   44.50    6.30
 -10  -3  14   38.40    6.20
 -10   3  14   64.69    6.20
  10   3 -14   49.30    5.70
   9  -3 -14    0.00    3.30
  -9  -3  14   -0.70    3.60
   9   3 -14    3.10    3.00
  -9   3  14    1.70    3.40
   8  -3 -14   20.40    4.40
  -8  -3  14   23.70    4.20
   8   3 -14   22.90    3.70
   7  -3 -14    3.70    3.10
  -7  -3  14    2.40    3.40
   7   3 -14   -2.80    2.80
   6  -3 -14   18.00    3.90
  -6  -3  14   19.80    4.20
  -6   3  14   25.60    3.10
   6   3 -14   20.20    3.40
  -5  -3  14    2.30    3.10
   5  -3 -14   -0.90    3.00
  -5   3  14    1.50    2.30
   5   3 -14   -0.70    2.40
   4  -3 -14   -1.10    2.80
  -4  -3  14    7.80    3.20
   4   3 -14    1.50    2.50
  -4   3  14   -0.30    2.10
   3  -3 -14   -1.90    3.00
  -3  -3  14    0.40    3.00
   3   3 -14   -1.10    2.50
  -3   3  14    0.70    2.10
   2  -3 -14   96.99    9.90
  -2  -3  14  113.19    9.80
   2   3 -14   95.69    9.50
  -2   3  14  102.49    9.30
  -1  -3  14   81.39    8.10
   1  -3 -14   87.09    8.40
   1   3 -14   83.39    7.70
  -1   3  14   71.09    7.60
   0  -3 -14  104.99   10.20
   0  -3  14  100.59    9.90
   0   3  14  106.79    9.60
   0   3 -14  102.09    9.70
   1  -3  14   -2.10    2.70
  -1  -3 -14    0.10    2.80
  -1   3 -14   -3.20    2.30
   1   3  14   -0.20    2.40
  -2  -3 -14   31.50    4.60
   2  -3  14   29.60    4.20
   2   3  14   23.10    3.70
  -2   3 -14   27.90    3.90
   3  -3  14    5.90    3.00
  -3  -3 -14    0.90    3.20
  -3   3 -14   -1.00    2.50
   3   3  14    2.50    2.50
   4  -3  14    3.70    3.20
  -4  -3 -14    5.10    3.40
  -4   3 -14    3.70    2.70
   4   3  14    0.60    2.30
  -5  -3 -14   18.60    4.60
   5  -3  14   35.40    4.50
  -5   3 -14   30.10    4.00
   5   3  14   22.10    3.70
  -6  -3 -14   33.10    5.20
   6  -3  14   29.20    4.80
  -6   3 -14   32.50    5.50
   6   3  14   27.90    4.50
   7  -3  14    0.30    3.70
  -7  -3 -14   -2.40    4.20
   7   3  14   -3.00    3.20
   8  -3  14   31.40    5.20
  -8  -3 -14   27.70    6.00
   8   3  14   26.50    4.80
   9  -3  14    3.40    4.70
  -9  -3 -14   -6.50    4.80
   9   3  14    6.40    4.20
 -12  -4  14   19.20    6.40
  12  -4 -14   23.60    6.00
  12   4 -14   23.10    5.10
  11  -4 -14    6.30    5.00
 -11  -4  14   -0.80    4.80
  11   4 -14   -4.80    3.90
 -10  -4  14   11.20    4.70
  10  -4 -14   13.10    5.00
  10   4 -14   21.20    4.40
   9  -4 -14   26.10    5.40
  -9  -4  14   25.40    5.40
   9   4 -14   32.30    4.70
  -8  -4  14    8.30    4.30
   8  -4 -14   18.50    4.50
   8   4 -14   13.00    3.80
  -7  -4  14   16.50    4.50
   7  -4 -14   18.90    4.60
   7   4 -14   24.30    4.10
  -6  -4  14   -3.60    3.70
   6  -4 -14    2.70    3.90
   6   4 -14    5.00    3.20
   5  -4 -14    5.30    3.70
  -5  -4  14   -3.30    3.70
   5   4 -14    1.30    3.00
  -4  -4  14    3.30    3.60
   4  -4 -14    7.10    3.70
   4   4 -14    5.30    3.20
  -4   4  14    4.80    2.90
   3  -4 -14   73.19    7.30
  -3  -4  14   51.09    6.70
   3   4 -14   57.69    6.60
  -3   4  14   54.89    6.30
  -2  -4  14    1.70    3.40
   2  -4 -14    0.80    3.70
  -2   4  14    1.20    2.70
   2   4 -14   -0.50    2.90
  -1  -4  14   30.60    4.40
   1  -4 -14   26.90    4.80
   1   4 -14   24.50    4.00
  -1   4  14   26.40    4.00
   0  -4  14   32.30    4.70
   0  -4 -14   23.80    4.90
   0   4 -14   28.20    4.20
   0   4  14   30.10    4.20
  -1  -4 -14   31.30    4.60
   1  -4  14   17.20    4.00
   1   4  14   17.00    3.60
  -1   4 -14   15.60    3.70
   2  -4  14   19.90    4.20
  -2  -4 -14   17.60    4.50
   2   4  14   25.70    4.00
  -2   4 -14   21.40    3.90
   3  -4  14   47.60    5.90
  -3  -4 -14   48.20    6.40
  -3   4 -14   47.70    5.60
   3   4  14   42.10    5.60
  -4  -4 -14   12.40    4.60
   4  -4  14    8.10    4.20
   4   4  14    9.10    3.60
  -4   4 -14    4.90    3.30
   5  -4  14   19.80    4.80
  -5  -4 -14   28.20    5.30
   5   4  14   21.20    4.30
   6  -4  14    1.60    4.30
  -6  -4 -14    0.10    4.30
   6   4  14    2.40    3.90
   7  -4  14   54.99    7.40
  -9  -5  14    1.60    5.40
   8  -5 -14   -0.20    7.90
  -8  -5  14    6.00    5.30
   7  -5 -14    3.40    5.10
  -7  -5  14   -3.20    4.70
   7   5 -14    5.10    4.20
   6  -5 -14    5.80    4.90
  -6  -5  14   -5.30    4.60
   6   5 -14    1.50    4.10
  -5  -5  14   -1.80    4.70
   5  -5 -14    0.30    4.60
   5   5 -14    0.90    4.00
   4  -5 -14    5.80    4.80
  -4  -5  14    1.70    4.60
   4   5 -14    5.00    4.00
  -3  -5  14   26.40    5.00
   3  -5 -14   13.90    5.60
   3   5 -14   14.50    4.40
   2  -5 -14    4.00    4.40
  -2  -5  14   -1.10    4.50
  -2   5  14    3.70    3.70
   2   5 -14    5.70    3.90
   1  -5 -14    3.20    5.00
  -1  -5  14    2.80    4.30
   1   5 -14   -1.30    3.70
  -1   5  14    0.00    3.60
   0  -5 -14    3.80    4.80
   0  -5  14    4.80    4.50
   0   5  14    3.20    3.80
   0   5 -14    2.60    3.90
   1  -5  14   -0.60    4.20
  -1  -5 -14    1.30    4.20
  -1   5 -14    0.70    4.00
   1   5  14    4.50    3.80
   2  -5  14   -4.00    4.20
  -2  -5 -14    1.20    4.80
   2   5  14    6.30    4.00
  -2   5 -14    3.70    4.00
   3   5  14    0.90    6.00
 -16   0  15    6.70    5.40
 -15   0  15   20.00    5.40
 -14   0  15    2.20    4.80
 -13   0  15   46.20    6.20
 -12   0  15    0.30    3.90
 -11   0  15  531.85   45.90
  10   0 -15    2.00    2.80
 -10   0  15   -6.00    3.40
   9   0 -15   23.90    3.40
  -9   0  15   19.70    4.10
  -8   0  15    0.30    3.10
   8   0 -15   -2.40    2.40
   7   0 -15   20.00    3.10
  -7   0  15   15.50    3.70
  -6   0  15   -4.50    3.00
   6   0 -15    0.70    2.30
   5   0 -15    0.70    2.30
  -5   0  15    1.80    2.60
  -4   0  15   -1.00    2.40
   4   0 -15   -1.70    2.30
   3   0 -15   12.70    2.70
  -3   0  15    4.70    2.70
   2   0 -15    0.40    2.10
  -2   0  15   -2.10    2.40
   1   0 -15   48.30    5.30
  -1   0  15   52.69    5.50
   0   0  15    0.50    2.50
   0   0 -15   -1.60    2.10
  -1   0 -15   41.40    4.80
   1   0  15   47.90    5.00
  -2   0 -15   -0.70    2.30
  -3   0 -15  230.38   20.20
  -4   0 -15   -1.40    2.40
  -4   0 -15   -0.50    3.80
  -5   0 -15   16.60    4.00
  -5   0 -15   16.50    3.20
   6   0  15    1.80    2.70
  -6   0 -15    3.50    3.80
  -7   0 -15  111.39   11.30
   7   0  15  115.29   10.70
  -8   0 -15    1.80    4.20
   8   0  15    0.20    3.10
  -9   0 -15   36.60    6.30
   9   0  15   41.40    5.30
 -10   0 -15    1.50    4.90
 -11   0 -15   55.79    8.30
 -16  -1  15   18.20    6.10
 -16   1  15   19.50    5.80
 -15  -1  15    9.10    5.00
 -15   1  15    0.50    4.80
 -14  -1  15    2.20    4.40
 -14   1  15   -1.40    4.30
 -13  -1  15    4.60    4.10
 -13   1  15    1.40    3.80
 -12  -1  15   30.30    5.30
 -12   1  15   36.50    5.20
  11  -1 -15   35.40    6.00
 -11  -1  15   25.70    4.80
 -11   1  15   35.90    5.10
  11   1 -15   20.00    3.90
  10  -1 -15   44.00    5.60
 -10  -1  15   42.30    5.80
 -10   1  15   45.20    5.80
  10   1 -15   47.40    5.20
   9  -1 -15   24.00    3.90
  -9  -1  15   17.10    4.20
   9   1 -15   26.10    3.60
  -9   1  15   22.50    4.10
   8  -1 -15   12.50    3.10
  -8  -1  15    6.60    3.50
   8  -1 -15   12.00    2.80
  -8   1  15    9.80    3.50
   8   1 -15    6.80    2.80
  -7  -1  15   79.19    8.30
   7  -1 -15   84.19    8.00
   7  -1 -15   78.39    8.10
   7   1 -15   93.89    8.00
  -7   1  15   84.49    8.40
   6  -1 -15    9.20    2.70
  -6  -1  15    7.90    3.10
   6  -1 -15    7.30    2.50
   6   1 -15    5.90    2.50
  -6   1  15    8.90    3.00
   5  -1 -15   97.39   10.20
   5  -1 -15  116.69   10.20
  -5  -1  15  113.39   10.40
   5   1 -15  125.69   10.30
  -5   1  15  112.59   10.40
  -4  -1  15   41.20    5.10
   4  -1 -15   41.90    5.10
   4  -1 -15   54.99    5.00
   4   1 -15   40.70    4.80
  -4   1  15   53.89    5.30
   3  -1 -15    7.20    2.30
  -3  -1  15    7.90    3.00
   3  -1 -15   10.70    2.60
   3   1 -15    9.20    2.30
  -3   1  15    9.00    2.70
   2  -1 -15   33.30    4.20
   2  -1 -15   40.00    4.40
  -2  -1  15   43.20    4.60
  -2   1  15   29.80    4.50
   2   1 -15   35.00    4.30
  -1  -1  15   91.69    9.00
   1  -1 -15  101.39    8.80
   1  -1 -15   95.39    8.90
   1   1 -15   87.29    8.80
   0  -1 -15   10.60    2.90
   0  -1 -15   15.30    3.10
   0  -1  15   15.30    3.10
   0   1 -15   11.00    2.70
   1  -1  15   12.70    3.00
  -1  -1 -15   12.60    3.00
  -1  -1 -15   15.10    2.90
  -1   1 -15    6.50    2.60
  -2  -1 -15  147.89   13.10
   2  -1  15  137.89   12.90
  -2   1 -15  149.69   13.00
   2   1  15  140.69   12.90
  -3  -1 -15    5.90    2.90
   3  -1  15    9.20    2.80
   3   1  15    8.90    2.60
  -3   1 -15    5.30    2.60
  -4  -1 -15    3.70    3.40
   4  -1  15    3.90    2.70
   4   1  15    3.10    2.20
  -4   1 -15    2.80    2.50
   5  -1  15   -2.20    2.90
  -5  -1 -15    0.70    3.00
   5   1  15    6.40    2.70
  -5   1 -15    4.20    2.60
  -6  -1 -15   43.80    6.10
   6   1  15   50.29    5.20
  -6   1 -15   40.40    5.10
  -7  -1 -15   17.50    4.70
  -7   1 -15   14.20    3.40
   7   1  15   18.40    3.50
  -8  -1 -15   60.29    7.60
   8   1  15   60.39    6.60
  -9  -1 -15   -3.50    5.10
   9   1  15    1.90    3.10
 -10  -1 -15   31.70    7.00
  10   1  15   29.90    4.90
 -11  -1 -15    2.20    5.80
  11   1  15    1.30    5.70
  16  -2 -15   -1.30    6.00
  15  -2 -15    5.40    5.70
 -15  -2  15   16.10    5.70
 -15   2  15   11.40    5.20
 -14  -2  15    2.60    5.00
  14  -2 -15    5.40    5.00
 -14   2  15   13.30    4.50
  13  -2 -15   -2.20    4.50
 -13  -2  15   11.20    4.70
 -13   2  15    7.80    4.40
 -12  -2  15   -1.80    4.10
  12  -2 -15    1.90    4.10
 -12   2  15   -0.20    3.80
  12   2 -15   -2.70    3.10
 -11  -2  15   19.70    5.00
  11  -2 -15   27.00    5.00
 -11   2  15   32.60    4.70
  11   2 -15   33.50    4.30
 -10  -2  15    9.10    4.00
  10  -2 -15    7.80    3.80
  10   2 -15    4.80    3.00
 -10   2  15    5.00    3.40
   9  -2 -15   11.70    3.60
  -9  -2  15    3.90    3.60
  -9   2  15   15.40    3.50
   9   2 -15    7.90    2.90
  -8  -2  15   55.49    6.40
   8  -2 -15   57.89    6.80
   8   2 -15   56.89    6.20
  -8   2  15   61.99    6.50
   7  -2 -15   25.10    4.00
  -7  -2  15   24.50    4.30
  -7   2  15   21.40    3.50
   7   2 -15   21.20    3.60
  -7   2  15   33.50    4.00
  -6  -2  15   -0.40    3.00
   6  -2 -15    1.90    2.80
  -6   2  15    3.90    2.40
   6   2 -15    4.30    2.60
  -6   2  15    3.30    3.10
   5  -2 -15    5.90    2.80
  -5  -2  15    6.00    3.10
  -5   2  15    5.60    2.40
   5   2 -15    9.50    2.70
   4  -2 -15   12.70    3.10
  -4  -2  15    9.80    3.40
  -4   2  15   12.20    2.70
   4   2 -15   12.20    2.90
   3  -2 -15   20.00    3.60
  -3  -2  15   20.30    3.80
   3   2 -15   18.30    3.30
  -3   2  15   24.20    3.20
  -2  -2  15   11.70    3.20
   2  -2 -15   13.60    3.00
   2   2 -15   10.00    2.40
  -2   2  15   11.20    2.60
  -1  -2  15   20.80    3.90
   1  -2 -15   25.40    3.80
   1   2 -15   21.70    3.50
  -1   2  15   29.60    3.50
   0  -2  15   11.50    3.10
   0  -2 -15    6.50    2.70
   0   2  15    4.40    2.20
   0   2 -15    3.10    2.40
  -1  -2 -15   50.49    6.00
   1  -2  15   54.19    5.90
   1   2  15   55.69    5.50
  -1   2 -15   55.19    5.80
  -2  -2 -15    4.20    2.90
   2  -2  15    4.40    3.00
   2   2  15    4.50    2.40
  -2   2 -15   -1.80    2.40
  -3  -2 -15   52.49    5.90
   3  -2  15   60.69    5.70
   3   2  15   37.80    5.20
  -3   2 -15   48.30    5.30
  -4  -2 -15   44.50    5.10
   4  -2  15   35.50    4.60
  -4   2 -15   34.80    4.60
   4   2  15   24.60    4.20
   5  -2  15   -2.10    3.10
  -5  -2 -15    2.90    3.30
  -5   2 -15    0.20    2.70
   5   2  15   -0.70    2.60
  -6  -2 -15   22.10    5.10
   6  -2  15   24.30    4.40
   6   2  15   25.30    3.90
  -6   2 -15   29.20    4.10
  -7  -2 -15   31.90    5.60
   7  -2  15   42.10    5.20
  -7   2 -15   38.90    4.80
   7   2  15   33.00    4.70
  -8  -2 -15    6.20    4.90
   8  -2  15    5.70    4.10
   8   2  15    8.30    3.50
  -9  -2 -15   22.60    6.10
   9   2  15   19.00    4.30
 -10  -2 -15    5.40    6.10
  10   2  15    3.50    4.10
  14  -3 -15    0.50    5.00
 -14  -3  15    3.20    5.60
 -14   3  15   -1.10    4.80
 -13  -3  15   24.60    5.90
  13  -3 -15   19.20    5.90
 -13   3  15   25.10    5.50
  13   3 -15   30.50    5.10
 -12  -3  15    4.60    4.90
  12  -3 -15   -4.60    4.80
 -12   3  15    3.50    4.30
  12   3 -15   11.00    4.10
  11  -3 -15   11.10    4.30
 -11  -3  15   -0.10    4.60
  11   3 -15   10.20    3.80
 -11   3  15   11.70    4.10
 -10  -3  15   -4.50    3.90
  10  -3 -15    6.20    3.90
 -10   3  15   -4.90    4.50
  10   3 -15    1.00    3.40
   9  -3 -15   14.30    4.10
  -9  -3  15    4.00    4.00
   9   3 -15   10.30    3.50
  -8  -3  15  103.19   10.00
   8  -3 -15   89.89    9.80
   8   3 -15  105.59    9.60
   7  -3 -15   68.99    8.30
  -7  -3  15   81.59    8.20
   7   3 -15   78.89    7.70
  -6  -3  15   13.60    3.70
   6  -3 -15   11.10    3.90
   6   3 -15   20.60    3.60
  -6   3  15   16.50    3.00
  -5  -3  15   82.39    7.70
   5  -3 -15   73.29    7.80
   5   3 -15   72.69    7.20
  -5   3  15   61.19    6.90
   4  -3 -15    4.50    3.10
  -4  -3  15    1.40    3.30
   4   3 -15    2.90    2.50
  -4   3  15    7.80    2.60
  -3  -3  15   -0.60    3.10
   3  -3 -15    4.50    3.30
  -3   3  15    7.20    2.50
   3   3 -15    1.40    2.70
  -2  -3  15    5.60    3.40
   2  -3 -15    7.10    3.20
  -2   3  15    7.90    2.60
   2   3 -15   11.70    2.90
   1  -3 -15    5.30    3.20
  -1  -3  15    0.70    3.20
   1   3 -15    8.00    2.80
  -1   3  15    3.00    2.20
   0  -3  15   -1.10    3.00
   0  -3 -15    4.20    3.10
   0   3  15    2.00    2.50
   0   3 -15    4.30    2.70
   1  -3  15   83.19    7.60
  -1  -3 -15   66.99    8.00
   1   3  15   76.79    7.30
  -1   3 -15   66.49    7.40
  -2  -3 -15   27.90    4.70
   2  -3  15   33.70    4.50
   2   3  15   27.70    4.00
  -2   3 -15   28.80    4.10
   3  -3  15   33.20    4.40
  -3  -3 -15   26.20    4.80
  -3   3 -15   27.00    4.10
   3   3  15   23.70    3.90
   4  -3  15    5.00    3.30
  -4  -3 -15    1.60    3.40
  -4   3 -15    2.60    3.00
   4   3  15    5.00    2.90
   5  -3  15   21.70    4.40
  -5  -3 -15   20.30    4.70
   5   3  15   33.00    4.30
  -5   3 -15   27.80    4.20
   6  -3  15    0.10    3.90
  -6  -3 -15   -0.20    4.20
   6   3  15    3.50    3.20
  -7  -3 -15   -0.70    5.00
   7  -3  15    0.10    4.00
   7   3  15    1.70    3.70
  -8  -3 -15   -5.10    5.10
   8  -3  15    9.70    4.90
   8   3  15    3.10    4.00
 -12  -4  15    1.20    6.00
  12  -4 -15   10.10    5.70
  12   4 -15    5.50    4.90
 -11  -4  15    0.00    5.20
  11  -4 -15   12.10    5.50
  11   4 -15   11.60    4.50
  10  -4 -15    3.30    5.00
 -10  -4  15    0.90    4.80
  10   4 -15    0.30    4.10
   9  -4 -15   18.40    5.20
  -9  -4  15   23.30    5.60
   9   4 -15   24.70    4.60
  -8  -4  15   19.30    4.90
   8  -4 -15   16.50    4.80
   8   4 -15   15.50    4.30
  -7  -4  15    4.50    4.20
   7  -4 -15    2.80    4.40
   7   4 -15   -1.70    3.60
  -6  -4  15   23.70    4.70
   6  -4 -15   22.50    4.80
   6   4 -15   23.30    4.30
   5  -4 -15    3.40    3.90
  -5  -4  15    3.40    4.00
   5   4 -15    1.30    3.30
  -4  -4  15   11.60    4.10
   4  -4 -15    4.90    4.10
   4   4 -15    6.60    3.00
  -4   4  15    7.30    3.20
   3  -4 -15   19.50    4.50
  -3  -4  15    6.60    3.80
   3   4 -15    9.50    3.60
  -3   4  15   14.40    3.30
   2  -4 -15   22.90    4.70
  -2  -4  15   33.30    4.90
  -2   4  15   34.20    4.40
   2   4 -15   29.90    4.50
   1  -4 -15   24.50    5.20
  -1  -4  15   41.00    5.10
   1   4 -15   28.30    4.50
  -1   4  15   37.10    4.50
   0  -4 -15   21.00    4.80
   0  -4  15   26.20    4.60
   0   4 -15   22.40    4.00
   0   4  15   17.70    3.80
   1  -4  15   -0.20    3.70
  -1  -4 -15    4.50    3.70
  -1   4 -15    2.80    3.30
   1   4  15    1.70    3.20
  -2  -4 -15   25.00    5.10
   2  -4  15   28.70    4.80
   2   4  15   18.40    4.10
  -2   4 -15   30.20    4.50
   3  -4  15    4.90    4.00
  -3  -4 -15   -0.30    4.20
  -3   4 -15   -0.60    3.50
   3   4  15   -2.90    3.20
  -4  -4 -15   26.50    5.80
   4  -4  15   35.00    5.40
  -4   4 -15   26.30    4.80
   4   4  15   44.70    5.10
  -5  -4 -15    0.20    4.50
   5  -4  15   -1.80    4.40
   5   4  15    3.60    3.70
   6  -4  15   12.20    5.70
  -7  -5  15   48.10    7.50
   6  -5 -15    6.00    8.40
  -6  -5  15   -3.00    5.00
  -5  -5  15   30.10    6.00
   5  -5 -15   32.30    6.30
   5   5 -15   36.70    5.70
  -4  -5  15   -2.50    4.70
   4  -5 -15    3.10    4.90
   4   5 -15   -0.60    4.20
  -3  -5  15   31.00    5.30
   3  -5 -15   23.00    5.50
   3   5 -15   10.30    4.20
   2  -5 -15    0.80    4.80
  -2  -5  15    0.30    4.50
   2   5 -15    3.50    4.10
  -2   5  15   -1.90    3.70
   1  -5 -15    4.50    5.00
  -1  -5  15    5.10    4.70
  -1   5  15    1.90    4.10
   1   5 -15    6.00    4.10
   0  -5  15    7.60    5.80
   0  -5 -15   14.30    8.60
   0   5  15    7.50    4.10
   0   5 -15    6.50    4.50
   1   5  15    1.80    4.10
  -1   5 -15    5.40    4.40
 -16   0  16   23.20    6.40
 -15   0  16   -4.70    5.70
 -14   0  16   20.40    5.60
 -13   0  16    2.90    4.50
 -12   0  16   57.39    7.10
 -11   0  16    4.40    3.90
  10   0 -16   45.10    5.00
 -10   0  16   37.70    5.70
   9   0 -16   -1.00    2.70
  -9   0  16    6.30    3.60
  -8   0  16   91.19    9.40
   8   0 -16   98.39    9.20
   7   0 -16    1.40    2.60
  -7   0  16   -1.00    3.20
  -6   0  16  477.55   41.60
   6   0 -16  487.05   41.50
   5   0 -16   -1.20    2.40
  -5   0  16   -0.60    2.80
   4   0 -16   71.39    7.30
  -4   0  16   75.49    7.40
   3   0 -16   -1.70    2.50
  -3   0  16   -3.60    2.80
   2   0 -16   18.00    3.10
  -2   0  16   13.10    3.30
  -1   0  16    3.00    2.70
   1   0 -16    2.00    2.50
   0   0 -16    1.30    2.30
   0   0  16    3.50    2.80
  -1   0 -16   -2.90    2.30
  -2   0 -16   22.20    3.50
  -3   0 -16    1.60    2.60
  -4   0 -16  165.08   14.80
  -5   0 -16   -1.10    2.70
   6   0  16    6.20    3.10
   7   0  16    1.50    3.40
   8   0  16  134.39   12.80
   9   0  16    0.30    3.70
 -15  -1  16   19.40    5.90
 -15   1  16   10.40    5.40
 -14  -1  16    3.90    5.00
 -14   1  16   11.30    4.80
 -13  -1  16   -3.40    4.30
 -13   1  16   10.60    4.40
 -12  -1  16    6.60    4.50
 -12   1  16    4.60    4.30
 -11  -1  16   17.90    4.60
  11   1 -16   20.00    3.60
 -11   1  16   17.70    4.60
 -10  -1  16   56.99    7.20
 -10   1  16   73.49    7.30
  10   1 -16   60.19    6.60
  -9  -1  16  134.59   13.50
   9   1 -16  151.98   13.10
  -9   1  16  144.99   13.40
   8  -1 -16  124.39   12.10
  -8  -1  16  135.79   12.50
   8   1 -16  121.19   12.10
  -8   1  16  157.38   12.50
   7  -1 -16   -1.10    2.60
  -7  -1  16   -1.30    3.20
  -7   1  16    1.00    3.30
   7   1 -16   -2.60    2.50
  -6  -1  16   61.19    6.90
   6  -1 -16   61.69    6.50
  -6   1  16   70.19    6.80
   6   1 -16   59.29    6.50
  -5  -1  16   -0.40    3.00
   5  -1 -16   -1.40    2.50
   5  -1 -16   -3.10    2.50
   5   1 -16   -2.80    2.40
  -5   1  16   -1.60    3.10
   4  -1 -16   33.30    4.20
   4  -1 -16   34.30    4.20
  -4  -1  16   27.40    4.50
  -4   1  16   38.90    4.50
   4   1 -16   29.20    4.10
   3  -1 -16   44.70    5.40
   3  -1 -16   51.39    5.40
  -3  -1  16   51.79    5.70
  -3   1  16   53.69    6.90
   3   1 -16   45.20    5.30
   2  -1 -16   41.10    4.90
   2  -1 -16   46.10    4.90
  -2  -1  16   40.80    5.00
   2   1 -16   38.20    4.60
  -1  -1  16   44.30    5.30
   1  -1 -16   51.19    5.20
   1  -1 -16   40.10    5.20
   1   1 -16   50.59    5.20
   0  -1 -16  115.59   10.70
   0  -1 -16  115.89   10.60
   0  -1  16  123.49   10.70
   0   1 -16  102.39   10.60
  -1  -1 -16   -1.10    2.70
   1  -1  16    1.00    3.10
  -1  -1 -16    0.40    2.60
  -1   1 -16   -3.30    2.50
  -2  -1 -16   72.79    7.00
   2  -1  16   61.29    6.80
  -2   1 -16   59.99    6.70
   2   1  16   67.39    6.70
  -3  -1 -16   81.99    8.90
   3  -1  16  103.39    8.70
   3   1  16   88.19    8.50
  -3   1 -16   82.69    8.50
   4  -1  16   -0.70    3.10
  -4  -1 -16    1.50    3.30
  -4   1 -16    0.40    2.60
   4   1  16   -2.60    2.60
  -5  -1 -16   51.59    6.40
  -5   1 -16   49.30    5.80
   5   1  16   54.59    5.90
  -6  -1 -16   65.39    7.90
  -6   1 -16   71.09    7.00
   6   1  16   62.59    7.10
  -7  -1 -16   -0.80    4.40
  -7   1 -16    0.20    3.20
   7   1  16    2.30    3.10
   8  -1  16    0.00    3.50
  -8  -1 -16   -0.10    4.80
   8   1  16   -0.70    3.30
  -9  -1 -16   14.60    5.90
   9   1  16   14.50    4.20
 -10  -1 -16    4.60    6.30
  10   1  16   11.80    4.50
  15  -2 -16    4.00    7.80
 -15  -2  16    0.10    5.90
 -15   2  16    1.50    5.30
  14  -2 -16   16.10    5.40
 -14  -2  16   14.20    5.80
 -14   2  16    9.80    5.10
 -13  -2  16   -3.30    4.80
  13  -2 -16   -1.70    4.30
 -13   2  16   -1.50    4.30
  12  -2 -16    0.80    4.40
 -12  -2  16    2.90    4.50
 -12   2  16    6.10    4.20
  12   2 -16    4.30    3.40
  11  -2 -16    6.10    4.00
 -11  -2  16    7.00    4.40
 -11   2  16    8.40    4.10
  11   2 -16    9.30    3.20
  10  -2 -16    8.40    3.80
 -10  -2  16    2.10    4.10
 -10   2  16    3.60    3.60
  10   2 -16    4.40    3.10
   9  -2 -16   33.30    4.80
  -9  -2  16   26.20    4.80
   9   2 -16   22.80    4.10
  -9   2  16   30.50    4.70
  -8  -2  16    4.30    3.50
   8  -2 -16    2.30    3.20
  -8   2  16    1.20    3.30
   8   2 -16    7.60    3.00
  -7  -2  16   -1.20    3.60
   7  -2 -16    0.40    3.10
  -7   2  16    0.20    4.00
  -7   2  16    0.10    2.60
   7   2 -16   -0.40    2.80
   6  -2 -16   37.30    5.20
  -6  -2  16   42.20    5.30
   6   2 -16   43.00    4.90
  -6   2  16   41.00    4.60
   5  -2 -16    1.20    2.70
  -5  -2  16   -6.20    3.00
   5   2 -16   -0.70    2.50
  -5   2  16   -0.30    2.50
  -4  -2  16   33.80    4.40
   4  -2 -16   31.50    4.50
  -4   2  16   31.50    3.90
   4   2 -16   25.40    3.80
   3  -2 -16   47.50    6.00
  -3  -2  16   53.69    6.00
  -3   2  16   53.39    5.70
   3   2 -16   58.69    5.60
   2  -2 -16    0.80    2.70
  -2  -2  16    6.30    3.20
  -2   2  16    7.70    2.60
   2   2 -16    6.70    2.70
  -1  -2  16   -2.80    3.10
   1  -2 -16    0.90    2.70
  -1   2  16    1.00    2.30
   1   2 -16    1.90    2.60
   0  -2  16    6.10    3.20
   0  -2 -16    2.70    2.90
   0   2  16    3.00    2.50
   0   2 -16    4.80    2.60
   1  -2  16   34.00    4.70
  -1  -2 -16   43.00    5.10
   1   2  16   34.80    4.50
  -1   2 -16   33.30    4.50
   2  -2  16   55.09    5.80
  -2  -2 -16   50.59    6.20
  -2   2 -16   54.49    5.80
   2   2  16   47.30    5.60
   3  -2  16    2.20    3.10
  -3  -2 -16    3.30    3.10
   3   2  16    3.30    2.70
  -3   2 -16    4.60    2.80
   4  -2  16   56.79    6.30
  -4  -2 -16   51.49    6.60
  -4   2 -16   58.79    6.30
   4   2  16   58.69    6.20
   5  -2  16   -0.40    3.30
  -5  -2 -16    0.20    3.70
   5   2  16    2.80    2.90
  -5   2 -16   -1.00    3.30
   6  -2  16   59.69    6.50
  -6  -2 -16   49.80    7.10
  -6   2 -16   55.69    6.30
   6   2  16   59.49    6.40
   7  -2  16   17.60    4.70
  -7  -2 -16   15.70    5.00
  -7   2 -16   24.10    4.20
   7   2  16   24.20    4.30
  -8  -2 -16   16.30    5.70
   8   2  16    1.00    3.50
  -9  -2 -16    5.20    5.60
   9   2  16    4.10    4.00
  13  -3 -16    8.50    5.70
 -13  -3  16   20.40    6.20
 -13   3  16    7.70    5.20
  13   3 -16   11.80    5.00
  12  -3 -16   81.29    9.10
 -12  -3  16   55.19    8.30
 -12   3  16   71.69    8.10
  12   3 -16   57.49    7.40
 -11  -3  16    3.40    4.70
  11  -3 -16    1.20    4.50
  11   3 -16   -2.00    3.60
  10  -3 -16   20.90    4.80
 -10  -3  16    3.50    4.60
  10   3 -16   21.30    4.20
   9  -3 -16    2.10    3.80
  -9  -3  16   -4.20    4.10
   9   3 -16   -0.10    3.20
   8  -3 -16    1.50    3.80
  -8  -3  16    0.30    3.90
   8   3 -16    5.40    3.30
   7  -3 -16   17.00    4.50
  -7  -3  16   21.20    4.40
   7   3 -16   17.60    3.70
  -6  -3  16    0.50    3.70
   6  -3 -16    4.40    3.40
   6   3 -16   -0.80    2.90
  -6   3  16    0.90    3.30
   5  -3 -16    1.50    3.30
  -5  -3  16   -0.70    3.60
  -5   3  16    1.00    2.50
   5   3 -16   -2.50    2.90
  -4  -3  16   81.09    7.50
   4  -3 -16   66.19    7.60
  -4   3  16   59.29    6.60
   4   3 -16   60.39    6.90
   3  -3 -16   55.29    6.80
  -3  -3  16   62.89    6.70
  -3   3  16   54.39    6.00
   3   3 -16   59.09    6.40
   2  -3 -16   21.70    4.30
  -2  -3  16   27.30    4.40
  -2   3  16   22.10    3.60
   2   3 -16   28.80    4.00
   1  -3 -16    7.70    3.50
  -1  -3  16    5.30    3.50
   1   3 -16    7.40    3.00
  -1   3  16    8.60    2.70
   0  -3  16   26.40    4.20
   0  -3 -16   14.80    3.70
   0   3  16   18.40    3.40
   0   3 -16   20.40    3.60
   1  -3  16    0.20    3.60
  -1  -3 -16    3.40    3.30
   1   3  16    3.40    2.80
  -1   3 -16    0.90    2.90
   2  -3  16    0.50    3.40
  -2  -3 -16    1.30    3.60
  -2   3 -16    4.60    2.90
   2   3  16    2.30    2.80
  -3  -3 -16    4.80    3.80
   3  -3  16    9.70    3.70
  -3   3 -16    6.10    3.20
   3   3  16    8.00    3.10
   4  -3  16    4.10    4.00
  -4  -3 -16    0.50    3.70
   4   3  16    4.10    3.00
  -4   3 -16    3.80    3.30
   5  -3  16   36.30    5.40
  -5  -3 -16   29.40    5.80
  -5   3 -16   44.90    5.40
   5   3  16   42.80    5.20
   6  -3  16   23.50    4.80
  -6  -3 -16   12.60    5.10
   6   3  16   22.90    4.30
  -7  -3 -16    2.70    5.40
   7  -3  16    4.10    4.90
   7   3  16    5.10    4.00
  11  -4 -16    6.70    5.50
 -11  -4  16    7.60    6.90
  11   4 -16    1.00    5.40
  10  -4 -16    3.50    5.10
 -10  -4  16   -2.50    5.10
  10   4 -16    0.30    4.50
   9  -4 -16    5.90    5.10
  -9  -4  16   -1.00    5.20
   9   4 -16   -1.20    4.30
  -8  -4  16   -4.60    4.50
   8  -4 -16    2.90    4.90
   8   4 -16    2.60    4.10
  -7  -4  16   -1.30    4.70
   7  -4 -16   -1.10    4.40
   7   4 -16    3.50    4.00
  -6  -4  16    5.70    4.50
   6  -4 -16    5.30    4.40
   6   4 -16   -2.10    3.50
  -5  -4  16   42.60    6.20
   5  -4 -16   44.90    6.30
   5   4 -16   42.60    5.60
   4  -4 -16   81.99    8.80
  -4  -4  16   78.79    8.20
   4   4 -16   53.19    7.30
  -4   4  16   73.29    7.60
  -3  -4  16    1.90    3.90
   3  -4 -16    2.70    3.70
  -3   4  16   -1.40    3.10
   3   4 -16    2.30    3.40
  -2  -4  16   -1.30    4.00
   2  -4 -16    0.60    3.90
   2   4 -16    8.00    3.40
  -2   4  16    2.70    3.40
   1  -4 -16    2.10    4.30
  -1  -4  16    1.80    4.10
   1   4 -16    9.10    3.70
  -1   4  16    1.20    3.30
   0  -4 -16    9.50    4.40
   0  -4  16    0.60    4.20
   0   4 -16    5.10    3.60
   0   4  16    3.60    3.30
   1  -4  16    0.80    4.10
  -1  -4 -16   -2.10    4.10
   1   4  16   -1.80    3.40
  -1   4 -16    0.00    3.50
  -2  -4 -16    4.90    4.60
   2  -4  16    0.90    4.20
  -2   4 -16    7.70    3.90
   2   4  16   -0.10    3.50
   3  -4  16   -4.70    4.30
  -3  -4 -16    2.40    4.70
   3   4  16   -2.10    3.60
  -3   4 -16   -0.20    3.90
  -4  -4 -16   -0.30    4.70
   4  -4  16    2.60    4.60
   4   4  16    2.70    3.90
  -4   4 -16    6.00    4.00
  -2   5  16    3.20    4.40
 -15   0  17   13.00    6.50
 -14   0  17   -0.70    5.40
 -13   0  17   -1.30    4.80
 -12   0  17    2.10    4.60
 -11   0  17   26.40    4.90
 -10   0  17    0.70    4.00
  10   0 -17    1.40    3.10
  -9   0  17   32.00    5.20
   9   0 -17   35.30    4.60
   8   0 -17    3.70    3.10
  -8   0  17   -1.90    3.50
  -7   0  17   59.79    6.30
   7   0 -17   45.40    5.70
   6   0 -17    1.40    2.80
  -6   0  17   -3.10    3.40
  -5   0  17    5.50    3.20
   5   0 -17    4.70    3.00
   4   0 -17   -4.50    2.60
  -4   0  17    3.10    3.10
  -3   0  17   -0.20    3.10
   3   0 -17    3.20    2.70
  -2   0  17    0.50    3.00
   2   0 -17   -0.20    2.60
  -1   0  17   49.50    5.30
   1   0 -17   40.10    5.10
   0   0 -17    2.10    2.50
  -1   0 -17    1.00    2.60
  -2   0 -17    1.00    2.80
  -3   0 -17    6.30    3.00
  -4   0 -17   -0.50    3.00
  -5   0 -17   52.69    6.10
   6   0  17   -3.60    3.30
   7   0  17  114.99   11.10
   8   0  17   -0.60    4.00
   9   0  17   12.30    4.60
 -15  -1  17    0.50    5.90
 -15   1  17   -1.00    5.80
 -14  -1  17   81.79   10.10
 -14   1  17   93.79    9.90
 -13  -1  17    1.00    5.00
 -13   1  17    3.10    4.60
 -12  -1  17   -0.60    4.60
 -12   1  17    0.30    4.40
 -11  -1  17    8.70    4.50
 -11   1  17    5.20    4.50
  11   1 -17    8.60    3.20
 -10  -1  17   12.80    4.40
 -10   1  17   15.20    4.40
  10   1 -17   12.20    3.40
  -9  -1  17    2.20    4.10
  -9   1  17    0.30    3.80
   9   1 -17    2.20    2.90
   8  -1 -17   15.60    3.40
  -8  -1  17   16.40    4.10
   8   1 -17    7.40    3.20
  -8   1  17   18.20    4.10
  -7  -1  17   18.60    4.10
   7  -1 -17   16.80    3.60
  -7   1  17   23.70    4.10
   7   1 -17   16.30    3.50
  -6  -1  17    4.40    3.40
   6  -1 -17   -3.70    2.70
  -6   1  17    7.40    3.50
   6   1 -17    2.40    2.70
   5  -1 -17    7.00    2.90
  -5  -1  17    6.70    3.40
   5   1 -17    3.70    2.70
  -5   1  17    8.00    3.50
   4  -1 -17   94.39    8.90
  -4  -1  17   96.09    9.30
   4   1 -17   88.49    8.90
   3  -1 -17   29.20    4.10
  -3  -1  17   24.40    4.30
   3   1 -17   33.90    4.00
   2  -1 -17   14.50    3.30
  -2  -1  17   18.90    3.80
   2   1 -17   16.50    3.20
  -1  -1  17   84.79    8.70
   1  -1 -17   93.59    8.40
   1   1 -17   77.09    8.30
   0  -1  17    1.40    3.10
   0  -1 -17    1.70    2.70
   0   1 -17   -1.10    2.40
   1  -1  17    1.50    3.10
  -1  -1 -17    2.20    2.90
  -1   1 -17    9.20    2.70
   2  -1  17    8.30    3.40
  -2  -1 -17    9.20    3.50
   2   1  17    9.00    2.90
  -2   1 -17    5.00    2.60
   3  -1  17   55.09    5.80
  -3  -1 -17   42.50    5.70
   3   1  17   28.70    4.90
  -3   1 -17   42.90    5.00
  -4  -1 -17   48.90    6.20
   4   1  17   51.39    5.80
  -4   1 -17   49.00    5.60
  -5  -1 -17   -0.30    4.10
  -5   1 -17    1.50    3.00
   5   1  17    6.20    3.20
  -6  -1 -17   43.40    6.70
   6   1  17   49.70    6.00
  -6   1 -17   55.39    6.00
  -7  -1 -17    2.00    5.00
   7   1  17   -0.20    3.60
  -7   1 -17   -0.70    3.60
  -8  -1 -17   84.49    9.70
   8  -1  17   81.69    8.90
   8   1  17   72.19    8.50
  -9  -1 -17    0.00    6.20
   9   1  17    1.00    4.30
 -14  -2  17    0.00    5.80
 -14   2  17    3.60    5.20
 -13  -2  17   10.70    5.50
 -13   2  17    9.30    5.20
 -12  -2  17    6.50    4.80
  12   2 -17    1.80    3.70
 -12   2  17   -4.50    4.30
 -11  -2  17   66.09    8.60
  11  -2 -17   74.59    8.70
  11   2 -17   81.89    8.30
 -11   2  17   79.79    8.40
  10  -2 -17   12.70    4.20
 -10  -2  17   -0.20    4.40
 -10   2  17   12.30    4.20
  10   2 -17   12.70    3.70
  -9  -2  17   33.90    5.50
   9  -2 -17   35.00    5.20
   9   2 -17   35.10    4.80
  -9   2  17   47.30    5.30
  -8  -2  17    1.70    3.80
   8  -2 -17    6.20    3.50
   8   2 -17    8.20    3.10
  -7  -2  17    9.60    4.20
   7  -2 -17   14.00    3.80
   7   2 -17   12.10    3.30
  -7   2  17   13.00    3.20
   6  -2 -17   34.60    4.70
  -6  -2  17   28.40    4.90
  -6   2  17   38.20    4.40
   6   2 -17   29.30    4.10
  -5  -2  17   -2.30    3.20
   5  -2 -17    0.60    3.20
   5   2 -17    1.30    2.40
  -5   2  17    5.80    2.80
  -4  -2  17   20.00    4.40
   4  -2 -17   20.10    4.10
  -4   2  17   23.80    3.70
   4   2 -17   27.20    3.90
  -3  -2  17   39.50    5.00
   3  -2 -17   33.30    4.60
   3   2 -17   28.30    4.20
  -3   2  17   33.30    4.30
   2  -2 -17  119.99   11.40
  -2  -2  17  145.19   11.50
   2   2 -17  118.69   11.10
  -2   2  17  103.99   11.00
   1  -2 -17  213.68   18.70
  -1  -2  17  202.78   18.70
   1   2 -17  213.68   18.60
  -1   2  17  207.58   18.50
   0  -2  17    2.60    3.50
   0  -2 -17    6.80    3.60
   0   2  17   10.80    2.60
   0   2 -17   13.60    3.20
   1  -2  17    6.40    3.40
  -1  -2 -17   -0.10    3.20
   1   2  17    7.20    2.60
  -1   2 -17    5.20    3.00
   2  -2  17   31.50    4.90
  -2  -2 -17   36.80    5.40
  -2   2 -17   39.10    4.70
   2   2  17   36.70    4.60
   3  -2  17   19.20    4.20
  -3  -2 -17   25.70    4.70
  -3   2 -17   19.50    4.10
   3   2  17   21.50    3.80
   4  -2  17   13.80    4.00
  -4  -2 -17   10.00    4.00
  -4   2 -17   14.10    3.60
   4   2  17   12.60    3.40
  -5  -2 -17   38.30    6.00
   5  -2  17   30.80    5.10
  -5   2 -17   40.60    4.90
   5   2  17   23.20    4.40
   6  -2  17    2.50    4.30
  -6  -2 -17    0.50    4.60
   6   2  17    1.90    3.30
  -6   2 -17    4.90    3.60
  -7  -2 -17   57.49    7.80
   7   2  17   51.39    6.50
  -7   2 -17   52.89    6.50
  -8  -2 -17   14.70    6.30
   8   2  17    5.90    4.30
  13  -3 -17    9.90    5.60
 -13   3  17    5.00    9.60
  13   3 -17   -2.20    4.80
 -12  -3  17   35.20    6.80
  12  -3 -17   25.00    5.90
  12   3 -17   23.00    5.30
  11  -3 -17   18.90    5.50
 -11  -3  17   15.00    5.80
  11   3 -17   16.50    4.50
  10  -3 -17    0.80    4.20
 -10  -3  17    1.90    4.70
  10   3 -17    3.00    3.90
   9  -3 -17    4.50    4.40
  -9  -3  17   -2.60    4.60
   9   3 -17    2.20    3.50
   8  -3 -17    6.10    4.30
  -8  -3  17   -0.70    4.30
   8   3 -17    5.50    3.60
  -7  -3  17   -1.90    4.10
   7  -3 -17    2.80    3.80
   7   3 -17    2.20    3.30
  -6  -3  17    8.10    4.00
   6  -3 -17    7.80    3.90
   6   3 -17    7.60    3.40
  -5  -3  17   15.60    4.60
   5  -3 -17   19.90    4.10
  -5   3  17   15.20    3.40
   5   3 -17   16.10    3.70
   4  -3 -17    1.90    3.90
  -4  -3  17    0.10    4.00
  -4   3  17    2.90    2.70
   4   3 -17   -0.10    3.00
   3  -3 -17    1.70    3.30
  -3  -3  17    2.60    3.80
  -3   3  17   -1.00    2.70
   3   3 -17    3.10    3.00
   2  -3 -17   82.79    9.10
  -2  -3  17   98.79    8.90
  -2   3  17   79.79    8.20
   2   3 -17   78.39    8.40
   1  -3 -17   10.70    4.00
  -1  -3  17   10.90    4.10
   1   3 -17    3.30    3.30
  -1   3  17    5.40    2.90
   0  -3  17   38.50    5.20
   0  -3 -17   38.30    5.40
   0   3  17   31.70    4.40
   0   3 -17   30.90    4.70
  -1  -3 -17   11.00    4.00
   1  -3  17   10.10    4.10
  -1   3 -17    4.40    3.30
   1   3  17   13.40    3.20
  -2  -3 -17   -0.90    4.10
   2  -3  17   -0.60    3.80
   2   3  17    3.00    3.10
  -2   3 -17   -2.50    3.10
  -3  -3 -17   32.00    5.40
   3  -3  17   20.60    4.70
  -3   3 -17   25.10    4.70
   3   3  17   21.90    4.10
  -4  -3 -17   -0.30    4.30
   4  -3  17   -3.40    4.00
   4   3  17    2.30    3.30
  -4   3 -17    5.10    3.60
  -5  -3 -17    7.60    4.90
   5  -3  17    7.70    4.70
  -5   3 -17   13.60    4.10
   5   3  17    6.80    3.70
   6  -3  17    4.40    5.00
  -6  -3 -17    2.70    5.10
  10  -4 -17   28.50    6.80
   9  -4 -17    8.80    5.40
  -9  -4  17    1.80    5.40
   9   4 -17   12.70    4.80
   8  -4 -17   18.40    5.70
  -8  -4  17    2.70    5.10
   8   4 -17   16.40    4.60
  -7  -4  17    1.50    4.90
   7  -4 -17    3.20    4.70
   7   4 -17   -2.70    4.00
   6  -4 -17    4.60    4.50
  -6  -4  17   -0.90    4.50
   6   4 -17    5.80    4.10
   5  -4 -17   14.40    5.20
  -5  -4  17   21.10    5.00
   5   4 -17   10.70    4.00
   4  -4 -17    6.90    4.80
  -4  -4  17    3.70    4.70
   4   4 -17    3.40    3.90
  -4   4  17    5.20    3.50
  -3  -4  17   23.00    5.10
   3  -4 -17   15.60    4.80
   3   4 -17   18.50    3.90
  -3   4  17   15.30    3.90
  -2  -4  17   -5.60    4.30
   2  -4 -17   -0.10    4.30
  -2   4  17   -0.20    3.50
   2   4 -17   -1.70    3.50
  -1  -4  17   20.10    5.00
   1  -4 -17    8.80    4.70
  -1   4  17    4.90    3.80
   1   4 -17    8.50    3.80
   0  -4  17   56.29    6.80
   0  -4 -17   50.29    6.60
   0   4  17   41.90    5.80
   0   4 -17   39.00    5.80
  -1  -4 -17   23.10    5.20
   1  -4  17   13.70    5.00
  -1   4 -17   21.80    4.60
   1   4  17   13.60    4.30
   2  -4  17    5.60    4.90
  -2  -4 -17    5.30    5.10
   2   4  17    7.40    4.00
  -2   4 -17    8.10    4.30
  -3  -4 -17    1.20    5.20
  -3   4 -17   -0.90    3.90
 -14   0  18   34.40    7.00
 -13   0  18    2.70    5.30
 -12   0  18   28.40    5.90
 -11   0  18    2.70    4.50
 -10   0  18  208.08   19.00
  10   0 -18  211.08   19.40
  -9   0  18   -3.10    4.10
   9   0 -18   -6.30    3.30
   8   0 -18   -0.50    3.20
  -8   0  18    4.10    3.90
   7   0 -18   -0.40    3.20
  -7   0  18    1.70    3.80
  -6   0  18  196.58   18.40
   6   0 -18  211.78   18.20
  -5   0  18    1.40    3.40
   5   0 -18    0.00    2.80
  -4   0  18   55.79    6.60
   4   0 -18   61.79    6.50
  -3   0  18   -2.50    3.50
   3   0 -18   -1.80    2.70
  -2   0  18    1.70    3.50
   2   0 -18    1.70    2.80
   1   0 -18   -3.00    2.30
   0   0 -18   18.20    3.20
  -1   0 -18    1.20    2.80
  -2   0 -18  120.89   11.40
  -3   0 -18    3.00    3.30
  -4   0 -18   10.80    3.60
   5   0  18   -0.50    3.40
   6   0  18   29.00    4.90
   7   0  18   -0.30    3.90
   8   0  18    4.00    4.60
 -14  -1  18   43.00    7.70
 -14   1  18   43.70    6.90
 -13  -1  18    5.40    5.50
 -13   1  18   -3.30    5.00
 -12  -1  18    6.20    5.10
 -12   1  18    7.10    5.30
 -11  -1  18    5.00    4.70
  11   1 -18    0.60    3.40
 -11   1  18    4.10    4.70
 -10  -1  18    1.00    4.50
 -10   1  18    1.20    4.60
  10   1 -18    6.00    3.30
  -9  -1  18   58.09    7.80
   9   1 -18   71.09    7.30
  -9   1  18   78.89    8.30
   8  -1 -18   28.40    4.20
  -8  -1  18   14.70    4.60
   8   1 -18   20.10    3.80
  -8   1  18   20.70    4.50
  -7  -1  18   20.20    4.60
   7  -1 -18   31.80    4.40
  -7   1  18   21.80    4.60
   7   1 -18   28.70    4.20
   6  -1 -18    8.50    3.20
  -6  -1  18    0.40    3.80
   6   1 -18    2.80    2.80
  -6   1  18    9.20    3.90
  -5  -1  18   50.29    6.60
   5  -1 -18   57.49    6.30
   5   1 -18   61.29    6.30
  -4  -1  18    4.70    3.50
   4  -1 -18   14.90    3.40
   4   1 -18    8.70    3.00
   3  -1 -18    1.90    2.60
  -3  -1  18    2.40    3.40
   3   1 -18   -0.30    2.90
  -2  -1  18    8.50    3.70
   2  -1 -18    7.60    3.10
   2   1 -18    4.20    2.90
   1  -1 -18   49.20    5.00
  -1  -1  18   35.50    5.30
   1   1 -18   36.20    5.00
   0  -1 -18   23.60    4.40
   0  -1  18   33.30    4.70
   0   1 -18   36.40    4.60
   1  -1  18  145.89   12.40
  -1   1 -18  138.69   12.20
   1   1  18  114.29   11.80
  -2   1 -18    0.20    2.90
   2   1  18    0.00    3.00
  -3   1 -18   46.40    5.30
   3   1  18   35.90    5.10
   4   1  18   28.40    4.60
  -4   1 -18   31.80    4.60
  -5   1 -18   43.40    5.40
   5   1  18   36.70    5.40
  -6   1 -18    5.20    3.80
   6   1  18    5.20    3.70
  -7   1 -18   20.60    4.50
   7   1  18   12.10    4.30
   8  -1  18   -3.20    4.70
   8   1  18    2.00    4.20
 -13  -2  18   18.60    6.00
 -13   2  18   15.90    5.50
 -12  -2  18   23.10    6.00
 -12   2  18   20.40    5.70
  12   2 -18   20.00    4.80
 -11  -2  18   17.60    5.60
  11   2 -18   11.60    4.10
 -11   2  18   14.70    4.60
 -10  -2  18   30.00    6.30
 -10   2  18   47.10    5.90
  10   2 -18   35.80    5.20
  -9  -2  18    7.00    4.60
   9   2 -18    2.90    3.30
  -8  -2  18    3.70    4.20
   8   2 -18    1.60    3.20
  -7  -2  18    7.50    4.30
   7   2 -18   15.60    3.50
  -7   2  18   12.90    3.30
  -6  -2  18   28.20    4.80
   6  -2 -18   19.70    4.40
   6   2 -18   28.40    4.10
  -6   2  18   15.60    3.90
   5  -2 -18   39.50    5.70
  -5  -2  18   49.90    6.00
   5   2 -18   52.29    5.50
  -5   2  18   40.70    5.20
  -4  -2  18    4.20    3.70
   4  -2 -18    9.50    3.20
   4   2 -18    6.40    3.10
  -4   2  18    2.70    2.80
  -3  -2  18  155.18   12.50
   3  -2 -18  125.69   12.30
   3   2 -18  119.69   11.80
  -3   2  18  125.09   11.90
  -2  -2  18   -2.80    3.70
   2  -2 -18   -1.20    3.10
  -2   2  18   -0.70    2.80
   2   2 -18    1.40    2.60
   1  -2 -18   12.00    3.70
  -1  -2  18   14.10    4.00
  -1   2  18   14.70    3.30
   1   2 -18    8.90    3.40
   0  -2 -18   74.49    8.00
   0  -2  18   69.99    7.90
   0   2 -18   65.09    7.50
   0   2  18   78.99    7.60
   1  -2  18    7.90    4.10
  -1  -2 -18   11.80    3.90
   1   2  18    5.60    3.20
  -1   2 -18   12.60    3.50
  -2  -2 -18   36.60    5.20
   2  -2  18   45.70    5.60
   2   2  18   30.70    4.80
  -2   2 -18   39.60    5.10
  -3  -2 -18   32.70    5.40
   3  -2  18   33.50    5.10
   3   2  18   41.80    4.80
  -3   2 -18   24.50    4.60
   4  -2  18    1.20    4.20
  -4  -2 -18    0.40    4.00
   4   2  18    5.70    3.40
  -4   2 -18    0.60    3.50
   5  -2  18   -0.60    5.80
  -5  -2 -18   -0.70    4.60
   5   2  18    4.00    3.60
  -5   2 -18    1.70    3.60
  -6  -2 -18    0.70    4.70
   6   2  18    4.40    3.70
  -6   2 -18    0.40    3.80
  12  -3 -18    8.60    5.50
  12   3 -18   -1.50    4.70
  11  -3 -18    1.40    5.00
 -11  -3  18   -2.10    5.70
  11   3 -18   -0.90    4.20
  10  -3 -18    6.90    5.10
 -10  -3  18    1.90    5.00
  10   3 -18    4.40    4.10
  -9  -3  18    5.60    5.00
   9  -3 -18    7.10    4.80
   9   3 -18    9.80    4.10
  -8  -3  18   -2.30    5.00
   8  -3 -18    4.70    4.40
   8   3 -18   -1.70    3.70
  -7  -3  18    3.50    4.60
   7  -3 -18    3.40    4.20
   7   3 -18    1.00    3.60
   6  -3 -18    3.90    4.10
  -6  -3  18    4.60    4.40
   6   3 -18   -0.30    3.40
  -5  -3  18    1.30    4.50
   5  -3 -18    5.10    4.20
  -5   3  18   -3.70    2.80
   5   3 -18   -2.40    3.30
  -4  -3  18    0.20    4.40
   4  -3 -18    5.80    3.80
   4   3 -18    0.20    2.80
  -4   3  18    1.60    3.10
   3  -3 -18   -1.40    3.90
  -3  -3  18    2.30    4.10
   3   3 -18    3.60    3.30
  -3   3  18   -0.90    3.10
   2  -3 -18   43.30    6.00
  -2  -3  18   42.90    6.00
  -2   3  18   42.00    5.10
   2   3 -18   38.40    5.40
  -1  -3  18    5.90    4.20
   1  -3 -18   -0.10    3.70
  -1   3  18    1.00    3.00
   1   3 -18    2.40    3.40
   0  -3 -18   13.70    4.40
   0  -3  18    6.80    4.30
   0   3  18    5.00    3.20
   0   3 -18    8.40    3.60
  -1  -3 -18    9.90    4.50
   1  -3  18   12.60    4.50
   1   3  18    8.10    3.40
  -1   3 -18    9.10    3.60
   2  -3  18    8.30    4.40
  -2  -3 -18    8.60    4.50
   2   3  18    6.70    3.50
  -2   3 -18    5.10    3.70
  -3  -3 -18   53.69    7.30
   3  -3  18   62.09    7.20
  -3   3 -18   65.99    6.90
   3   3  18   46.60    6.50
  -4  -3 -18   26.70    6.10
   4  -3  18   44.20    6.10
   4   3  18   33.30    5.20
  -4   3 -18   43.50    5.70
   5  -3  18   -8.50    5.10
  -5  -3 -18    3.30    5.00
  -5   3 -18    2.80    4.30
   8  -4 -18    8.30    5.70
   7  -4 -18    9.30    5.20
   6  -4 -18   11.50    5.50
  -6  -4  18    9.10    5.10
   6   4 -18   13.00    4.70
  -5  -4  18   -1.30    4.70
   5  -4 -18    1.40    4.90
   5   4 -18    6.20    4.10
   4  -4 -18    1.20    4.40
  -4  -4  18   -3.20    5.00
  -4   4  18    3.40    4.00
   4   4 -18    5.90    3.60
   3  -4 -18   23.00    5.60
  -3  -4  18   16.40    5.30
  -3   4  18   15.00    4.40
   3   4 -18   17.20    4.50
   2  -4 -18    4.20    4.80
  -2  -4  18   -4.60    4.80
  -2   4  18    1.30    3.80
   2   4 -18    1.10    3.80
   1  -4 -18    4.90    4.40
  -1  -4  18    1.40    5.10
   1   4 -18    1.40    4.00
  -1   4  18    1.00    3.90
   0  -4  18    6.70    8.10
   0  -4 -18    5.60    4.90
   0   4  18    5.40    4.10
   0   4 -18   13.30    4.30
  -1  -4 -18    0.50    5.40
  -1   4 -18   -5.40    4.00
 -14   0  19    6.30    6.90
 -13   0  19   44.70    7.60
 -12   0  19    2.10    5.50
 -11   0  19    9.50    5.00
 -10   0  19    1.30    4.70
  -9   0  19    2.00    4.40
   9   0 -19   -4.20    3.70
   8   0 -19   -4.50    3.40
  -8   0  19   -9.40    4.00
  -7   0  19   92.79   10.10
   7   0 -19   95.49    9.60
  -6   0  19    1.30    4.00
   6   0 -19    3.10    3.30
   5   0 -19    8.60    3.40
  -5   0  19    7.00    4.10
   4   0 -19    2.40    2.80
  -4   0  19    0.60    3.90
  -3   0  19  144.89   13.20
   3   0 -19  134.79   12.70
   2   0 -19    2.60    3.10
   1   0 -19   21.30    3.90
   0   0 -19    1.60    3.20
  -1   0 -19   20.40    4.00
  -2   0 -19    1.20    2.90
  -3   0 -19   71.49    7.80
  -4   0 -19   -0.40    3.50
   5   0  19   72.49    8.00
   6   0  19   -4.10    4.10
   7   0  19    2.40    4.40
 -14   1  19    7.00    6.60
 -13  -1  19   64.99    8.70
 -12  -1  19    6.90    5.60
 -12   1  19   13.70    6.00
 -11  -1  19   43.10    7.00
  11   1 -19   42.80    6.00
 -11   1  19   54.59    7.20
 -10  -1  19    1.30    5.10
  10   1 -19    2.40    3.50
 -10   1  19    2.40    4.80
  -9  -1  19    8.60    4.90
  -9   1  19   13.00    5.00
   9   1 -19    7.10    3.70
  -8  -1  19    0.40    4.50
   8  -1 -19    2.10    3.60
  -8   1  19   -1.70    4.40
   8   1 -19    3.40    3.30
   7  -1 -19    7.30    3.40
  -7  -1  19    7.10    4.20
  -7   1  19    6.80    4.20
   7   1 -19    6.90    3.30
   6  -1 -19    6.70    3.50
  -6  -1  19    6.40    4.10
   6   1 -19    2.90    3.30
   5  -1 -19   33.60    4.70
  -5  -1  19   21.60    5.00
   5   1 -19   34.70    4.50
  -4  -1  19   78.69    8.60
   4  -1 -19   86.59    8.30
   4   1 -19   76.79    8.30
  -3  -1  19    0.70    3.70
   3  -1 -19    5.00    3.30
   3   1 -19    4.20    3.50
  -2  -1  19   19.80    4.30
   2  -1 -19   17.70    4.00
   2   1 -19   19.40    3.60
   1  -1 -19   20.60    4.00
  -1  -1  19   16.00    4.40
   1   1 -19   14.60    3.30
   0  -1  19    9.40    4.00
   0  -1 -19   10.10    3.30
   0   1 -19   10.80    3.30
   1   1  19   -0.60    3.10
  -1   1 -19   -0.90    3.20
  -2   1 -19   30.00    4.80
   2   1  19   42.00    5.10
   3   1  19    4.20    3.50
  -3   1 -19    1.40    3.40
   4   1  19  155.78   14.00
  -4   1 -19  143.79   13.90
   5   1  19    0.30    3.90
  -5   1 -19    2.30    3.80
   6   1  19    7.30    4.20
  -6   1 -19    8.40    4.50
 -12  -2  19   -2.90    5.90
 -12   2  19    4.10    5.40
  12   2 -19   -1.40    4.50
 -11  -2  19    8.90    5.90
  11   2 -19    9.50    4.40
 -10  -2  19    0.20    5.50
  10   2 -19    5.60    3.70
  -9  -2  19   -5.30    4.90
   9   2 -19    2.80    3.60
  -8  -2  19    8.00    4.70
   8   2 -19    2.00    3.40
  -7  -2  19    3.10    4.60
  -7   2  19   12.40    3.60
   7   2 -19   14.40    3.70
  -6  -2  19   19.00    4.80
  -6   2  19   16.50    4.00
   6   2 -19   17.60    3.90
  -5  -2  19   17.60    4.50
   5   2 -19   12.40    3.70
  -5   2  19   11.50    3.60
  -4  -2  19   42.60    6.10
   4   2 -19   43.60    5.70
  -4   2  19   49.60    5.60
  -3  -2  19   -1.80    4.10
  -3   2  19    2.00    3.10
   3   2 -19   -0.80    3.20
  -2  -2  19   -1.20    4.10
   2   2 -19    4.40    3.40
  -2   2  19    0.20    3.10
  -1  -2  19    8.80    4.30
  -1   2  19    6.00    3.50
   1   2 -19    7.50    3.40
   0  -2  19   78.19    7.40
   0   2  19   58.79    6.60
   0   2 -19   49.60    6.60
  -1  -2 -19   -1.30    5.50
   1  -2  19   -9.20    4.20
   1   2  19   -3.60    2.70
  -1   2 -19    0.10    3.50
  -2  -2 -19   38.50    6.20
   2  -2  19   33.90    5.50
   2   2  19   34.30    4.80
  -2   2 -19   21.50    4.80
   3  -2  19    7.90    4.60
  -3  -2 -19    9.10    4.50
  -3   2 -19   10.90    3.80
   3   2  19    8.00    3.80
  -4  -2 -19    2.30    5.00
   4   2  19    0.70    3.70
  -4   2 -19    4.00    4.00
  -5  -2 -19   71.89    9.00
  -5   2 -19   73.99    8.00
   5   2  19   65.09    9.40
  10  -3 -19   15.00    5.90
  10   3 -19   10.70    4.90
   9  -3 -19   30.80    6.10
  -9  -3  19   36.20    6.40
   9   3 -19   23.70    5.10
  -8  -3  19   -6.10    5.20
   8  -3 -19    1.50    4.60
   8   3 -19    1.00    4.10
   7  -3 -19   32.30    6.10
  -7  -3  19   39.30    6.70
   7   3 -19   55.39    6.00
  -6  -3  19   12.30    5.20
   6  -3 -19   12.40    5.10
   6   3 -19    5.30    3.90
   5  -3 -19    4.10    4.90
  -5  -3  19    4.60    5.10
  -5   3  19    7.00    3.30
   5   3 -19    4.10    3.60
   4  -3 -19   94.49   10.90
  -4  -3  19  110.79   10.90
  -4   3  19   99.49   10.10
   4   3 -19  110.99   10.30
  -3  -3  19   -0.10    4.70
   3  -3 -19   -0.10    4.40
  -3   3  19    2.10    3.30
   3   3 -19    1.80    3.70
  -2  -3  19   11.90    4.90
   2  -3 -19    8.40    4.50
  -2   3  19   13.60    3.60
   2   3 -19   10.60    4.00
   1  -3 -19   17.00    4.70
  -1  -3  19   15.00    4.90
   1   3 -19    8.90    4.00
  -1   3  19   13.30    3.80
   0  -3 -19    3.00    4.50
   0  -3  19    1.90    4.90
   0   3  19    3.00    3.40
   0   3 -19    0.30    3.70
  -1  -3 -19   22.70    5.70
   1  -3  19   39.80    6.00
  -1   3 -19   23.70    4.80
   1   3  19   23.90    4.50
  -2  -3 -19   13.80    5.50
   2  -3  19   16.80    5.30
   2   3  19   18.30    4.20
  -2   3 -19   20.70    4.60
   3  -3  19    0.10    4.80
  -3  -3 -19    5.20    5.10
  -3   3 -19    4.20    4.50
 -13   0  20    7.50    6.60
 -12   0  20    5.00    6.10
 -11   0  20   -3.10    5.20
 -10   0  20   37.60    6.90
  -9   0  20    0.00    4.80
   9   0 -20   -1.00    3.70
   8   0 -20  159.08   14.70
  -8   0  20  154.88   15.00
   7   0 -20    1.90    3.60
  -7   0  20   -3.80    4.60
   6   0 -20    4.30    3.70
  -6   0  20    2.30    4.50
  -5   0  20    2.30    4.20
   5   0 -20    2.60    3.50
   4   0 -20   17.10    3.90
   3   0 -20    1.80    3.20
   2   0 -20   76.29    8.20
   1   0 -20   -4.50    3.40
   0   0 -20  103.69   10.30
  -1   0 -20   -0.40    3.50
  -2   0 -20    1.70    3.70
  -3   0 -20   -2.10    3.80
   5   0  20    1.40    4.30
 -12  -1  20    4.00    6.20
 -12   1  20    5.20    6.20
 -11  -1  20    0.50    5.70
 -11   1  20    7.10    5.80
  11   1 -20   -4.00    4.60
 -10  -1  20    0.90    5.60
 -10   1  20   -1.60    5.30
  10   1 -20    0.00    4.00
  -9  -1  20  112.39   11.20
   9   1 -20   84.89   10.10
  -9   1  20  112.99   11.10
   8  -1 -20    0.40    3.80
  -8  -1  20    2.30    5.00
   8   1 -20   -0.50    3.60
  -7  -1  20   35.30    6.30
   7  -1 -20   40.30    5.50
   7   1 -20   43.10    5.60
  -6  -1  20    3.30    4.40
   6  -1 -20    6.70    3.70
   6   1 -20   -0.10    3.50
  -5  -1  20    5.80    4.40
   5  -1 -20    0.70    3.70
   5   1 -20    2.70    3.60
  -4  -1  20    1.00    4.40
   4  -1 -20    0.90    3.60
   4   1 -20    1.00    3.60
   3  -1 -20    2.10    3.30
  -3  -1  20    6.80    4.10
   3   1 -20    5.80    3.80
  -2  -1  20   -0.50    4.20
   2  -1 -20   -3.10    3.70
   2   1 -20    0.20    3.20
   1  -1 -20  108.49   10.40
  -1  -1  20  117.59   10.50
   1   1 -20   87.39   10.10
   0   1 -20    3.00    3.50
  -1   1 -20    1.80    3.50
   1   1  20    5.50    3.10
   2   1  20   25.60    4.70
  -2   1 -20    7.30    4.00
  -3   1 -20   -1.70    3.70
   3   1  20   -6.20    3.80
   4   1  20   -0.90    4.10
  -4   1 -20   -1.00    3.90
  -5   1 -20    9.90    4.50
  11   2 -20    5.90    4.90
 -10  -2  20    8.00    6.20
  10   2 -20    4.60    4.50
  -9  -2  20    0.20    5.50
   9   2 -20    8.70    4.10
  -8  -2  20   10.90    5.40
   8   2 -20   11.80    4.00
  -7  -2  20   -7.40    5.10
   7   2 -20   -0.20    3.60
  -7   2  20   -5.00    3.50
  -6  -2  20    7.80    5.10
  -6   2  20   15.10    4.00
   6   2 -20    9.90    4.10
  -5  -2  20    7.10    4.90
  -5   2  20    8.90    3.90
   5   2 -20   16.30    3.90
  -4  -2  20   -2.50    4.40
  -4   2  20    4.80    3.60
   4   2 -20    1.00    3.30
  -3  -2  20   -1.10    4.30
  -3   2  20   -5.00    3.10
   3   2 -20    3.50    3.60
  -2  -2  20   58.09    6.90
   2   2 -20   40.30    5.90
  -2   2  20   52.99    6.00
  -1  -2  20    3.70    4.90
  -1   2  20   -1.90    3.40
   1   2 -20    1.80    3.10
   0  -2  20   34.70    6.30
   0   2  20   41.30    5.50
   0   2 -20   48.50    5.80
   1  -2  20   63.29    6.80
   1   2  20   37.40    5.90
  -1   2 -20   45.00    6.20
   2  -2  20    0.20    4.90
   2   2  20   -3.20    3.50
  -2   2 -20   -0.10    3.90
   3   2  20    5.00    5.70
  -3   2 -20   11.60    4.30
  -7  -3  20   -4.10    5.90
   7   3 -20   -4.00    4.10
  -6  -3  20  108.09   10.80
   6  -3 -20   77.99   13.00
   6   3 -20   87.99    9.80
  -5  -3  20    6.00    5.50
   5  -3 -20    3.40    4.50
  -5   3  20    8.00    3.70
   5   3 -20    6.90    4.20
  -4  -3  20   12.80    5.90
   4  -3 -20   10.70    5.10
  -4   3  20   11.20    4.10
   4   3 -20   15.20    4.30
  -3  -3  20   54.69    7.30
   3  -3 -20   44.70    6.90
   3   3 -20   52.19    6.30
  -3   3  20   40.20    5.90
  -2  -3  20    7.40    5.40
   2  -3 -20    3.10    4.50
   2   3 -20    6.70    4.10
  -2   3  20    9.00    3.80
   1  -3 -20    0.60    5.00
  -1  -3  20   -4.90    5.00
   1   3 -20    0.80    3.90
  -1   3  20   -1.70    3.70
   0  -3 -20   11.60    5.40
   0  -3  20   17.90    5.50
   0   3 -20   12.00    4.90
   0   3  20    8.40    3.90
   1  -3  20   19.50    6.20
  -1  -3 -20   22.60    5.90
 -12   0  21    2.10    6.80
 -11   0  21   15.10    6.30
 -10   0  21   -2.80    5.80
  -9   0  21   17.50    6.00
   9   0 -21   26.70    5.00
  -8   0  21   -3.70    5.10
   8   0 -21   -1.20    4.00
  -7   0  21   71.49    8.80
   7   0 -21   77.79    8.30
  -6   0  21   -0.70    4.70
   6   0 -21    2.30    3.90
   5   0 -21   42.10    5.80
   4   0 -21    0.90    3.80
   3   0 -21    5.80    3.80
   2   0 -21   -2.30    3.60
   1   0 -21    8.50    4.10
   0   0 -21    5.90    3.90
  -1   0 -21  123.19   12.10
  -2   0 -21   -4.60    4.10
  -3   0 -21    5.50    4.80
 -11  -1  21    8.60    6.50
 -11   1  21    7.60    6.70
 -10  -1  21   20.40    6.50
  10   1 -21   20.40    5.00
 -10   1  21   17.80    6.40
  -9  -1  21   -8.90    5.70
   9   1 -21    3.50    4.30
   8  -1 -21    7.90    4.80
  -8  -1  21    9.60    6.00
   8   1 -21   10.30    4.50
  -7  -1  21   -1.30    5.00
   7  -1 -21    2.70    4.40
   7   1 -21    1.50    4.00
  -6  -1  21   57.19    7.60
   6  -1 -21   64.59    6.90
   6   1 -21   45.50    6.60
   5  -1 -21   -0.40    4.00
  -5  -1  21   -2.70    4.60
   5   1 -21   -1.60    4.00
   4  -1 -21   14.60    4.50
  -4  -1  21   17.10    4.90
   4   1 -21    8.90    4.30
  -3  -1  21    7.40    4.90
   3  -1 -21    8.70    4.20
   3   1 -21    3.50    3.90
   2  -1 -21    1.20    4.20
  -2  -1  21   -2.00    5.50
   2   1 -21   -3.10    3.80
   1  -1 -21   29.20    5.20
   1   1 -21   22.10    4.60
   0   1  21   15.10    4.30
   0   1 -21   10.00    3.70
   1   1  21    2.30    4.00
  -1   1 -21    3.40    3.80
   2   1  21   41.20    6.40
  -2   1 -21   59.19    6.60
  -9  -2  21   16.00    7.00
   9   2 -21   23.70    5.20
  -8  -2  21   -0.40    5.80
   8   2 -21    2.00    4.20
  -7  -2  21   44.80    7.20
  -7   2  21   39.60    8.20
   7   2 -21   43.10    6.10
  -6  -2  21   10.50    5.60
   6   2 -21    0.00    4.20
  -6   2  21   10.80    4.00
  -5  -2  21   32.80    6.60
  -5   2  21   32.00    5.30
   5   2 -21   34.40    5.40
  -4  -2  21    4.60    5.20
  -4   2  21    3.00    3.90
   4   2 -21   -1.30    4.00
  -3  -2  21   16.50    5.40
   3   2 -21   10.50    4.20
  -3   2  21   13.30    4.20
  -2  -2  21   10.90    5.30
   2   2 -21    7.80    4.10
  -2   2  21    3.30    4.00
  -1  -2  21   29.00    6.00
   1   2 -21   17.20    4.90
  -1   2  21   25.70    4.80
   0  -2  21   -2.40    5.50
   0   2  21   -5.40    3.70
   0   2 -21   -4.80    4.10
   1  -2  21   31.60    6.30
  -1   2 -21   23.10    7.30
 -10   0  22   27.00    7.30
   9   0 -22    0.60    5.10
  -9   0  22   -0.10    6.10
   8   0 -22    1.40    4.80
  -8   0  22   -3.30    6.00
  -7   0  22   -2.20    7.70
   7   0 -22    0.80    4.50
   6   0 -22   -2.20    4.20
   5   0 -22    1.50    4.20
   4   0 -22   83.09    9.10
   3   0 -22    2.00    4.20
   2   0 -22    0.40    4.30
   1   0 -22    0.30    4.40
   0   0 -22   11.30    4.80
  -9  -1  22   -1.50    6.60
   9   1 -22    7.20    4.90
  -8  -1  22    2.60    6.40
   8  -1 -22    4.90    5.20
   8   1 -22   -4.90    4.70
   7  -1 -22    0.50    4.70
  -7  -1  22   -1.40    5.80
   7   1 -22   -0.20    4.90
   6  -1 -22    2.90    4.70
  -6  -1  22   15.30    6.00
   6   1 -22   10.80    4.80
  -5  -1  22   19.50    6.30
   5  -1 -22   28.50    5.60
   5   1 -22   25.00    5.50
   4  -1 -22    1.30    4.60
  -4  -1  22   -0.90    5.60
   4   1 -22    0.10    4.00
   3  -1 -22   94.69    9.50
   3   1 -22   74.69    8.80
   2  -1 -22    5.70    4.80
   2   1 -22    4.00    4.30
   1   1 -22   10.10    4.50
  -1   1  22   14.50    4.60
  -6  -2  22   -1.60    6.10
  -6   2  22    3.90    4.40
  -5  -2  22   -1.10    6.00
  -5   2  22   -0.70    4.30
  -4  -2  22    3.90    5.90
  -4   2  22    8.10    4.40
  -3  -2  22    0.90    5.80
  -3   2  22   -3.80    4.10
  -2  -2  22   47.30    7.70
   6   0 -23    3.10    5.00
   5   0 -23   44.80    7.30
   4   0 -23   -0.80    7.60
   0   0   0    0.00    0.00
;
_shelx_hkl_checksum     50687
_shelx_res_file
;
TITL JTM1236_0m_a.res in P2(1)/n
    tolyl.res
    created by SHELXL-2019/3 at 15:24:37 on 08-Aug-2025
CELL  0.71073  14.4179   5.1901  17.4252   90.000  103.541   90.000
ZERR     4.00   0.0025   0.0009   0.0030    0.000    0.002    0.000
LATT   1
SYMM  1/2 - X, 1/2 + Y, 1/2 - Z
SFAC  C    H    N    O    S
UNIT  64   52   4    4    4
MERG   2
EQIV $1 -X+1, -Y, -Z+1
EQIV $2 0.5-X, -0.5+Y, 0.5-Z
EQIV $3 X, 1+Y, Z
EQIV $4 -X+1, -Y+1, -Z+1
RTAB XHY N1 H1N O1_$1
RTAB XHY C5 H5 O1_$1
RTAB H..O H1N O1_$1
RTAB H..O H5 O1_$1
RTAB O..O N1 O1_$1
RTAB O..O C5 O1_$1
RTAB O..O O1 C7_$4
RTAB D2CG C4 C1_$2 C2_$2 C3_$2 C4_$2 C5_$2 C6_$2
RTAB D2CG H4 C1_$2 C2_$2 C3_$2 C4_$2 C5_$2 C6_$2
RTAB D2CG C16 C10_$3 C11_$3 C12_$3 C13_$3 C14_$3 C15_$3
RTAB D2CG H16B C10_$3 C11_$3 C12_$3 C13_$3 C14_$3 C15_$3
HTAB N1 O1_$1
MPLA C1 > C6
MPLA C1 C6 N1 C7 C8 S1
MPLA C10 > C15
FMAP   2
PLAN    5
SIZE     0.03   0.21   0.31
ACTA    56.00
BOND   $H
CONF
LIST   4
L.S.   5
TEMP  -123.00
WGHT    0.056100    0.425000
FVAR       0.47514
S1    5    0.558516    0.552901    0.303331    11.00000    0.03190    0.03499 =
         0.02113    0.00732   -0.00209   -0.01111
O1    4    0.582956    0.262315    0.517597    11.00000    0.03429    0.03418 =
         0.02173    0.00669    0.00247   -0.00735
N1    3    0.484799    0.145567    0.403335    11.00000    0.02825    0.02878 =
         0.02164    0.00722    0.00225   -0.00416
C1    1    0.465065    0.334015    0.272799    11.00000    0.02246    0.02293 =
         0.02404    0.00102    0.00273   -0.00043
C2    1    0.416360    0.340882    0.193561    11.00000    0.03014    0.02868 =
         0.02239    0.00210    0.00305    0.00000
C3    1    0.343647    0.168194    0.164885    11.00000    0.03162    0.03399 =
         0.02413   -0.00288    0.00016   -0.00070
C4    1    0.318799   -0.012867    0.214859    11.00000    0.02742    0.02804 =
         0.03429   -0.00251    0.00190   -0.00311
C5    1    0.366062   -0.018398    0.293627    11.00000    0.02611    0.02723 =
         0.03124    0.00340    0.00518   -0.00168
C6    1    0.439188    0.157218    0.323057    11.00000    0.02166    0.02533 =
         0.02204    0.00240    0.00336    0.00249
C7    1    0.553686    0.299141    0.445574    11.00000    0.02442    0.02411 =
         0.02345    0.00373    0.00477   -0.00040
C8    1    0.595908    0.507304    0.405643    11.00000    0.02471    0.02547 =
         0.02194    0.00423    0.00459    0.00192
C9    1    0.667883    0.644159    0.450710    11.00000    0.02732    0.02707 =
         0.02063    0.00300    0.00412    0.00013
C10   1    0.728772    0.846015    0.431091    11.00000    0.02487    0.02599 =
         0.02323   -0.00273    0.00630   -0.00217
C11   1    0.714109    0.974533    0.358479    11.00000    0.02522    0.03181 =
         0.02404   -0.00095    0.00193   -0.00453
C12   1    0.777923    1.158249    0.344527    11.00000    0.03529    0.02978 =
         0.02464    0.00094    0.00740   -0.00381
C13   1    0.858672    1.223759    0.401552    11.00000    0.03313    0.02753 =
         0.02883   -0.00818    0.01210   -0.00528
C14   1    0.872741    1.100045    0.473834    11.00000    0.03319    0.04112 =
         0.02372   -0.00718    0.00114   -0.01119
C15   1    0.809699    0.916481    0.488630    11.00000    0.03621    0.03741 =
         0.01884   -0.00094    0.00317   -0.00678
C16   1    0.927191    1.425263    0.385644    11.00000    0.04104    0.03588 =
         0.03596   -0.00998    0.01501   -0.01634
H1N   2    0.466109    0.019174    0.429127    11.00000    0.05616
H2    2    0.436851    0.468477    0.159303    11.00000    0.02970
H3    2    0.310581    0.170015    0.109619    11.00000    0.03600
H4    2    0.267682   -0.136486    0.195227    11.00000    0.02253
H5    2    0.346401   -0.136573    0.326908    11.00000    0.02615
H9    2    0.683626    0.600383    0.504011    11.00000    0.02828
H11   2    0.658990    0.940082    0.318869    11.00000    0.03444
H12   2    0.765261    1.240302    0.296138    11.00000    0.03183
H14   2    0.926211    1.134395    0.511282    11.00000    0.04312
H15   2    0.818474    0.836564    0.537201    11.00000    0.03734
H16A  2    0.988704    1.389912    0.416980    11.00000    0.09687
H16B  2    0.909357    1.603206    0.389379    11.00000    0.10171
H16C  2    0.936915    1.410478    0.332140    11.00000    0.06564
HKLF 4
REM  JTM1236_0m_a.res in P2(1)/n
REM wR2 = 0.1306, GooF = S = 1.037, Restrained GooF = 1.037 for all data
REM R1 = 0.0505 for 2192 Fo > 4sig(Fo) and 0.0777 for all 3106 data
REM 224 parameters refined using 0 restraints
END
WGHT      0.0561      0.4251
REM Highest difference peak  0.530,  deepest hole -0.370,  1-sigma level  0.065
Q1    1   0.5050  0.4424  0.2861  11.00000  0.05    0.53
Q2    1   0.5569  0.5547  0.3598  11.00000  0.05    0.36
Q3    1   0.3793  0.2639  0.1789  11.00000  0.05    0.32
Q4    1   0.8219  1.1856  0.3766  11.00000  0.05    0.32
Q5    1   0.6965  0.7588  0.4328  11.00000  0.05    0.31
;
_shelx_res_checksum     7877
data_2
_audit_creation_method     'SHELXL-2019/3'
_chemical_name_systematic
;\
(<i>Z</i>)-2-(Furan-2-ylmethylidene)-2<i>H</i>-\
benzo[<i>b</i>][1,4]thiazin-3(4<i>H</i>)-one
;
_chemical_name_common     ?
_chemical_formula_moiety     ?
_chemical_formula_sum     'C13 H9 N O2 S'
_chemical_formula_weight     243.27
_chemical_melting_point     ?
_space_group_crystal_system     monoclinic
_space_group_name_H-M_alt     'I 2/a'
_space_group_name_Hall     '-I 2ya'
loop_
    _space_group_symop_operation_xyz
    'x, y, z'
    '-x+1/2, y, -z'
    'x+1/2, y+1/2, z+1/2'
    '-x+1, y+1/2, -z+1/2'
    '-x, -y, -z'
    'x-1/2, -y, z'
    '-x+1/2, -y+1/2, -z+1/2'
    'x, -y+1/2, z+1/2'
_cell_length_a     18.9170(5)
_cell_length_b     5.4280(2)
_cell_length_c     20.9874(7)
_cell_angle_alpha     90
_cell_angle_beta     98.7020(10)
_cell_angle_gamma     90
_cell_volume     2130.21(12)
_cell_formula_units_Z     8
_cell_measurement_reflns_used     7352
_cell_measurement_theta_min     4.2622
_cell_measurement_theta_max     65.2089
_cell_measurement_temperature     150.(2)
_exptl_crystal_description     column
_exptl_crystal_colour     colourless
_exptl_crystal_size_max     0.130
_exptl_crystal_size_mid     0.050
_exptl_crystal_size_min     0.020
_exptl_crystal_density_diffrn     1.517
_exptl_crystal_density_meas     ?
_exptl_crystal_density_method     'not measured'
_exptl_crystal_F_000     1008
_exptl_absorpt_coefficient_mu     2.601
_exptl_absorpt_correction_type     multi-scan
_exptl_absorpt_process_details
;
(<i>SADABS</i>; Krause <i>et al.</i>, 2015)
;
_exptl_absorpt_correction_T_min     0.84
_exptl_absorpt_correction_T_max     0.95
_diffrn_ambient_temperature     150(2)
_diffrn_source     'INCOATEC I\mS micro--focus source'
_diffrn_radiation_type     CuK\a
_diffrn_radiation_wavelength     1.54178
_diffrn_radiation_monochromator     mirror
_diffrn_measurement_device_type     'Bruker D8 VENTURE PHOTON 100 CMOS'
_diffrn_measurement_method     '\w scans'
_diffrn_detector_area_resol_mean     10.4167
_diffrn_reflns_number     11794
_diffrn_reflns_av_R_equivalents     0.0686
_diffrn_reflns_av_unetI/netI     0.0380
_diffrn_reflns_theta_min     4.262
_diffrn_reflns_theta_max     65.204
_diffrn_reflns_theta_full     65.204
_diffrn_measured_fraction_theta_max     0.997
_diffrn_measured_fraction_theta_full     0.997
_diffrn_reflns_limit_h_min     -22
_diffrn_reflns_limit_h_max     22
_diffrn_reflns_limit_k_min     -6
_diffrn_reflns_limit_k_max     6
_diffrn_reflns_limit_l_min     -24
_diffrn_reflns_limit_l_max     24
_refine_special_details     ?
_reflns_number_total     1826
_reflns_number_gt     1506
_reflns_threshold_expression     'I > 2\s(I)'
_refine_ls_structure_factor_coef     Fsqd
_refine_ls_matrix_type     full
_refine_ls_R_factor_all     0.0513
_refine_ls_R_factor_gt     0.0384
_refine_ls_wR_factor_gt     0.0838
_refine_ls_wR_factor_ref     0.0902
_refine_ls_goodness_of_fit_ref     1.101
_refine_ls_restrained_S_all     1.101
_refine_ls_number_reflns     1826
_refine_ls_number_parameters     190
_refine_ls_number_restraints     0
_refine_ls_hydrogen_treatment     refall
_refine_ls_weighting_scheme     calc
_refine_ls_weighting_details
              'w=1/[\s^2^(Fo^2^)+(0.0382P)^2^+2.4209P] where P=(Fo^2^+2Fc^2^)/3'
_atom_sites_solution_hydrogens     difmap
_atom_sites_solution_primary     direct
_atom_sites_solution_secondary     difmap
_refine_ls_shift/su_max     0.000
_refine_ls_shift/su_mean     0.000
_refine_diff_density_max     0.207
_refine_diff_density_min     -0.285
_refine_ls_extinction_method     none
_refine_ls_extinction_coef     .
loop_
    _atom_type_symbol
    _atom_type_description
    _atom_type_scat_dispersion_real
    _atom_type_scat_dispersion_imag
    _atom_type_scat_source
    'C' 'C' 0.0181 0.0091
                         'International Tables Vol C Tables 4.2.6.8 and 6.1.1.4'
    'H' 'H' 0.0000 0.0000
                         'International Tables Vol C Tables 4.2.6.8 and 6.1.1.4'
    'N' 'N' 0.0311 0.0180
                         'International Tables Vol C Tables 4.2.6.8 and 6.1.1.4'
    'O' 'O' 0.0492 0.0322
                         'International Tables Vol C Tables 4.2.6.8 and 6.1.1.4'
    'S' 'S' 0.3331 0.5567
                         'International Tables Vol C Tables 4.2.6.8 and 6.1.1.4'
_computing_data_collection
;
<i>APEX3</i> (Bruker, 2016)
;
_computing_cell_refinement
;
<i>SAINT</i> (Bruker, 2016)
;
_computing_data_reduction
;
<i>SAINT</i> (Bruker, 2016)
;
_computing_structure_solution
;
<i>SHELXS97</i> (Sheldrick, 2008)
;
_computing_structure_refinement
;
<i>SHELXL2019/3</i> (Sheldrick, 2015)
;
_computing_molecular_graphics
;
DIAMOND 3.0 (Brandenburg, 1999)
;
_computing_publication_material
;
WinGX 1.70.01 (Farrugia, 2012)
;
loop_
    _atom_site_type_symbol
    _atom_site_label
    _atom_site_fract_x
    _atom_site_fract_y
    _atom_site_fract_z
    _atom_site_U_iso_or_equiv
    _atom_site_adp_type
    _atom_site_calc_flag
    _atom_site_occupancy
    _atom_site_disorder_assembly
    _atom_site_disorder_group
    S S1 0.31212(3) 0.10632(11) 0.11631(3) 0.02437(19) Uani d 1 . .
    O O1 0.18959(8) 0.5139(3) 0.21259(8) 0.0278(4) Uani d 1 . .
    O O2 0.08078(8) -0.0479(3) 0.04622(8) 0.0290(4) Uani d 1 . .
    N N1 0.30581(10) 0.5594(4) 0.20528(9) 0.0207(4) Uani d 1 . .
    C C1 0.38122(12) 0.3098(4) 0.14519(10) 0.0192(5) Uani d 1 . .
    C C2 0.44861(12) 0.2685(4) 0.12735(11) 0.0221(5) Uani d 1 . .
    C C3 0.50469(12) 0.4255(5) 0.14732(11) 0.0232(5) Uani d 1 . .
    C C4 0.49456(13) 0.6284(5) 0.18555(11) 0.0249(5) Uani d 1 . .
    C C5 0.42823(12) 0.6707(4) 0.20361(11) 0.0219(5) Uani d 1 . .
    C C6 0.37169(12) 0.5111(4) 0.18414(10) 0.0192(5) Uani d 1 . .
    C C7 0.24287(12) 0.4442(4) 0.18943(10) 0.0203(5) Uani d 1 . .
    C C8 0.23628(11) 0.2355(4) 0.14215(10) 0.0188(5) Uani d 1 . .
    C C9 0.17072(13) 0.1519(4) 0.11978(11) 0.0224(5) Uani d 1 . .
    C C10 0.15189(12) -0.0431(4) 0.07434(11) 0.0219(5) Uani d 1 . .
    C C11 0.18668(13) -0.2345(4) 0.05112(11) 0.0243(5) Uani d 1 . .
    C C12 0.13564(14) -0.3639(5) 0.00687(12) 0.0291(6) Uani d 1 . .
    C C13 0.07351(14) -0.2461(5) 0.00537(12) 0.0302(6) Uani d 1 . .
    H H1N 0.3056(15) 0.691(6) 0.2301(15) 0.046(9) Uiso d 1 . .
    H H2 0.4560(13) 0.129(5) 0.1012(12) 0.030(7) Uiso d 1 . .
    H H3 0.5534(15) 0.393(5) 0.1376(13) 0.034(7) Uiso d 1 . .
    H H4 0.5335(14) 0.741(5) 0.1993(12) 0.029(7) Uiso d 1 . .
    H H5 0.4188(12) 0.807(5) 0.2282(12) 0.020(6) Uiso d 1 . .
    H H9 0.1318(13) 0.231(5) 0.1329(11) 0.021(6) Uiso d 1 . .
    H H11 0.2378(15) -0.266(5) 0.0648(13) 0.033(7) Uiso d 1 . .
    H H12 0.1460(16) -0.504(6) -0.0150(15) 0.046(8) Uiso d 1 . .
    H H13 0.0271(15) -0.272(5) -0.0154(14) 0.040(8) Uiso d 1 . .
loop_
    _atom_site_aniso_label
    _atom_site_aniso_U_11
    _atom_site_aniso_U_22
    _atom_site_aniso_U_33
    _atom_site_aniso_U_12
    _atom_site_aniso_U_13
    _atom_site_aniso_U_23
    S1 0.0212(3) 0.0225(3) 0.0298(3) -0.0008(2) 0.0052(2) -0.0102(2)
    O1 0.0239(9) 0.0300(10) 0.0315(9) -0.0028(7) 0.0111(7) -0.0116(7)
    O2 0.0231(9) 0.0302(10) 0.0321(9) -0.0055(7) -0.0006(7) -0.0064(7)
    N1 0.0220(10) 0.0182(10) 0.0218(10) -0.0014(8) 0.0033(8) -0.0067(8)
    C1 0.0217(11) 0.0199(12) 0.0155(10) 0.0000(9) 0.0008(9) 0.0017(9)
    C2 0.0236(12) 0.0227(12) 0.0195(11) 0.0025(10) 0.0017(9) -0.0011(10)
    C3 0.0200(12) 0.0279(13) 0.0219(12) 0.0008(10) 0.0031(9) 0.0015(10)
    C4 0.0213(12) 0.0267(13) 0.0259(12) -0.0034(11) 0.0009(10) 0.0003(10)
    C5 0.0235(12) 0.0210(12) 0.0206(11) 0.0009(10) 0.0015(10) -0.0029(10)
    C6 0.0223(11) 0.0192(11) 0.0165(11) 0.0017(10) 0.0043(9) 0.0020(9)
    C7 0.0248(12) 0.0191(12) 0.0172(11) -0.0010(10) 0.0037(9) -0.0007(9)
    C8 0.0226(11) 0.0172(12) 0.0173(11) 0.0000(9) 0.0050(9) -0.0017(9)
    C9 0.0221(12) 0.0209(12) 0.0251(12) 0.0004(10) 0.0064(10) -0.0027(10)
    C10 0.0200(11) 0.0252(13) 0.0199(11) -0.0057(10) 0.0014(9) 0.0008(10)
    C11 0.0260(12) 0.0235(13) 0.0231(12) -0.0030(11) 0.0028(10) -0.0024(10)
    C12 0.0378(15) 0.0267(14) 0.0234(12) -0.0078(12) 0.0061(11) -0.0060(11)
    C13 0.0330(14) 0.0308(15) 0.0253(13) -0.0115(12) -0.0006(11) -0.0021(11)
_geom_special_details
;
 All esds (except the esd in the dihedral angle between two l.s. planes)
 are estimated using the full covariance matrix.  The cell esds are taken
 into account individually in the estimation of esds in distances, angles
 and torsion angles; correlations between esds in cell parameters are only
 used when they are defined by crystal symmetry.  An approximate (isotropic)
 treatment of cell esds is used for estimating esds involving l.s. planes.
;
loop_
    _geom_bond_atom_site_label_1
    _geom_bond_atom_site_label_2
    _geom_bond_site_symmetry_2
    _geom_bond_distance
    _geom_bond_publ_flag
    S1 C1 . 1.748(2) ?
    S1 C8 . 1.755(2) ?
    O1 C7 . 1.242(3) ?
    O2 C13 . 1.370(3) ?
    O2 C10 . 1.385(3) ?
    N1 C7 . 1.342(3) ?
    N1 C6 . 1.409(3) ?
    N1 H1N . 0.89(3) ?
    C1 C6 . 1.393(3) ?
    C1 C2 . 1.400(3) ?
    C2 C3 . 1.376(3) ?
    C2 H2 . 0.96(3) ?
    C3 C4 . 1.393(3) ?
    C3 H3 . 0.99(3) ?
    C4 C5 . 1.384(3) ?
    C4 H4 . 0.97(3) ?
    C5 C6 . 1.389(3) ?
    C5 H5 . 0.93(3) ?
    C7 C8 . 1.499(3) ?
    C8 C9 . 1.337(3) ?
    C9 C10 . 1.433(3) ?
    C9 H9 . 0.93(2) ?
    C10 C11 . 1.359(3) ?
    C11 C12 . 1.420(3) ?
    C11 H11 . 0.98(3) ?
    C12 C13 . 1.334(4) ?
    C12 H12 . 0.93(3) ?
    C13 H13 . 0.93(3) ?
loop_
    _geom_angle_atom_site_label_1
    _geom_angle_atom_site_label_2
    _geom_angle_atom_site_label_3
    _geom_angle_site_symmetry_1
    _geom_angle_site_symmetry_3
    _geom_angle
    _geom_angle_publ_flag
    C1 S1 C8 . . 104.12(11) ?
    C13 O2 C10 . . 106.29(19) ?
    C7 N1 C6 . . 129.0(2) ?
    C7 N1 H1N . . 116.2(19) ?
    C6 N1 H1N . . 114.7(19) ?
    C6 C1 C2 . . 119.1(2) ?
    C6 C1 S1 . . 122.87(17) ?
    C2 C1 S1 . . 118.01(17) ?
    C3 C2 C1 . . 120.7(2) ?
    C3 C2 H2 . . 119.5(15) ?
    C1 C2 H2 . . 119.8(15) ?
    C2 C3 C4 . . 119.9(2) ?
    C2 C3 H3 . . 121.7(16) ?
    C4 C3 H3 . . 118.3(16) ?
    C5 C4 C3 . . 119.9(2) ?
    C5 C4 H4 . . 119.7(15) ?
    C3 C4 H4 . . 120.4(15) ?
    C4 C5 C6 . . 120.4(2) ?
    C4 C5 H5 . . 122.7(15) ?
    C6 C5 H5 . . 116.9(15) ?
    C5 C6 C1 . . 120.0(2) ?
    C5 C6 N1 . . 118.0(2) ?
    C1 C6 N1 . . 122.0(2) ?
    O1 C7 N1 . . 120.2(2) ?
    O1 C7 C8 . . 119.9(2) ?
    N1 C7 C8 . . 119.90(19) ?
    C9 C8 C7 . . 118.0(2) ?
    C9 C8 S1 . . 120.93(17) ?
    C7 C8 S1 . . 121.11(16) ?
    C8 C9 C10 . . 127.5(2) ?
    C8 C9 H9 . . 118.3(15) ?
    C10 C9 H9 . . 114.1(15) ?
    C11 C10 O2 . . 109.0(2) ?
    C11 C10 C9 . . 135.9(2) ?
    O2 C10 C9 . . 115.2(2) ?
    C10 C11 C12 . . 107.1(2) ?
    C10 C11 H11 . . 122.5(16) ?
    C12 C11 H11 . . 130.4(16) ?
    C13 C12 C11 . . 106.7(2) ?
    C13 C12 H12 . . 129(2) ?
    C11 C12 H12 . . 124(2) ?
    C12 C13 O2 . . 110.9(2) ?
    C12 C13 H13 . . 134.7(18) ?
    O2 C13 H13 . . 114.3(18) ?
loop_
    _geom_torsion_atom_site_label_1
    _geom_torsion_atom_site_label_2
    _geom_torsion_atom_site_label_3
    _geom_torsion_atom_site_label_4
    _geom_torsion_site_symmetry_1
    _geom_torsion_site_symmetry_2
    _geom_torsion_site_symmetry_3
    _geom_torsion_site_symmetry_4
    _geom_torsion
    _geom_torsion_publ_flag
    C8 S1 C1 C6 . . . . 4.7(2) ?
    C8 S1 C1 C2 . . . . -174.43(17) ?
    C6 C1 C2 C3 . . . . -0.7(3) ?
    S1 C1 C2 C3 . . . . 178.49(18) ?
    C1 C2 C3 C4 . . . . -0.2(3) ?
    C2 C3 C4 C5 . . . . 0.3(4) ?
    C3 C4 C5 C6 . . . . 0.4(4) ?
    C4 C5 C6 C1 . . . . -1.2(3) ?
    C4 C5 C6 N1 . . . . 178.4(2) ?
    C2 C1 C6 C5 . . . . 1.4(3) ?
    S1 C1 C6 C5 . . . . -177.75(17) ?
    C2 C1 C6 N1 . . . . -178.2(2) ?
    S1 C1 C6 N1 . . . . 2.6(3) ?
    C7 N1 C6 C5 . . . . 174.8(2) ?
    C7 N1 C6 C1 . . . . -5.6(4) ?
    C6 N1 C7 O1 . . . . -179.4(2) ?
    C6 N1 C7 C8 . . . . -1.2(3) ?
    O1 C7 C8 C9 . . . . 8.7(3) ?
    N1 C7 C8 C9 . . . . -169.4(2) ?
    O1 C7 C8 S1 . . . . -171.80(17) ?
    N1 C7 C8 S1 . . . . 10.0(3) ?
    C1 S1 C8 C9 . . . . 168.76(19) ?
    C1 S1 C8 C7 . . . . -10.7(2) ?
    C7 C8 C9 C10 . . . . 179.5(2) ?
    S1 C8 C9 C10 . . . . 0.1(4) ?
    C13 O2 C10 C11 . . . . -0.2(2) ?
    C13 O2 C10 C9 . . . . -179.4(2) ?
    C8 C9 C10 C11 . . . . 18.1(4) ?
    C8 C9 C10 O2 . . . . -162.9(2) ?
    O2 C10 C11 C12 . . . . 0.0(3) ?
    C9 C10 C11 C12 . . . . 179.0(3) ?
    C10 C11 C12 C13 . . . . 0.1(3) ?
    C11 C12 C13 O2 . . . . -0.2(3) ?
    C10 O2 C13 C12 . . . . 0.3(3) ?
loop_
    _geom_hbond_atom_site_label_D
    _geom_hbond_atom_site_label_H
    _geom_hbond_atom_site_label_A
    _geom_hbond_site_symmetry_A
    _geom_hbond_distance_DH
    _geom_hbond_distance_HA
    _geom_hbond_distance_DA
    _geom_hbond_angle_DHA
    _geom_hbond_publ_flag
    N1 H1N O1 7_565 0.89(3) 2.00(3) 2.881(3) 177(3) yes
    C2 H2 O2 6_655 0.96(3) 2.81(2) 3.446(3) 124.2(19) yes
    C3 H3 O1 6_665 0.99(3) 2.85(3) 3.573(3) 130.2(19) yes
    C3 H3 O2 6_655 0.99(3) 2.78(3) 3.420(3) 122.6(19) yes
    C4 H4 <i>Cg</i>C1--C6) 4_555 0.97(3) 3.07(3) 3.688(3) 123(2) yes
    C5 H5 O1 7_565 0.93(3) 2.73(2) 3.490(3) 138.8(18) yes
    C11 H11 <i>Cg</i>(S1/N1/C1/C6--C8) 1_545 0.98(3) 3.06(3) 3.749(3) 129(2) yes
    C13 H13 O2 5_555 0.93(3) 2.68(3) 3.359(3) 130(2) yes
_shelx_space_group_comment
;
The symmetry employed for this shelxl refinement is uniquely defined
by the following loop, which should always be used as a source of
symmetry information in preference to the above space-group names.
They are only intended as comments.
;
_shelx_estimated_absorpt_T_min     0.729
_shelx_estimated_absorpt_T_max     0.950
_shelx_hkl_file
;
   0   0  -2  255.87    9.50
   0   0  -4 1578.74   55.99
   0   0  -6 1950.80   70.69
   0   0  -6 1902.41   68.69
   0   0  -8   86.19    5.10
   0   0  -8   68.99    6.60
   0   0 -10  738.93   29.50
   0   0 -10  797.12   28.50
   0   0 -10  645.74   30.60
   0   0 -12 2433.86   91.89
   0   0 -12 2321.07   94.29
   0   0 -12 2754.52   90.79
   0   0 -12 2445.36   91.59
   0   0 -14  177.28   21.30
   0   0  14  196.88   16.10
   0   0 -14  202.18   14.10
   0   0 -14  207.08   16.10
   0   0  16  860.11   42.50
   0   0 -16  880.31   44.20
   0   0 -16  994.30   40.50
   0   0 -16  977.40   42.20
   0   0 -16  911.61   39.50
   0   0  16  928.91   38.80
   0   0 -18   22.70   12.50
   0   0  18   17.00    6.80
   0   0  18   15.10    5.40
   0   0 -18   28.60   11.50
   0   0 -18   34.90   11.70
   0   0  20   90.49   13.00
   0   0 -20   79.19   12.40
   0   0  20   75.39   10.90
   0   0  22   -3.40    8.70
   0   0  22  -12.50    7.30
   0   0 -22    1.40    5.60
   0   0 -24    5.50    5.40
   0   1  -1  156.08    7.00
   0   1  -3 3018.20  106.19
   0  -1  -5 9999.00  328.37
   0  -1  -5 9033.50  328.77
   0   1  -5 9621.54  327.07
   0   1  -5 8775.52  328.37
   0  -1  -7  230.18   10.80
   0  -1  -7  211.08   11.60
   0   1  -7  220.08   11.30
   0   1  -7  227.68    9.50
   0  -1  -9    7.10    3.00
   0  -1  -9   -0.10    3.50
   0  -1  -9    4.00    4.40
   0   1  -9    7.10    3.00
   0   1  -9    8.60    3.80
   0  -1 -11  452.05   20.70
   0  -1 -11  429.46   20.30
   0   1 -11  438.46   17.90
   0   1 -11  370.36   21.50
   0   1 -11  429.16   19.50
   0  -1 -13   73.59   12.50
   0  -1  13  124.59   12.70
   0  -1 -13  101.29   13.50
   0  -1 -13   97.29   15.90
   0  -1  13  101.29   12.10
   0  -1 -13  117.59   10.00
   0   1 -13  125.79   11.10
   0   1 -13  102.59   14.00
   0   1 -13  103.09   13.80
   0  -1 -15  218.18   24.20
   0  -1 -15  238.68   17.60
   0  -1 -15  251.67   16.30
   0  -1  15  250.97   17.30
   0  -1 -15  233.18   26.00
   0  -1 -15  237.78   16.40
   0  -1  15  241.28   16.40
   0   1 -15  229.08   16.60
   0   1 -15  236.08   18.00
   0  -1 -17  511.65   27.90
   0  -1 -17  565.54   27.00
   0  -1  17  512.75   25.80
   0  -1 -17  523.05   27.60
   0  -1  17  512.05   24.70
   0  -1 -17  475.45   25.80
   0   1  17  518.85   25.30
   0   1 -17  439.26   40.60
   0   1 -17  493.25   26.80
   0  -1 -19    3.90   11.60
   0  -1 -19    9.80   21.10
   0  -1 -19   -4.80    7.00
   0  -1  19    9.80    6.10
   0   1 -19   -0.30    7.40
   0   1  19   -0.20    4.90
   0  -1 -21  204.48   16.50
   0  -1  21  223.88   13.80
   0   1 -21  222.78   16.30
   0   1  21  206.78   14.20
   0  -1  23    4.50    5.60
   0  -1 -23   -4.90    8.80
   0   1 -23   -6.30    5.50
   0   1  23   -5.30    6.00
   0  -2   0  148.89    9.30
   0   2   0  149.09    8.20
   0  -2  -2  687.33   28.00
   0   2   2  684.23   28.30
   0   2  -2  717.13   26.90
   0  -2  -4  198.38   13.50
   0  -2  -4  196.78   11.20
   0   2  -4  196.38    9.20
   0   2  -4  200.88   11.10
   0  -2  -6  135.49   12.10
   0  -2  -6  116.99    8.80
   0   2  -6  129.49   12.80
   0   2  -6  132.59    9.10
   0   2  -6  131.59    7.20
   0  -2  -8 1437.46   56.39
   0  -2  -8 1421.46   56.39
   0   2  -8 1474.75   53.09
   0   2  -8 1508.55   55.99
   0  -2 -10  262.47   14.70
   0  -2 -10  232.18   18.10
   0  -2  10  251.27   15.60
   0  -2  10  242.38   16.90
   0  -2 -10  249.97   17.10
   0  -2 -10  228.08   15.20
   0  -2 -10  244.98   18.60
   0   2 -10  236.78   13.80
   0   2 -10  215.78   14.70
   0  -2 -12   59.29   14.10
   0  -2 -12   69.29    9.20
   0  -2  12   78.19   10.40
   0  -2 -12   60.79   11.00
   0  -2 -12   63.29   13.20
   0  -2 -12   53.49   12.30
   0   2 -12   76.59   14.10
   0   2 -12   52.09   10.80
   0  -2 -14   82.39   11.80
   0  -2 -14   86.59   11.60
   0  -2  14   71.99    9.50
   0  -2 -14   87.39   14.20
   0  -2 -14   86.19   11.70
   0   2 -14  109.39   14.80
   0   2  14   74.89   11.80
   0   2 -14   74.59   12.70
   0  -2 -16   22.40   11.10
   0  -2 -16    1.20    7.50
   0  -2 -16   12.80    7.60
   0  -2  16   14.00    5.70
   0  -2 -16   16.30    6.90
   0  -2 -16   11.30    8.00
   0   2  16   29.90   10.40
   0   2  16   15.30   13.00
   0   2 -16   15.90    8.00
   0  -2 -18   12.60   11.30
   0  -2 -18   -3.30    7.30
   0  -2 -18    5.90    9.90
   0  -2 -18  -12.80    9.40
   0   2  18   -1.90    4.70
   0   2 -18   16.50    8.50
   0  -2 -20   28.50    7.40
   0  -2  20   52.19    8.80
   0   2 -20   45.90   10.60
   0   2  20   51.29   10.70
   0  -2  22   38.20    7.80
   0  -2 -22   24.50    6.00
   0   2 -22   38.60    8.50
   0   2  22   35.00    9.10
   0  -3  -1   -1.30    5.60
   0  -3  -1   -4.40    4.50
   0  -3   1    6.60    6.10
   0   3  -1    1.60    4.00
   0  -3   3  432.96   22.90
   0  -3  -3  409.46   20.90
   0  -3   3  395.96   26.20
   0  -3  -3  358.36   24.00
   0  -3  -3  452.65   20.80
   0   3  -3  420.76   18.70
   0   3   3  428.36   20.20
   0  -3   5    6.20    6.30
   0  -3  -5   16.90    7.30
   0  -3  -5   10.00    5.80
   0  -3   5   49.00   14.80
   0  -3  -5   12.20    6.00
   0   3   5   20.80    7.10
   0   3  -5   23.40    6.50
   0   3  -5   12.20    4.90
   0  -3  -7   39.60   14.50
   0  -3  -7   19.20    7.60
   0  -3   7   31.60    9.40
   0  -3  -7   26.60    8.60
   0  -3  -7   40.50   11.40
   0  -3  -7   37.70    9.10
   0  -3   7   51.09   12.90
   0  -3   7   30.60    6.70
   0   3   7   34.30    8.10
   0   3  -7   24.90    8.60
   0   3  -7   40.00   15.40
   0  -3  -9  298.87   18.10
   0  -3  -9  287.37   18.30
   0  -3   9  301.17   17.80
   0  -3  -9  301.47   20.50
   0  -3   9  305.17   19.90
   0  -3  -9  298.37   18.50
   0  -3  -9  301.27   17.70
   0  -3   9  300.47   20.20
   0   3   9  310.97   17.80
   0   3   9  301.67   17.30
   0   3  -9  298.77   18.30
   0   3  -9  322.87   18.00
   0  -3  11    7.40    7.80
   0  -3  11    4.80    5.80
   0  -3 -11   -1.90    7.10
   0  -3  11   -6.70    7.60
   0  -3 -11   -8.40    6.30
   0  -3 -11    1.50    5.90
   0  -3 -11    1.10   12.30
   0  -3 -11    6.60    8.10
   0   3 -11    2.00    7.30
   0   3  11    0.20    8.10
   0   3  11    7.90    5.20
   0   3 -11   -4.40    7.20
   0  -3 -13  197.98   16.30
   0  -3 -13  204.38   16.30
   0  -3 -13  219.28   18.10
   0  -3 -13  203.48   17.50
   0  -3  13  212.98   14.50
   0  -3  13  207.98   20.10
   0  -3 -13  233.78   16.50
   0   3 -13  219.18   18.80
   0   3  13  195.28   17.80
   0   3  13  233.78   14.90
   0   3 -13  210.08   19.00
   0  -3 -15   38.00   13.20
   0  -3 -15   35.70   13.10
   0  -3 -15   21.70    7.80
   0  -3 -15   44.50   12.20
   0  -3  15   21.60    6.00
   0   3  15    4.20   13.70
   0   3  15   33.50   10.00
   0  -3 -17   66.59   14.20
   0  -3 -17   63.19   15.40
   0  -3 -17   67.29   18.20
   0  -3 -17   34.40   10.20
   0   3  17   52.99    9.80
   0   3 -17   62.59   13.80
   0  -3  19    6.60    4.80
   0  -3 -19    1.10   27.90
   0  -3 -19  -13.10   13.10
   0  -3 -19   19.30    6.90
   0  -3 -19    9.80    7.40
   0   3 -19   -1.20    7.00
   0   3  19    7.40    5.20
   0  -3  21   48.30    7.40
   0  -3 -21   31.60    9.50
   0   3  21   64.79   10.10
   0   3  21   58.89    8.90
   0   3 -21   46.10    9.00
   0  -4   0    3.60   10.90
   0  -4   0   21.60    8.40
   0  -4   0   17.80    6.40
   0  -4   0   15.20    7.50
   0   4   0   17.40    7.50
   0  -4   2  -14.40   15.20
   0  -4  -2   10.30    6.80
   0  -4   2    8.20    9.60
   0  -4  -2   66.89   23.80
   0  -4  -2   -2.10    9.40
   0   4  -2    8.90    8.30
   0   4   2    1.60    6.80
   0   4  -2   -1.50    7.40
   0  -4  -4  301.77   20.70
   0  -4  -4  244.98   28.50
   0  -4  -4  313.37   20.90
   0  -4  -4  333.27   19.90
   0  -4   4  312.37   21.00
   0  -4   4  305.67   18.70
   0   4  -4  345.77   21.10
   0   4  -4  313.67   21.00
   0   4   4  325.07   20.00
   0  -4   6   21.80    5.90
   0  -4  -6   10.80    6.40
   0  -4  -6   43.00   14.60
   0  -4  -6   25.40    8.80
   0  -4   6   25.50    9.60
   0  -4  -6   13.40    5.90
   0  -4  -6   11.40    7.90
   0   4  -6   20.10    7.70
   0   4  -6   15.70    8.60
   0   4   6   16.90    8.40
   0  -4  -8  262.47   31.30
   0  -4   8  297.97   20.20
   0  -4  -8  256.17   23.50
   0  -4   8  258.37   18.50
   0  -4  -8  271.87   19.30
   0  -4  -8  297.57   20.90
   0  -4  -8  282.07   19.00
   0   4   8  282.57   19.90
   0   4  -8  308.57   19.60
   0   4  -8  276.77   18.20
   0  -4 -10  172.88   18.20
   0  -4 -10  206.78   18.10
   0  -4  10  191.08   20.30
   0  -4 -10  198.08   17.20
   0  -4 -10  216.68   21.20
   0  -4  10  164.28   17.40
   0  -4  10  196.58   16.10
   0   4 -10  178.68   17.20
   0   4 -10  226.08   18.60
   0   4  10  184.48   19.10
   0  -4  12   18.70    7.90
   0  -4 -12    1.60    9.00
   0  -4 -12    7.90    7.70
   0  -4  12   35.50   12.60
   0  -4 -12   10.80    7.80
   0  -4 -12   10.90    8.70
   0   4  12   -0.40   14.50
   0   4 -12   15.40   11.60
   0   4 -12    2.30   12.60
   0   4  12   -7.90    8.80
   0  -4 -14  214.38   16.90
   0  -4 -14  245.68   27.00
   0  -4  14  211.48   18.30
   0  -4 -14  200.78   18.10
   0  -4  14  233.98   14.80
   0  -4 -14  202.98   19.80
   0   4  14  218.28   17.30
   0  -4 -16   44.00   11.00
   0  -4 -16   29.80    7.80
   0  -4  16   34.50    9.40
   0  -4 -16   25.00   12.30
   0   4 -16   28.20   10.50
   0   4  16   14.50    8.50
   0  -4  18   64.09    8.60
   0  -4 -18   47.80   10.60
   0  -4 -18   57.09   12.90
   0   4  18   68.79   10.40
   0   4  18   86.99   15.00
   0   4 -18   67.59   16.20
   0  -5   1   83.89   11.30
   0  -5  -1   74.89   14.90
   0  -5  -1   77.29   11.60
   0   5   1   81.99   15.00
   0   5   1   63.19   22.00
   0   5  -1   89.89   15.70
   0  -5  -3  263.77   16.70
   0  -5  -3  253.27   19.90
   0  -5   3  247.98   19.60
   0  -5   3  267.07   16.70
   0   5  -3  247.28   19.60
   0   5   3  235.28   26.60
   0  -5  -5   88.89   16.10
   0  -5  -5   79.29   13.30
   0  -5  -5   94.29   15.90
   0  -5  -5   86.99   16.00
   0  -5   5   89.69   12.30
   0  -5   5   83.49   15.50
   0   5  -5   66.09   16.20
   0   5  -5   75.99   16.80
   0   5   5   77.39   25.90
   0  -5  -7   -0.10    7.90
   0  -5  -7   18.50   10.10
   0  -5   7    6.60    8.40
   0  -5  -7    1.30    7.70
   0  -5  -7    6.70    9.10
   0  -5   7    5.90    6.20
   0   5  -7    0.80   10.50
   0   5  -7    4.90   10.50
   0  -5  -9  220.78   17.60
   0  -5  -9  230.08   17.80
   0  -5   9  206.68   15.80
   0  -5   9  229.78   17.40
   0  -5  -9  218.68   17.60
   0   5  -9  219.68   23.40
   0   5  -9  246.08   20.00
   0  -5 -11   15.30    7.60
   0  -5 -11   14.40    6.70
   0  -5  11   10.90    5.40
   0  -5 -11   12.80    6.80
   0   5  11   19.10   10.40
   0  -5 -13  126.19   12.30
   0  -5 -13  120.69   12.90
   0  -5 -13  140.29   14.20
   0  -5  13  113.29   12.00
   0   5  13  137.49   14.50
   0  -5 -15    3.80   10.00
   0  -5 -15   -3.60    5.80
   0   5 -15   -6.50    5.20
   0   5  15    0.70    7.90
   0  -6   0   57.89   11.80
   0  -6   0   64.39    9.80
   0   6   0   98.39   19.20
   0  -6   2   47.60   10.60
   0  -6  -2   52.99   11.80
   0  -6  -2   47.60   10.40
   0  -6   2   31.30   12.10
   0   6  -2   48.00   16.30
   0   6   2   29.30   11.60
   0   6   2   88.79   20.80
   0  -6   4   81.89   13.30
   0  -6  -4   67.69   12.30
   0  -6  -4   81.19   11.30
   0  -6   4   78.59   11.30
   0   6   4  119.39   22.90
   0   6  -4   82.99   16.10
   0  -6  -6   -7.60    6.20
   0  -6   6   -5.30    5.90
   0  -6   6   -0.40    4.40
   0   6  -6  -12.60   13.80
   0  -6   8   87.09    8.10
   0  -6  -8   53.39   10.10
  -1   0 -23   -1.20    5.10
   1   0  23  -12.70    8.90
   1   0  21   11.30    8.70
  -1   0 -21   -6.00    6.10
   1   0  21    0.20    6.50
   1   0  19   -1.80    7.00
   1   0  19    1.30    5.60
  -1   0 -19    0.80    6.60
   1   0  17   12.90    6.80
   1   0  17    1.70    5.10
  -1   0 -17    8.40    7.80
   1   0  15    0.10    4.80
  -1   0 -15    2.40    7.00
  -1   0 -15   -1.40    7.60
  -1   0 -15   -4.80    7.50
   1   0  15    1.30    6.40
  -1   0 -15   22.70   11.90
   1   0  13   -7.20    8.00
  -1   0 -13  -11.00   14.70
  -1   0 -13   -7.40    6.60
   1   0  13    4.20    4.60
  -1   0 -13    0.20    6.00
  -1   0 -13   -9.40    6.90
  -1   0 -11   -2.80    5.40
  -1   0 -11    2.90    4.10
  -1   0  -9   -0.20    2.70
  -1   0  -9   -2.90    3.50
  -1   0  -7    2.20    3.80
  -1   0  -7   -2.30    1.90
  -1   0  -5    0.20    1.40
  -1   0  -3    0.80    1.00
   1   0   1    0.30    0.50
   1   0  -1   -0.60    0.60
   1   0  -3    0.90    1.00
   1   0  -5    1.30    1.60
   1   0  -7    2.30    2.60
   1   0  -7   -1.60    1.90
   1   0  -9    2.50    3.50
   1   0  -9   -0.50    3.50
   1   0  -9   -1.50    2.20
   1   0 -11   -0.80    4.40
   1   0 -11    2.10    6.10
   1   0 -11   -4.10    2.90
   1   0 -13   -6.30    6.80
  -1   0  13    6.00    8.70
   1   0 -13    1.70    5.00
   1   0 -13    8.40    6.20
   1   0 -13    3.00    5.00
   1   0 -15    6.40    6.50
   1   0 -15    2.00   12.20
   1   0 -15   -7.70    6.60
  -1   0  15   -3.00    7.90
   1   0 -15   -3.20    6.60
[truncated: 355,923 more chars]
