# Supplementary material for: Crystal structures, Hirshfeld surface analysis and inter­action energies of (Z)-2-(4-methyl­benzylidene)- and (Z)-2-(furfuryl­idene)-2H-benzo[b][1,4]thia­zin-3(4H)-one
Source: Acta Crystallogr E Crystallogr Commun. 2025 Oct 24;81(Pt 11):1055–62. doi: 10.1107/S2056989025008904 (PMC12589832; doi:10.1107/S2056989025008904)
Supplement: Supplementary file 2 [file e-81-01055-1sup2.hkl]

data_1                                                                          
_shelx_title ' JTM1236_0m_a.res in P2(1)/n'                                     
_shelx_refln_list_code          4                                               
_shelx_F_calc_maximum      199.80                                               
_exptl_crystal_F_000       560.00                                               
_reflns_d_resolution_high  0.7501                                               
                                                                                
loop_                                                                           
 _space_group_symop_operation_xyz                                               
 'x, y, z'                                                                      
 '-x+1/2, y+1/2, -z+1/2'                                                        
 '-x, -y, -z'                                                                   
 'x-1/2, -y-1/2, z-1/2'                                                         
                                                                                
_cell_length_a    14.4179                                                       
_cell_length_b     5.1901                                                       
_cell_length_c    17.4252                                                       
_cell_angle_alpha  90.000                                                       
_cell_angle_beta  103.541                                                       
_cell_angle_gamma  90.000                                                       
                                                                                
_shelx_F_squared_multiplier     1.000                                           
                                                                                
loop_                                                                           
 _refln_index_h                                                                 
 _refln_index_k                                                                 
 _refln_index_l                                                                 
 _refln_F_squared_calc                                                          
 _refln_F_squared_meas                                                          
 _refln_F_squared_sigma                                                         
 _refln_observed_status                                                         
   2   0   0       2431.01       2552.58       125.31 o                         
   4   0   0        767.84        889.79        43.99 o                         
   6   0   0       1316.25       1338.66        66.24 o                         
   8   0   0       3373.21       3312.73       200.11 o                         
  10   0   0        736.64        720.49        36.39 o                         
  12   0   0          0.28          6.70         7.34 o                         
  14   0   0        368.94        330.44        24.38 o                         
  16   0   0         40.47         48.73        12.02 o                         
  18   0   0         56.04         87.26        26.13 o                         
   1   1   0       1509.96       1442.19        50.15 o                         
   2   1   0       6105.15       6494.85       225.36 o                         
   3   1   0        356.49        380.89        13.44 o                         
   4   1   0         20.43         19.01         1.85 o                         
   5   1   0       1466.81       1507.81        57.65 o                         
   6   1   0        537.47        622.52        24.17 o                         
   7   1   0        928.83        972.01        34.17 o                         
   8   1   0        449.39        437.82        15.69 o                         
   9   1   0        579.72        540.68        21.43 o                         
  10   1   0        314.84        299.39        12.71 o                         
  11   1   0          8.03          6.36         4.07 o                         
  12   1   0        312.44        286.26        19.12 o                         
  13   1   0         74.38         44.54         6.72 o                         
  14   1   0         61.63         61.52         9.08 o                         
  15   1   0          0.81         -8.43         8.63 o                         
  16   1   0          1.95          5.97        10.15 o                         
  17   1   0         28.24         36.39        11.84 o                         
  18   1   0          4.82          8.21        13.14 o                         
   0   2   0        369.14        360.46        18.24 o                         
   1   2   0         86.65         75.11         3.48 o                         
   2   2   0         26.77         39.64         2.51 o                         
   3   2   0        552.09        619.45        21.88 o                         
   4   2   0         79.16         92.76         4.22 o                         
   5   2   0         55.54         59.73         3.29 o                         
   6   2   0         19.83         19.92         2.31 o                         
   7   2   0         27.00         28.11         3.21 o                         
   8   2   0        303.39        258.42        11.03 o                         
   9   2   0         42.02         42.44         4.45 o                         
  10   2   0         44.57         53.80         5.08 o                         
  11   2   0          1.37          5.83         4.78 o                         
  12   2   0         79.19         87.27         7.74 o                         
  13   2   0         26.78         61.13        14.51 o                         
  14   2   0          1.69         -6.69        10.53 o                         
  15   2   0         48.29         53.40        11.01 o                         
  16   2   0        153.38        146.86        14.91 o                         
  17   2   0         24.13         39.27        14.90 o                         
   1   3   0          0.68          4.90         2.34 o                         
   2   3   0       1412.97       1360.13        47.56 o                         
   3   3   0        858.87        876.28        30.92 o                         
   4   3   0       2814.98       2871.68       100.04 o                         
   5   3   0        101.99         91.06         4.67 o                         
   6   3   0        701.10        698.52        27.33 o                         
   7   3   0         26.78         25.25         4.31 o                         
   8   3   0         58.70         63.76         6.38 o                         
   9   3   0          5.17         -1.27         5.37 o                         
  10   3   0        106.98        109.42        18.54 o                         
  11   3   0          7.06          3.36         6.49 o                         
  12   3   0        264.66        287.88        16.11 o                         
  13   3   0         87.67         85.38         9.42 o                         
  14   3   0         21.47         14.66         8.53 o                         
  15   3   0          8.17          2.18        11.99 o                         
  16   3   0         14.74         16.48        13.79 o                         
   0   4   0          6.55          6.47         6.05 o                         
   1   4   0         20.95         15.11         3.46 o                         
   2   4   0          0.63         -2.38         3.20 o                         
   3   4   0        640.12        652.10        23.41 o                         
   4   4   0        352.17        358.53        15.04 o                         
   5   4   0        282.31        320.84        15.92 o                         
   6   4   0        154.84        170.50        14.50 o                         
   7   4   0         92.50         92.95         8.82 o                         
   8   4   0         16.85         12.20         6.60 o                         
   9   4   0         31.27         38.51         8.06 o                         
  10   4   0         32.74         31.00        10.55 o                         
  11   4   0        192.01        244.75        14.64 o                         
  12   4   0          0.69          6.58         8.56 o                         
  13   4   0        158.37        184.18        13.82 o                         
  14   4   0         13.37         13.26        10.99 o                         
  15   4   0        140.41        191.96        32.60 o                         
   1   5   0         34.71         29.91         6.09 o                         
   2   5   0         74.49         85.44        12.76 o                         
   3   5   0        233.52        249.11        13.13 o                         
   4   5   0        135.11        156.95        10.38 o                         
   5   5   0        172.84        179.65        18.61 o                         
   6   5   0          3.75          2.93         7.06 o                         
   7   5   0         71.34         56.90         8.44 o                         
   8   5   0          1.64          0.68         7.99 o                         
   9   5   0          0.13         -1.74         9.66 o                         
  10   5   0         22.87         41.65        12.32 o                         
  11   5   0          5.75        -11.51        11.51 o                         
  12   5   0         46.08         63.40        14.23 o                         
   0   6   0        291.41        279.90        30.56 o                         
   1   6   0          2.94          9.33        12.18 o                         
   2   6   0         18.11         35.44        15.06 o                         
   3   6   0         60.58         62.46        16.83 o                         
   4   6   0         15.04         50.94        16.83 o                         
   5   6   0         11.83         39.50        13.50 o                         
   6   6   0          2.92          1.90        13.51 o                         
   7   6   0          3.45         -0.89        12.53 o                         
   8   6   0          2.53          7.66        13.74 o                         
   9   6   0         10.40         15.95        23.03 o                         
 -17   0   1        209.15        144.08        23.26 o                         
 -15   0   1         16.32         11.34         9.33 o                         
 -13   0   1       1146.44       1149.79       101.44 o                         
 -11   0   1        143.74        115.02        10.72 o                         
  -9   0   1         68.92         58.47         4.82 o                         
  -7   0   1        273.56        225.94        12.00 o                         
  -5   0   1       2708.57       2752.94       135.43 o                         
  -3   0   1       5512.51       6144.81       369.41 o                         
  -1   0   1       1426.32       1393.30        68.28 o                         
   1   0   1       6649.11       7065.87       346.76 o                         
   3   0   1       2338.85       2212.07       108.78 o                         
   5   0   1       2341.82       2406.84       118.41 o                         
   7   0   1       2135.54       2494.29       123.01 o                         
   9   0   1        381.15        360.99        18.89 o                         
  11   0   1        147.19        129.02        11.35 o                         
  13   0   1        255.25        239.92        18.72 o                         
  15   0   1        147.57        165.71        16.46 o                         
  17   0   1         10.67         11.96        19.05 o                         
 -18   1   1         14.85          8.70        12.57 o                         
 -17   1   1          8.79         -7.35        10.77 o                         
 -16   1   1         21.50         14.34         9.89 o                         
 -15   1   1          5.94          2.95         7.24 o                         
 -14   1   1         84.83         87.22         8.06 o                         
 -13   1   1        183.77        184.43        13.30 o                         
 -12   1   1        745.33        757.78        33.82 o                         
 -11   1   1          1.00          1.20         4.30 o                         
 -10   1   1          1.19          1.11         3.31 o                         
  -9   1   1        207.68        202.88         9.12 o                         
  -8   1   1       2021.61       2100.42        80.47 o                         
  -7   1   1        183.41        208.93         8.94 o                         
  -6   1   1        612.90        531.77        20.80 o                         
  -5   1   1         32.14         53.37         3.21 o                         
  -4   1   1       1172.51       1112.24        42.63 o                         
  -3   1   1       8933.65       9672.94       335.78 o                         
  -2   1   1        695.46        639.69        22.42 o                         
  -1   1   1       1695.35       1876.58        65.25 o                         
   0   1   1        189.15        224.78         7.99 o                         
   1   1   1         88.14        101.49         3.85 o                         
   2   1   1      11071.44      12002.17       416.49 o                         
   3   1   1        508.11        506.65        17.90 o                         
   4   1   1         85.30        112.90         4.46 o                         
   5   1   1          4.17          2.59         2.20 o                         
   6   1   1         39.13         57.26         3.07 o                         
   7   1   1        870.36        853.45        30.14 o                         
   8   1   1         13.15         14.91         2.32 o                         
   9   1   1          9.06         14.78         3.38 o                         
  10   1   1        489.22        476.00        21.74 o                         
  11   1   1        368.72        362.69        17.23 o                         
  12   1   1          0.27          0.14         5.48 o                         
  13   1   1         34.13         38.82         6.71 o                         
  14   1   1        396.88        371.02        22.26 o                         
  15   1   1         58.83         64.08        12.74 o                         
  16   1   1         40.92         50.79        17.99 o                         
  17   1   1         57.17         60.32        14.53 o                         
  18   1   1        117.35         96.83        19.71 o                         
 -18   2   1         37.86         72.65        27.91 o                         
 -17   2   1          0.11         10.10        11.74 o                         
 -16   2   1         15.77          3.35        13.20 o                         
 -15   2   1          3.28         -9.77         9.77 o                         
 -14   2   1          8.68         -0.10         8.75 o                         
 -13   2   1         65.63         83.68        10.74 o                         
 -12   2   1         23.33         18.56         5.32 o                         
 -11   2   1          1.00          0.51         4.55 o                         
 -10   2   1       1470.44       1492.59        57.60 o                         
  -9   2   1        463.06        456.53        18.45 o                         
  -8   2   1         28.62         25.41         3.56 o                         
  -7   2   1         26.17         29.17         3.43 o                         
  -6   2   1         52.67         54.37         3.20 o                         
  -5   2   1       1891.86       2008.26        70.01 o                         
  -4   2   1        318.23        342.10        12.41 o                         
  -3   2   1       3379.65       3725.22       129.40 o                         
  -2   2   1         59.54         44.66         4.26 o                         
  -1   2   1        315.84        304.70        10.94 o                         
   0   2   1        456.24        419.30        14.86 o                         
   1   2   1         52.92         63.12         3.38 o                         
   2   2   1         62.96         63.13         3.13 o                         
   3   2   1        665.33        618.18        21.85 o                         
   4   2   1        444.73        440.42        17.23 o                         
   5   2   1       2262.08       2361.22        82.31 o                         
   6   2   1         52.35         62.40         3.48 o                         
   7   2   1        383.83        367.14        13.48 o                         
   8   2   1        473.61        465.68        18.73 o                         
   9   2   1         82.24         80.02         6.63 o                         
  10   2   1        119.15        121.72        11.15 o                         
  11   2   1        369.30        379.94        18.39 o                         
  12   2   1         85.74         81.86         7.74 o                         
  13   2   1         27.34         36.57         8.64 o                         
  14   2   1         81.84         71.29        10.48 o                         
  15   2   1          6.98         14.37        10.47 o                         
  16   2   1        123.12         86.16        13.31 o                         
  17   2   1         65.58         63.32        14.22 o                         
 -17   3   1         38.58         71.76        33.66 o                         
 -16   3   1          1.98          7.61        13.69 o                         
 -15   3   1         24.93          4.62        11.82 o                         
 -14   3   1         60.52         60.69         9.21 o                         
 -13   3   1          1.22          4.99         7.58 o                         
 -12   3   1          1.70          4.80         6.97 o                         
 -11   3   1        268.53        328.09        17.03 o                         
 -10   3   1        258.64        264.27        14.09 o                         
  -9   3   1        558.82        618.98        27.95 o                         
  -8   3   1        129.67        140.61         8.93 o                         
  -7   3   1         51.84         61.82         5.04 o                         
  -6   3   1        197.86        182.18         8.61 o                         
  -5   3   1         57.35         58.83         4.39 o                         
  -4   3   1        299.97        250.87         9.63 o                         
  -3   3   1        177.24        141.15         6.15 o                         
  -2   3   1         62.77         63.28         3.99 o                         
  -1   3   1       2465.57       2445.37        85.23 o                         
   0   3   1        303.24        308.38        11.36 o                         
   1   3   1          2.95          2.55         2.38 o                         
   2   3   1        390.49        379.98        13.77 o                         
   3   3   1         22.27         20.95         2.68 o                         
   4   3   1        866.17        860.24        30.47 o                         
   5   3   1        176.33        166.43         7.05 o                         
   6   3   1        201.83        205.14         9.36 o                         
   7   3   1       1056.03       1134.99        49.44 o                         
   8   3   1         47.35         62.00         6.36 o                         
   9   3   1         59.85         61.80        12.66 o                         
  10   3   1          1.50          0.27         6.02 o                         
  11   3   1         32.49         37.45         7.05 o                         
  12   3   1         49.33         13.26         8.82 o                         
  13   3   1          0.95          6.66         7.74 o                         
  14   3   1          1.30         -0.83         8.65 o                         
  15   3   1         16.34          5.12        12.12 o                         
  16   3   1          0.07          9.06        13.73 o                         
 -15   4   1          4.10         -9.81        17.01 o                         
 -14   4   1         71.43         90.94        13.36 o                         
 -13   4   1          0.08         -1.61         9.32 o                         
 -12   4   1        194.85        241.76        15.02 o                         
 -11   4   1         47.67         51.45         8.44 o                         
 -10   4   1        151.64        189.46        12.19 o                         
  -9   4   1         45.65         51.76         7.59 o                         
  -8   4   1        329.43        370.34        18.58 o                         
  -7   4   1        228.37        247.18        13.71 o                         
  -6   4   1          5.60         -1.15         5.44 o                         
  -5   4   1        972.66        989.61        43.13 o                         
  -4   4   1        645.28        619.06        22.33 o                         
  -3   4   1        410.81        412.03        15.36 o                         
  -2   4   1       1553.21       1567.70        60.30 o                         
  -1   4   1         93.09         91.31         5.02 o                         
   0   4   1         28.05         27.88         3.69 o                         
   1   4   1        124.94        120.86         5.88 o                         
   2   4   1         68.22         76.02         4.60 o                         
   3   4   1        141.51        144.89        10.55 o                         
   4   4   1        126.12        137.88         7.59 o                         
   5   4   1         11.86         12.32         5.25 o                         
   6   4   1       1001.37       1120.59        49.00 o                         
   7   4   1        203.04        220.79        12.56 o                         
   8   4   1         74.86         96.65         8.28 o                         
   9   4   1          0.06          9.48         7.10 o                         
  10   4   1         24.16         17.20         7.34 o                         
  11   4   1          0.66         -3.91         7.97 o                         
  12   4   1         10.00         18.42         9.64 o                         
  13   4   1          2.43         -2.80         9.52 o                         
  14   4   1          0.09          4.87        11.06 o                         
  15   4   1         96.52        118.99        19.25 o                         
 -13   5   1         20.31         25.63        18.10 o                         
 -12   5   1         19.71         41.82        13.30 o                         
 -11   5   1          6.50         19.08        13.58 o                         
 -10   5   1         81.60        103.34        12.97 o                         
  -9   5   1        374.31        454.95        26.31 o                         
  -8   5   1         11.15          3.38         9.43 o                         
  -7   5   1         64.17         65.11        13.57 o                         
  -6   5   1         21.83         15.25         7.99 o                         
  -5   5   1         54.19         71.69        12.44 o                         
  -4   5   1          2.00          2.64         6.44 o                         
  -3   5   1         12.47         10.55         5.30 o                         
  -2   5   1         38.40         34.83         5.48 o                         
  -1   5   1        804.56        936.71        58.73 o                         
   0   5   1         56.46         58.07         6.01 o                         
   1   5   1       1302.89       1432.99        71.95 o                         
   2   5   1        201.37        197.35        10.20 o                         
   3   5   1        157.40        162.17        15.77 o                         
   4   5   1         45.50         47.13         6.85 o                         
   5   5   1         72.62         70.48         8.05 o                         
   6   5   1         56.99         73.23         8.36 o                         
   7   5   1        111.52        133.49        11.38 o                         
   8   5   1         10.53         17.75         8.31 o                         
   9   5   1        160.68        195.44        13.24 o                         
  10   5   1          2.87         -5.07         9.30 o                         
  11   5   1         39.30         55.00        11.54 o                         
  12   5   1          1.28          9.53        13.29 o                         
  -9   6   1         41.59         52.36        43.41 o                         
  -8   6   1         77.37        109.23        14.37 o                         
  -7   6   1        149.60        202.72        18.75 o                         
  -6   6   1         53.79         74.96        23.26 o                         
  -5   6   1         33.76         40.39        12.24 o                         
  -4   6   1          4.80          3.31        11.81 o                         
  -3   6   1        129.20        140.88        19.27 o                         
  -2   6   1         26.82         35.31        11.60 o                         
  -1   6   1        162.93        139.47        15.44 o                         
   0   6   1          4.66         14.84         9.71 o                         
   1   6   1          0.53          2.44         9.71 o                         
   2   6   1         61.86         41.64        15.50 o                         
   3   6   1        330.01        343.25        36.32 o                         
   4   6   1         18.69         16.77        20.60 o                         
   5   6   1          0.29          6.51        11.43 o                         
   6   6   1         45.37         58.68        16.61 o                         
   7   6   1        114.76        147.78        26.13 o                         
   8   6   1          4.03          4.39        14.56 o                         
   9   6   1          7.67          3.99        22.15 o                         
 -18   0   2         15.23         28.32        29.46 o                         
 -16   0   2        105.87         90.75        13.49 o                         
 -14   0   2         20.52          7.18         8.58 o                         
 -12   0   2        337.84        327.16        22.84 o                         
 -10   0   2       2693.70       2836.50       139.95 o                         
  -8   0   2       1189.92       1178.14        58.48 o                         
  -6   0   2        259.90        278.42        14.23 o                         
  -4   0   2          1.79          3.32         2.35 o                         
  -2   0   2       3094.67       2909.27       142.85 o                         
   0   0   2         87.70         79.34         4.17 o                         
   2   0   2         73.11        113.30         6.04 o                         
   4   0   2        967.38       1110.49        54.90 o                         
   6   0   2        998.11       1084.72        53.79 o                         
   8   0   2         65.92         45.97         7.60 o                         
  10   0   2         25.61         13.72         5.01 o                         
  12   0   2         19.64         21.40         7.81 o                         
  14   0   2         19.20          6.46         9.96 o                         
  16   0   2        380.00        408.36        44.30 o                         
 -18   1   2         36.05         37.59        12.54 o                         
 -17   1   2         68.03         85.98        12.92 o                         
 -16   1   2         30.56         19.32         8.16 o                         
 -15   1   2         29.32         20.80         8.18 o                         
 -14   1   2          0.00          1.71         6.66 o                         
 -13   1   2         40.78         34.14         6.53 o                         
 -12   1   2        250.07        247.46        13.84 o                         
 -11   1   2       1012.15        942.75        36.84 o                         
 -10   1   2        450.37        454.14        18.21 o                         
  -9   1   2        260.65        258.05        11.98 o                         
  -8   1   2          2.31          3.69         2.69 o                         
  -7   1   2        538.67        549.80        21.59 o                         
  -6   1   2       1707.58       1878.06        80.34 o                         
  -5   1   2        813.22        792.02        30.43 o                         
  -4   1   2       7583.45       7811.03       271.08 o                         
  -3   1   2      39918.30      43389.68      1504.96 o                         
  -2   1   2       5756.35       6106.82       211.77 o                         
  -1   1   2         55.13         70.78         4.09 o                         
   0   1   2        495.10        508.02        17.84 o                         
   1   1   2         25.32         32.86         2.00 o                         
   2   1   2         70.94         72.04         3.50 o                         
   3   1   2        288.52        280.65        10.15 o                         
   4   1   2       1433.14       1538.57        53.68 o                         
   5   1   2       2106.46       2193.58        76.46 o                         
   6   1   2        914.24       1014.28        35.56 o                         
   7   1   2       1194.76       1219.94        42.83 o                         
   8   1   2        266.46        233.73         9.00 o                         
   9   1   2          0.09         -0.74         3.24 o                         
  10   1   2        218.30        212.21         9.89 o                         
  11   1   2         18.66         16.75         4.47 o                         
  12   1   2         22.34         13.67         5.85 o                         
  13   1   2         88.88         85.48        10.07 o                         
  14   1   2         75.53         64.32         9.64 o                         
  15   1   2         29.01         16.92         9.52 o                         
  16   1   2         26.56         21.48        10.63 o                         
  17   1   2         11.85          8.07        12.40 o                         
  18   1   2         10.63          2.66        21.70 o                         
 -18   2   2          2.26         -7.34        17.64 o                         
 -17   2   2         30.14         20.44        11.93 o                         
 -16   2   2        113.59        118.05        21.35 o                         
 -15   2   2        113.58        101.14        12.39 o                         
 -14   2   2         47.28         38.52         9.21 o                         
 -13   2   2         16.17         18.18         5.68 o                         
 -12   2   2          4.83          4.59         5.08 o                         
 -11   2   2        181.77        190.52        15.51 o                         
 -10   2   2        177.83        164.60         8.46 o                         
  -9   2   2        242.60        232.59        10.47 o                         
  -8   2   2        846.04        746.57        29.12 o                         
  -7   2   2        641.73        592.27        23.41 o                         
  -6   2   2         18.97         23.39         2.48 o                         
  -5   2   2       3902.58       4086.47       142.12 o                         
  -4   2   2         23.24         40.79         4.07 o                         
  -3   2   2       1254.81       1410.42        49.22 o                         
  -2   2   2       1670.07       1595.63        55.70 o                         
  -1   2   2        374.14        362.57        12.81 o                         
   0   2   2       2921.50       3049.78       116.06 o                         
   1   2   2       2992.37       3150.87       109.60 o                         
   2   2   2         72.10         98.39         4.19 o                         
   3   2   2       2637.31       2821.72        98.18 o                         
   4   2   2        413.59        462.72        16.63 o                         
   5   2   2       1133.95       1206.78        42.40 o                         
   6   2   2        811.80        767.90        27.24 o                         
   7   2   2          6.45          4.98         2.43 o                         
   8   2   2        144.36        138.12         7.01 o                         
   9   2   2        584.19        604.49        27.07 o                         
  10   2   2        178.29        189.91        10.80 o                         
  11   2   2        240.44        245.39        13.30 o                         
  12   2   2         25.98         32.01         6.80 o                         
  13   2   2         17.46         17.81         7.02 o                         
  14   2   2        118.92        143.60        13.32 o                         
  15   2   2         28.66         35.67        10.99 o                         
  16   2   2         81.27         75.78        13.54 o                         
  17   2   2         23.32         12.17        14.03 o                         
 -17   3   2         29.77         32.78        31.01 o                         
 -16   3   2         11.37         11.64        13.32 o                         
 -15   3   2        162.29        134.48        14.27 o                         
 -14   3   2        122.03        131.11        14.51 o                         
 -13   3   2          2.77         -3.30         7.68 o                         
 -12   3   2          9.93         18.44         7.15 o                         
 -11   3   2         62.54         73.62         8.89 o                         
 -10   3   2         87.77         88.91         7.81 o                         
  -9   3   2        376.63        390.11        16.62 o                         
  -8   3   2        189.00        174.19         8.93 o                         
  -7   3   2        523.80        508.02        20.47 o                         
  -6   3   2        379.84        384.81        15.79 o                         
  -5   3   2        251.01        243.74         9.53 o                         
  -4   3   2         23.95         20.44         2.75 o                         
  -3   3   2         34.53         30.24         2.97 o                         
  -2   3   2         11.29          3.85         2.41 o                         
  -1   3   2        406.89        376.12        13.68 o                         
   0   3   2        331.45        313.05        11.63 o                         
   1   3   2         93.87        103.93         5.36 o                         
   2   3   2         97.34         97.64         4.65 o                         
   3   3   2          1.72          3.47         2.84 o                         
   4   3   2          0.14          3.86         3.00 o                         
   5   3   2         72.44         66.49         4.49 o                         
   6   3   2        324.92        321.66        13.57 o                         
   7   3   2        105.42        133.54         8.42 o                         
   8   3   2          1.07         -0.91         6.20 o                         
   9   3   2        878.78        902.02        39.97 o                         
  10   3   2        304.55        341.71        17.44 o                         
  11   3   2          2.39          7.67         6.79 o                         
  12   3   2        180.48        178.85        18.80 o                         
  13   3   2         96.33         79.92         9.14 o                         
  14   3   2         59.23         45.71        11.44 o                         
  15   3   2         40.15         25.94        12.56 o                         
  16   3   2          2.00          0.43        14.03 o                         
 -15   4   2         55.62         54.17        14.96 o                         
 -14   4   2          6.77         25.73        12.02 o                         
 -13   4   2        112.45        158.17        14.50 o                         
 -12   4   2          4.67          0.95         9.20 o                         
 -11   4   2          0.04          4.77         7.70 o                         
 -10   4   2          2.88         10.78         9.01 o                         
  -9   4   2         52.39         59.31         7.57 o                         
  -8   4   2         35.22         32.62        10.10 o                         
  -7   4   2        518.79        553.92        25.62 o                         
  -6   4   2       1006.79       1053.24        45.79 o                         
  -5   4   2          3.29         -0.27         4.42 o                         
  -4   4   2        103.45         95.29         5.82 o                         
  -3   4   2         53.71         55.02         4.47 o                         
  -2   4   2        141.63        132.08         6.28 o                         
  -1   4   2        121.90        116.61         5.89 o                         
   0   4   2         53.41         52.39         4.34 o                         
   1   4   2        469.80        432.97        15.93 o                         
   2   4   2        375.17        404.54        16.63 o                         
   3   4   2         32.44         30.95         4.45 o                         
   4   4   2        154.29        154.11         8.10 o                         
   5   4   2         28.52         11.62         5.39 o                         
   6   4   2          0.30         -3.52         7.28 o                         
   7   4   2          1.73         -0.98         6.65 o                         
   8   4   2         83.44        105.98         8.88 o                         
   9   4   2        270.96        289.99        16.07 o                         
  10   4   2          0.55          5.03         7.21 o                         
  11   4   2        416.13        478.68        23.77 o                         
  12   4   2         26.12         33.91         9.22 o                         
  13   4   2         21.59         17.15        10.29 o                         
  14   4   2         10.95          9.47        11.41 o                         
 -13   5   2          3.64         27.79        17.36 o                         
 -12   5   2         13.06         26.24        19.81 o                         
 -11   5   2         13.52          9.32        11.81 o                         
 -10   5   2         27.26         26.58        10.67 o                         
  -9   5   2          5.67         -3.40        12.39 o                         
  -8   5   2          6.63          5.44         8.96 o                         
  -7   5   2         26.16         34.64        11.67 o                         
  -6   5   2        243.14        282.69        37.29 o                         
  -5   5   2          7.41         20.38         7.68 o                         
  -4   5   2         50.63         53.99        12.52 o                         
  -3   5   2         46.71         38.86         6.29 o                         
  -2   5   2         55.73         63.49        11.79 o                         
  -1   5   2        113.73        111.28         8.00 o                         
   0   5   2        120.66        113.16         8.12 o                         
   1   5   2          1.47         -3.73         5.76 o                         
   2   5   2        322.22        362.34        35.08 o                         
   3   5   2         47.05         46.97         7.53 o                         
   4   5   2        281.80        304.66        16.11 o                         
   5   5   2          0.90          0.72         6.72 o                         
   6   5   2          5.90          9.92         7.05 o                         
   7   5   2         58.15         70.21         8.90 o                         
   8   5   2         71.34         90.38        14.51 o                         
   9   5   2         60.97         75.82        10.22 o                         
  10   5   2         45.78         63.19        12.91 o                         
  11   5   2          1.90         12.07        10.81 o                         
  12   5   2        191.38        207.82        19.45 o                         
  -9   6   2          0.00         -4.88        22.37 o                         
  -8   6   2         74.80        105.98        14.01 o                         
  -7   6   2        187.28        215.19        21.25 o                         
  -6   6   2         27.67         49.09        14.04 o                         
  -5   6   2         91.99        105.01        14.90 o                         
  -4   6   2        132.22        104.52        34.77 o                         
  -3   6   2         91.14         84.09        31.23 o                         
  -2   6   2         61.06         41.21        15.72 o                         
  -1   6   2         49.17         35.69         9.17 o                         
   0   6   2        148.12        127.87        25.96 o                         
   1   6   2         31.24         55.24         9.97 o                         
   2   6   2         66.45         61.03        12.98 o                         
   3   6   2        189.31        210.24        35.93 o                         
   4   6   2          1.55          1.75         9.64 o                         
   5   6   2          0.59        -10.09        11.09 o                         
   6   6   2         31.49         46.18        25.47 o                         
   7   6   2          0.94          6.95        13.60 o                         
   8   6   2         11.89         14.39        17.28 o                         
 -19   0   3          0.88         -7.53        19.49 o                         
 -17   0   3         20.31          5.44        12.13 o                         
 -15   0   3        520.25        527.57        35.50 o                         
 -13   0   3        525.29        497.46        32.88 o                         
 -11   0   3        693.79        641.97        40.55 o                         
  -9   0   3         47.56         48.64         4.55 o                         
  -7   0   3         47.52         46.32         9.87 o                         
  -5   0   3        174.77        142.85         7.90 o                         
  -3   0   3       2745.95       2717.98       133.56 o                         
  -1   0   3      18146.46      19678.39       964.13 o                         
   1   0   3       7007.58       7894.34       387.48 o                         
   3   0   3        210.59        241.81        15.03 o                         
   5   0   3        646.95        663.11        33.16 o                         
   7   0   3         75.10         82.97         5.70 o                         
   9   0   3        119.98        117.74         9.73 o                         
  11   0   3        685.30        656.37        45.38 o                         
  13   0   3        388.14        346.88        34.33 o                         
  15   0   3        332.32        344.58        38.54 o                         
  17   0   3        230.47        243.58        34.55 o                         
 -18   1   3         26.00         17.98        12.35 o                         
 -17   1   3         71.62         58.86         9.97 o                         
 -16   1   3        175.66        147.01        11.29 o                         
 -15   1   3          5.87         -1.23         6.96 o                         
 -14   1   3         37.17         44.65         7.15 o                         
 -13   1   3        334.40        339.23        16.98 o                         
 -12   1   3        472.79        426.15        20.09 o                         
 -11   1   3         11.54          7.88         4.08 o                         
 -10   1   3          3.67          0.26         3.42 o                         
  -9   1   3         35.45         38.97         4.52 o                         
  -8   1   3        342.67        294.72        13.40 o                         
  -7   1   3         14.28         12.02         2.65 o                         
  -6   1   3        647.01        601.29        23.37 o                         
  -5   1   3       3346.97       3567.98       124.10 o                         
  -4   1   3         54.86         53.50         4.31 o                         
  -3   1   3      10032.21      10527.87       365.40 o                         
  -2   1   3        297.18        279.62        10.81 o                         
  -1   1   3       2019.55       2402.12        83.55 o                         
   0   1   3       1220.19       1250.11        43.52 o                         
   1   1   3        111.85         83.49         3.75 o                         
   2   1   3       1270.78       1332.65        50.95 o                         
   3   1   3        350.89        357.74        14.02 o                         
   4   1   3         87.52        115.44         6.18 o                         
   5   1   3        942.06       1056.91        40.65 o                         
   6   1   3        182.59        200.77         9.46 o                         
   7   1   3          1.78          0.92         2.18 o                         
   8   1   3        943.96        927.95        36.01 o                         
   9   1   3          4.68         -1.38         3.28 o                         
  10   1   3        415.96        390.10        16.17 o                         
  11   1   3         28.60         25.48         4.73 o                         
  12   1   3        418.47        419.05        23.51 o                         
  13   1   3          5.21          0.31         7.85 o                         
  14   1   3        308.26        332.11        21.10 o                         
  15   1   3        215.27        192.96        31.27 o                         
  16   1   3        114.93        135.67        17.01 o                         
  17   1   3          5.68         -8.44        12.68 o                         
 -18   2   3         32.69         43.66        24.58 o                         
 -17   2   3         11.48         10.61        11.45 o                         
 -16   2   3         10.49         11.97        10.07 o                         
 -15   2   3        183.64        160.20        16.39 o                         
 -14   2   3          9.50         13.55         7.32 o                         
 -13   2   3        607.58        639.63        26.01 o                         
 -12   2   3        284.49        300.76        15.24 o                         
 -11   2   3          4.38          0.24         4.50 o                         
 -10   2   3         37.02         32.18         4.66 o                         
  -9   2   3        359.06        347.92        22.08 o                         
  -8   2   3          0.00          0.34         3.31 o                         
  -7   2   3       1652.92       1636.15        62.80 o                         
  -6   2   3       1838.00       1926.53        67.33 o                         
  -5   2   3       1241.73       1183.98        41.47 o                         
  -4   2   3       1806.32       1892.37        66.01 o                         
  -3   2   3        764.06        685.69        24.23 o                         
  -2   2   3          1.82          1.53         1.76 o                         
  -1   2   3       3956.43       4366.22       151.73 o                         
   0   2   3        299.84        333.88        11.99 o                         
   1   2   3       1863.95       1910.24        66.55 o                         
   2   2   3        244.33        256.37         9.36 o                         
   3   2   3        107.18        115.51         6.75 o                         
   4   2   3        385.16        358.87        13.22 o                         
   5   2   3         24.00         26.71         2.63 o                         
   6   2   3        413.91        382.08        14.03 o                         
   7   2   3         71.64         72.93         4.03 o                         
   8   2   3       1145.21       1195.00        51.77 o                         
   9   2   3         87.37        104.32         9.65 o                         
  10   2   3        161.85        166.86        10.04 o                         
  11   2   3        555.95        554.29        25.77 o                         
  12   2   3         41.14         45.24         7.22 o                         
  13   2   3         22.43         15.35         7.21 o                         
  14   2   3        212.55        236.66        17.23 o                         
  15   2   3          6.49          2.30        11.00 o                         
  16   2   3         83.43         89.86        14.34 o                         
  17   2   3          5.99         10.19        23.03 o                         
 -16   3   3         17.90         23.45        13.53 o                         
 -15   3   3          7.35         11.37        11.73 o                         
 -14   3   3         85.76        101.85        14.38 o                         
 -13   3   3        182.23        178.66        14.68 o                         
 -12   3   3        116.49        127.49        15.09 o                         
 -11   3   3         24.92         27.21         6.50 o                         
 -10   3   3          0.01         -5.11         5.11 o                         
  -9   3   3         85.19         81.08         8.33 o                         
  -8   3   3       2405.75       2545.44        97.42 o                         
  -7   3   3        109.85         95.59         5.93 o                         
  -6   3   3       1355.28       1444.87        55.66 o                         
  -5   3   3         81.54         65.35         3.97 o                         
  -4   3   3          2.53          1.55         2.49 o                         
  -3   3   3         54.56         51.94         4.21 o                         
  -2   3   3         54.50         57.41         3.44 o                         
  -1   3   3         69.28         67.88         4.67 o                         
   0   3   3        716.14        687.19        24.35 o                         
   1   3   3        144.47        125.19         6.20 o                         
   2   3   3       2308.69       2526.10        88.04 o                         
   3   3   3         10.64          9.63         3.32 o                         
   4   3   3         65.25         59.73         4.35 o                         
   5   3   3         66.56         64.00         4.48 o                         
   6   3   3         56.02         58.11         9.13 o                         
   7   3   3          0.86          3.32         4.89 o                         
   8   3   3         10.42          8.42         6.52 o                         
   9   3   3        356.94        368.75        19.56 o                         
  10   3   3          7.57         12.79         6.44 o                         
  11   3   3          0.34          4.94         6.72 o                         
  12   3   3         57.00         25.33         7.64 o                         
  13   3   3        142.16        148.70        18.73 o                         
  14   3   3          6.54         -2.51         9.15 o                         
  15   3   3        110.26        118.41        15.18 o                         
  16   3   3        147.61        134.32        26.50 o                         
 -15   4   3          0.41          3.86        15.80 o                         
 -14   4   3         13.59         13.47        11.43 o                         
 -13   4   3        100.35         93.29        12.12 o                         
 -12   4   3        124.77        180.85        22.06 o                         
 -11   4   3         15.97         12.48         8.58 o                         
 -10   4   3         62.82         89.15        19.34 o                         
  -9   4   3         73.12         75.07         8.92 o                         
  -8   4   3        158.42        165.41        22.07 o                         
  -7   4   3         11.92          3.86         5.75 o                         
  -6   4   3         23.54         22.21         5.85 o                         
  -5   4   3         65.10         77.34         6.05 o                         
  -4   4   3        786.39        779.01        27.93 o                         
  -3   4   3         33.51         32.51         4.91 o                         
  -2   4   3        732.44        699.97        25.07 o                         
  -1   4   3         25.72         27.26         3.62 o                         
   0   4   3        419.60        403.04        16.55 o                         
   1   4   3         25.27         24.58         4.19 o                         
   2   4   3          1.58          3.17         4.02 o                         
   3   4   3         77.78         88.08         5.85 o                         
   4   4   3        552.05        572.64        27.09 o                         
   5   4   3        189.23        211.32        11.89 o                         
   6   4   3         38.13         38.40         6.91 o                         
   7   4   3         12.19         10.51         6.40 o                         
   8   4   3         45.28         61.75        10.23 o                         
   9   4   3          2.14          1.82         7.15 o                         
  10   4   3          0.01         -2.88         7.60 o                         
  11   4   3        159.43        154.99        12.07 o                         
  12   4   3        139.54        143.91        13.23 o                         
  13   4   3         17.73         39.00        10.98 o                         
  14   4   3        101.40        122.14        28.39 o                         
 -13   5   3          8.76         19.14        14.78 o                         
 -12   5   3         41.36         52.47        13.16 o                         
 -11   5   3        255.98        386.18        32.46 o                         
 -10   5   3         16.55         24.86        10.41 o                         
  -9   5   3        299.11        365.81        23.38 o                         
  -8   5   3         10.75          4.58         8.57 o                         
  -7   5   3         76.96         62.00         9.47 o                         
  -6   5   3         71.66         79.27        15.67 o                         
  -5   5   3        113.34        122.61        10.67 o                         
  -4   5   3        201.98        203.92        21.54 o                         
  -3   5   3         16.81         25.40         6.11 o                         
  -2   5   3          1.05         -0.13         5.81 o                         
  -1   5   3        504.45        537.20        24.52 o                         
   0   5   3        193.82        188.64        10.92 o                         
   1   5   3         52.97         64.43        11.12 o                         
   2   5   3         33.22         38.98         7.40 o                         
   3   5   3         70.67         79.98         7.74 o                         
   4   5   3        151.22        146.36        11.51 o                         
   5   5   3         40.25         38.30         8.25 o                         
   6   5   3          5.82         12.59         8.28 o                         
   7   5   3        103.22         99.83        10.35 o                         
   8   5   3          0.32         -0.66         8.83 o                         
   9   5   3          5.95         -3.51         9.36 o                         
  10   5   3          7.15         10.19        11.05 o                         
  11   5   3          0.20          1.88        12.46 o                         
  12   5   3         95.64        132.44        33.66 o                         
  -9   6   3          0.82         30.91        18.16 o                         
  -8   6   3         37.01         54.55        21.70 o                         
  -7   6   3          1.70         -0.88        13.62 o                         
  -6   6   3         14.60         31.09        13.08 o                         
  -5   6   3          1.61          9.84        12.66 o                         
  -4   6   3        312.31        412.41        84.38 o                         
  -3   6   3         85.43        117.65        15.31 o                         
  -2   6   3        290.35        279.56        45.62 o                         
  -1   6   3         67.09         60.30        10.43 o                         
   0   6   3         45.69         52.48        11.12 o                         
   1   6   3        103.65        110.06        11.37 o                         
   2   6   3          1.28          3.77         9.29 o                         
   3   6   3         16.72         19.74        10.07 o                         
   4   6   3         61.50         68.65        13.84 o                         
   5   6   3        140.28        157.69        25.37 o                         
   6   6   3         66.18         73.34        12.42 o                         
   7   6   3          1.52          4.03        11.58 o                         
   8   6   3         63.96         87.26        23.92 o                         
 -18   0   4          3.62          8.92        14.26 o                         
 -16   0   4        576.13        581.56        56.70 o                         
 -14   0   4        515.44        542.62        35.84 o                         
 -12   0   4         24.55         27.93        12.18 o                         
 -10   0   4        744.40        765.81        38.70 o                         
  -8   0   4        230.75        250.66        13.26 o                         
  -6   0   4         75.50         67.43         4.88 o                         
  -4   0   4         27.22         27.71         3.07 o                         
  -2   0   4       2435.63       2815.54       138.33 o                         
   0   0   4         12.39         25.92         2.97 o                         
   2   0   4        771.49        793.18        39.21 o                         
   4   0   4       2754.44       2869.60       141.23 o                         
   6   0   4         20.12          6.65         2.98 o                         
   8   0   4        737.78        829.22        41.68 o                         
  10   0   4        259.86        227.75        13.39 o                         
  12   0   4          0.20         -5.02         8.30 o                         
  14   0   4         32.31         50.60        13.30 o                         
  16   0   4          0.62         -4.87        20.38 o                         
 -18   1   4          0.01          1.07         9.89 o                         
 -17   1   4         85.97         71.47         9.84 o                         
 -16   1   4        173.91        150.50        13.08 o                         
 -15   1   4          4.43         10.06         7.23 o                         
 -14   1   4        171.20        158.28        10.50 o                         
 -13   1   4        789.04        767.72        34.43 o                         
 -12   1   4        110.29         87.93        10.04 o                         
 -11   1   4        514.45        513.92        20.87 o                         
 -10   1   4        257.30        252.38        11.10 o                         
  -9   1   4         32.40         23.98         3.71 o                         
  -8   1   4        124.23        104.16         5.48 o                         
  -7   1   4        589.99        656.12        25.55 o                         
  -6   1   4        600.22        665.63        23.45 o                         
  -5   1   4       2446.92       2438.05        84.96 o                         
  -4   1   4        867.92        977.26        34.18 o                         
  -3   1   4       3088.26       3130.07       108.82 o                         
  -2   1   4       7446.97       7815.17       297.16 o                         
  -1   1   4       2696.80       2815.20       106.48 o                         
   0   1   4        281.66        250.10         9.01 o                         
   1   1   4       1901.32       2102.17        73.18 o                         
   2   1   4         11.48          6.00         2.59 o                         
   3   1   4       1557.09       1632.71        56.96 o                         
   4   1   4        440.75        497.36        19.41 o                         
   5   1   4        214.54        152.27         6.15 o                         
   6   1   4         14.45         23.69         3.17 o                         
   7   1   4         75.28         61.86         4.16 o                         
   8   1   4        105.91        110.43         5.36 o                         
   9   1   4         79.33         78.57         6.08 o                         
  10   1   4         14.16         18.56         4.96 o                         
  11   1   4        126.96        116.68         8.35 o                         
  12   1   4          3.80          5.50         7.82 o                         
  13   1   4        797.24        830.46        43.55 o                         
  14   1   4          0.57         12.52         9.75 o                         
  15   1   4        240.22        241.54        23.00 o                         
  16   1   4          3.05          3.45        11.98 o                         
  17   1   4         37.76         29.73        17.19 o                         
 -18   2   4         51.23         57.06        20.48 o                         
 -17   2   4         97.32        113.48        13.93 o                         
 -16   2   4          2.74         -3.21        10.03 o                         
 -15   2   4         77.97         63.64         9.09 o                         
 -14   2   4        258.56        235.35        13.77 o                         
 -13   2   4          0.86         -1.79         5.65 o                         
 -12   2   4        470.26        505.28        20.82 o                         
 -11   2   4        198.86        197.71         9.89 o                         
 -10   2   4        577.61        539.86        21.86 o                         
  -9   2   4        575.28        563.25        22.34 o                         
  -8   2   4        147.29        145.20         7.33 o                         
  -7   2   4       2266.31       2328.46        88.87 o                         
  -6   2   4       7675.92       8165.51       283.61 o                         
  -5   2   4       1670.80       1756.56        61.27 o                         
  -4   2   4        109.81        103.84         4.90 o                         
  -3   2   4        135.02        153.02         5.99 o                         
  -2   2   4         97.42        109.30         4.69 o                         
  -1   2   4         60.53         54.81         3.75 o                         
   0   2   4         17.98         19.16         3.30 o                         
   1   2   4       1052.54       1020.45        35.62 o                         
   2   2   4        805.24        857.01        36.93 o                         
   3   2   4       1952.35       2117.08        80.82 o                         
   4   2   4        350.36        340.84        13.78 o                         
   5   2   4        314.03        322.21        13.14 o                         
   6   2   4        385.96        349.43        14.21 o                         
   7   2   4        552.90        579.37        22.85 o                         
   8   2   4          1.13         -2.86         4.30 o                         
   9   2   4          0.23          5.96         5.02 o                         
  10   2   4          3.76         14.71         5.77 o                         
  11   2   4        282.93        294.56        15.58 o                         
  12   2   4         61.41         74.15        10.41 o                         
  13   2   4          0.11          3.42         7.75 o                         
  14   2   4        224.20        244.14        30.49 o                         
  15   2   4        148.54        132.70        14.57 o                         
  16   2   4        453.79        534.33        54.23 o                         
 -16   3   4         46.82         28.35        23.26 o                         
 -15   3   4          7.83         -4.38        28.57 o                         
 -14   3   4         30.59         26.86        11.76 o                         
 -13   3   4         11.17         12.88         7.54 o                         
 -12   3   4          2.50          6.74         6.86 o                         
 -11   3   4        170.36        185.72        11.35 o                         
 -10   3   4         49.98         47.40         6.02 o                         
  -9   3   4        638.72        610.94        24.44 o                         
  -8   3   4        143.89        147.44         9.24 o                         
  -7   3   4         68.69         71.36         5.37 o                         
  -6   3   4          1.13         -4.28         4.28 o                         
  -5   3   4          4.52          2.73         2.75 o                         
  -4   3   4        171.25        143.75         6.19 o                         
  -3   3   4         39.77         36.01         3.07 o                         
  -2   3   4        186.29        153.15         6.49 o                         
  -1   3   4        598.35        688.56        24.47 o                         
   0   3   4        504.74        447.14        16.48 o                         
   1   3   4        765.76        825.46        31.97 o                         
   2   3   4       1083.91       1054.93        40.77 o                         
   3   3   4        149.70        145.74         7.21 o                         
   4   3   4        152.70        146.19         7.33 o                         
   5   3   4          1.36         -0.09         3.45 o                         
   6   3   4        744.88        728.89        34.47 o                         
   7   3   4        974.51        973.98        42.58 o                         
   8   3   4         29.40         49.67         6.25 o                         
   9   3   4         40.19         26.87         6.41 o                         
  10   3   4         56.11         51.84         9.14 o                         
  11   3   4          0.76          3.96         6.91 o                         
  12   3   4         93.31         85.29         9.23 o                         
  13   3   4         91.44        110.04        10.86 o                         
  14   3   4         16.25         13.82         9.76 o                         
  15   3   4         57.19         55.48        14.33 o                         
 -15   4   4          4.60          2.22        12.75 o                         
 -14   4   4         21.67          9.92        11.20 o                         
 -13   4   4         59.73         48.86        10.83 o                         
 -12   4   4          2.49          6.28        10.32 o                         
 -11   4   4          6.00          5.62         8.24 o                         
 -10   4   4         73.87         75.01         9.50 o                         
  -9   4   4         93.01         95.57         9.60 o                         
  -8   4   4         45.94         30.55         7.51 o                         
  -7   4   4         68.02         55.27         6.49 o                         
  -6   4   4        130.29        122.47         8.19 o                         
  -5   4   4          0.09         -4.91         4.91 o                         
  -4   4   4          1.24         -0.54         3.82 o                         
  -3   4   4          1.19         -1.12         3.71 o                         
  -2   4   4        160.58        169.58         8.22 o                         
  -1   4   4         28.25         35.25         5.91 o                         
   0   4   4         17.46         13.55         4.09 o                         
   1   4   4        335.53        288.27        12.50 o                         
   2   4   4          9.34         10.43         4.09 o                         
   3   4   4        153.88        141.99        10.03 o                         
   4   4   4        145.79        145.66         7.88 o                         
   5   4   4         68.50         51.64        12.03 o                         
   6   4   4        343.58        383.82        18.80 o                         
   7   4   4         79.75         95.44         8.38 o                         
   8   4   4          0.59         -0.43         6.60 o                         
   9   4   4        244.79        292.97        18.86 o                         
  10   4   4         44.74         16.27         8.09 o                         
  11   4   4         56.93         65.90         9.63 o                         
  12   4   4        157.48        159.24        13.28 o                         
  13   4   4        110.45        133.61        16.18 o                         
  14   4   4          6.95         12.56        14.89 o                         
 -13   5   4          0.09         -3.74        13.90 o                         
 -12   5   4         43.89         62.00        24.23 o                         
 -11   5   4         40.72         36.43        11.55 o                         
 -10   5   4        399.72        581.92        68.88 o                         
  -9   5   4          1.31         -9.04         9.04 o                         
  -8   5   4        195.33        263.63        77.94 o                         
  -7   5   4        146.04        148.75        19.50 o                         
  -6   5   4        152.73        171.72        12.77 o                         
  -5   5   4          7.51          3.75         9.77 o                         
  -4   5   4         37.24         23.54         7.53 o                         
  -3   5   4         62.18         50.27         8.70 o                         
  -2   5   4        125.83        122.73         8.76 o                         
  -1   5   4        101.33        105.59         8.18 o                         
   0   5   4        494.58        529.50        24.40 o                         
   1   5   4          1.34         -5.57         5.57 o                         
   2   5   4         39.81         34.59         6.53 o                         
   3   5   4         92.46        112.73        16.05 o                         
   4   5   4         42.19         43.41         9.50 o                         
   5   5   4         51.61         58.16         8.66 o                         
   6   5   4         46.77         62.99         9.34 o                         
   7   5   4         11.59         16.81         8.50 o                         
   8   5   4         77.23         80.38        13.42 o                         
   9   5   4          4.72         -1.56         9.99 o                         
  10   5   4        146.27        180.32        15.79 o                         
  11   5   4          0.58          5.91        12.47 o                         
  -9   6   4         72.25        159.46        33.22 o                         
  -8   6   4          3.80          4.79        14.24 o                         
  -7   6   4         15.93         35.39        14.33 o                         
  -6   6   4          7.25         13.29        12.76 o                         
  -5   6   4          0.26          6.07        12.88 o                         
  -4   6   4         57.43         65.22        18.83 o                         
  -3   6   4         53.77         59.05        15.06 o                         
  -2   6   4         37.69         18.11        21.93 o                         
  -1   6   4         84.10         89.62        10.75 o                         
   0   6   4         33.37         37.07         9.54 o                         
   1   6   4        126.13        122.54        15.47 o                         
   2   6   4        168.75        187.98        14.75 o                         
   3   6   4          3.69         17.77         9.83 o                         
   4   6   4         38.45         54.89        11.39 o                         
   5   6   4         12.46          6.06        10.45 o                         
   6   6   4         90.55         82.78        13.25 o                         
   7   6   4         11.89          6.75        12.59 o                         
 -19   0   5          1.19          8.38        15.54 o                         
 -17   0   5         66.36         61.84        13.72 o                         
 -15   0   5        891.41        856.31        54.49 o                         
 -13   0   5         20.27         12.88         8.62 o                         
 -11   0   5        224.99        219.50        16.88 o                         
  -9   0   5       3707.99       3865.12       190.16 o                         
  -7   0   5        704.59        629.65        31.79 o                         
  -5   0   5        556.45        542.41        27.28 o                         
  -3   0   5        359.19        379.03        19.18 o                         
  -1   0   5       1175.01       1227.16        60.61 o                         
   1   0   5       2972.69       3273.02       160.84 o                         
   3   0   5       2055.70       2318.70       114.15 o                         
   5   0   5       4890.49       5519.66       332.29 o                         
   7   0   5        249.06        225.61        12.33 o                         
   9   0   5       1077.36       1108.11        55.41 o                         
  11   0   5       1996.91       2005.68       121.99 o                         
  13   0   5         20.21          9.75        15.95 o                         
  15   0   5        102.88        104.54        23.92 o                         
 -19   1   5         15.06         18.16        26.58 o                         
 -18   1   5        110.81         91.43        11.25 o                         
 -17   1   5          0.72          5.33         9.11 o                         
 -16   1   5          8.01         11.13         8.02 o                         
 -15   1   5        298.20        297.11        20.78 o                         
 -14   1   5         15.82         16.49         6.66 o                         
 -13   1   5         28.04         26.99         6.68 o                         
 -12   1   5        128.61        113.10         8.20 o                         
 -11   1   5         18.58         20.66         4.21 o                         
 -10   1   5        254.97        234.64        10.37 o                         
  -9   1   5         17.65         16.61         3.27 o                         
  -8   1   5        377.28        320.04        11.83 o                         
  -7   1   5       1689.68       1772.35        61.97 o                         
  -6   1   5        235.91        304.77        11.11 o                         
  -5   1   5        242.72        293.44        10.57 o                         
  -4   1   5       3913.25       4393.52       152.37 o                         
  -3   1   5       1349.38       1472.30        51.36 o                         
  -2   1   5         69.83         95.86         4.47 o                         
  -1   1   5          9.83         16.37         2.44 o                         
   0   1   5         53.05         49.32         3.96 o                         
   1   1   5         95.94        106.68         5.75 o                         
   2   1   5       1716.70       1768.67        61.67 o                         
   3   1   5        949.15       1105.52        47.40 o                         
   4   1   5        988.31       1039.90        36.41 o                         
   5   1   5        171.65        155.36         6.24 o                         
   6   1   5          9.52         10.71         2.37 o                         
   7   1   5        226.91        195.23         7.80 o                         
   8   1   5        585.34        526.56        19.10 o                         
   9   1   5         73.26         68.52         5.11 o                         
  10   1   5        539.43        526.16        24.13 o                         
  11   1   5        202.28        218.48        12.39 o                         
  12   1   5          8.89          4.98         8.27 o                         
  13   1   5        608.37        631.81        34.31 o                         
  14   1   5          5.73          9.72         9.51 o                         
  15   1   5        155.99        124.90        13.68 o                         
  16   1   5         66.13         36.83        17.07 o                         
 -18   2   5         25.01         21.84        14.43 o                         
 -17   2   5         45.33         51.03        12.50 o                         
 -16   2   5          5.21          3.98         9.39 o                         
 -15   2   5         73.97         66.81         9.14 o                         
 -14   2   5         22.47         27.87         7.58 o                         
 -13   2   5          2.65          6.77         5.53 o                         
 -12   2   5         86.38         80.41         9.59 o                         
 -11   2   5        655.36        633.26        36.88 o                         
 -10   2   5        497.19        510.59        20.78 o                         
  -9   2   5        184.80        191.23         9.30 o                         
  -8   2   5        882.11        879.61        34.19 o                         
  -7   2   5         32.26         27.99         2.89 o                         
  -6   2   5       1166.72       1184.73        41.59 o                         
  -5   2   5          4.56          3.06         2.15 o                         
  -4   2   5       1037.89       1182.85        41.23 o                         
  -3   2   5        469.07        474.70        16.97 o                         
  -2   2   5         59.61         45.53         3.47 o                         
  -1   2   5        555.41        586.61        20.82 o                         
   0   2   5        413.12        483.27        17.18 o                         
   1   2   5        151.80        195.38        12.89 o                         
   2   2   5         51.91         44.77         3.22 o                         
   3   2   5        744.74        802.73        31.06 o                         
   4   2   5        304.18        271.06        11.24 o                         
   5   2   5         18.91         16.15         3.48 o                         
   6   2   5        196.24        174.59         8.05 o                         
   7   2   5        309.34        315.07        13.27 o                         
   8   2   5        186.79        191.32        10.69 o                         
   9   2   5        195.24        199.31        11.28 o                         
  10   2   5          0.70         -0.20         5.80 o                         
  11   2   5        116.75        148.53        10.13 o                         
  12   2   5         53.54         54.28         7.88 o                         
  13   2   5        190.63        209.85        19.30 o                         
  14   2   5          7.33         23.50        11.18 o                         
  15   2   5        124.84        138.29        15.39 o                         
  16   2   5         33.52         28.98        14.62 o                         
 -16   3   5        143.51        154.76        28.57 o                         
 -15   3   5         93.61        117.96        16.26 o                         
 -14   3   5          0.82         -3.76         8.92 o                         
 -13   3   5         69.84         90.20        10.18 o                         
 -12   3   5         84.61         73.97         7.86 o                         
 -11   3   5        380.18        417.89        22.06 o                         
 -10   3   5        283.17        250.87        13.66 o                         
  -9   3   5        570.34        546.89        22.21 o                         
  -8   3   5        466.51        474.65        19.32 o                         
  -7   3   5        749.72        775.48        30.42 o                         
  -6   3   5       1056.89       1068.41        37.64 o                         
  -5   3   5       1051.51       1017.17        35.74 o                         
  -4   3   5         79.55         85.34         6.05 o                         
  -3   3   5        357.21        336.42        12.50 o                         
  -2   3   5        154.63        159.15         6.59 o                         
  -1   3   5         83.91         84.28         4.46 o                         
   0   3   5          2.23          1.93         2.42 o                         
   1   3   5        162.47        143.82         7.68 o                         
   2   3   5        238.22        237.58        10.24 o                         
   3   3   5        484.20        439.17        17.59 o                         
   4   3   5         63.54         71.26         5.34 o                         
   5   3   5        947.90        964.99        37.56 o                         
   6   3   5          0.24          1.95         6.49 o                         
   7   3   5         24.02         20.55         6.97 o                         
   8   3   5       1536.50       1546.65        67.05 o                         
   9   3   5        316.19        356.61        17.91 o                         
  10   3   5         16.91          8.72         6.68 o                         
  11   3   5        111.48        112.78         9.58 o                         
  12   3   5         10.61          9.63         7.89 o                         
  13   3   5          5.94         16.83         8.94 o                         
  14   3   5         78.08         91.65        12.22 o                         
  15   3   5         44.85         68.96        15.09 o                         
 -15   4   5        102.29        111.80        15.01 o                         
 -14   4   5         85.96        128.48        14.18 o                         
 -13   4   5        146.03        149.29        13.90 o                         
 -12   4   5        297.65        329.26        21.46 o                         
 -11   4   5         62.07         60.68         9.75 o                         
 -10   4   5        379.36        389.75        26.00 o                         
  -9   4   5          1.63         -2.07         6.85 o                         
  -8   4   5         27.95         45.64         8.64 o                         
  -7   4   5         41.26         26.85         6.08 o                         
  -6   4   5         71.91         91.44         8.56 o                         
  -5   4   5        216.29        205.39        11.20 o                         
  -4   4   5        602.86        603.16        24.12 o                         
  -3   4   5         20.22         13.81         5.37 o                         
  -2   4   5         94.03         90.55         6.56 o                         
  -1   4   5        920.83        897.16        39.20 o                         
   0   4   5        341.04        308.06        14.87 o                         
   1   4   5          3.12          5.71         4.69 o                         
   2   4   5         98.07        121.84         7.84 o                         
   3   4   5         17.72         20.83         5.02 o                         
   4   4   5         90.63         92.14         6.97 o                         
   5   4   5          8.47          9.34         5.95 o                         
   6   4   5        504.32        523.80        24.33 o                         
   7   4   5         20.62         25.06         8.37 o                         
   8   4   5         18.93          6.65         6.86 o                         
   9   4   5         56.83         56.93         8.40 o                         
  10   4   5         31.76         27.42         8.78 o                         
  11   4   5          0.43          7.29         9.46 o                         
  12   4   5         15.05         12.91        10.26 o                         
  13   4   5         89.12        103.46        13.07 o                         
 -13   5   5         95.39        113.82        18.23 o                         
 -12   5   5          3.24          7.59        12.30 o                         
 -11   5   5         49.58         46.89        11.96 o                         
 -10   5   5          0.02          2.70         9.92 o                         
  -9   5   5         18.04         21.52         9.31 o                         
  -8   5   5         17.33         30.70         9.22 o                         
  -7   5   5        105.28        148.75        17.52 o                         
  -6   5   5          0.21          5.91         9.68 o                         
  -5   5   5         52.10         55.99         8.73 o                         
  -4   5   5         11.98         12.78         7.77 o                         
  -3   5   5        252.33        220.65        14.78 o                         
  -2   5   5         30.43         17.01         6.97 o                         
  -1   5   5         47.18         43.84         9.08 o                         
   0   5   5         32.77         24.42         7.29 o                         
   1   5   5        182.50        204.09        16.87 o                         
   2   5   5         43.13         46.57         7.37 o                         
   3   5   5          0.22          2.75         6.81 o                         
   4   5   5          0.81         -3.73         7.79 o                         
   5   5   5        125.24        131.43        11.93 o                         
   6   5   5         94.56         78.34        10.16 o                         
   7   5   5         34.31         45.15        11.28 o                         
   8   5   5         43.35         19.40         9.90 o                         
   9   5   5         48.69         74.29        11.82 o                         
  10   5   5          1.21          0.83        11.05 o                         
  11   5   5         72.99        118.71        30.56 o                         
  -9   6   5          7.08         36.77        27.02 o                         
  -8   6   5         18.46         34.54        16.27 o                         
  -7   6   5         51.51         65.39        16.14 o                         
  -6   6   5          7.19         13.58        13.30 o                         
  -5   6   5          4.64          4.40        12.88 o                         
  -4   6   5        124.65        131.33        29.68 o                         
  -3   6   5         50.10         79.59        20.82 o                         
  -2   6   5         34.40         29.89        12.56 o                         
  -1   6   5        141.29        138.84        23.78 o                         
   0   6   5          1.72          5.14         7.66 o                         
   1   6   5         70.02         71.69         9.09 o                         
   2   6   5        141.87        126.94        12.85 o                         
   3   6   5         29.65         37.67        10.90 o                         
   4   6   5         17.04         34.45        11.20 o                         
   5   6   5         12.21         33.05        13.82 o                         
   6   6   5         44.49         33.89        11.93 o                         
   7   6   5         38.83         52.34        17.78 o                         
 -18   0   6         13.90         -2.29        13.24 o                         
 -16   0   6        324.00        316.58        29.68 o                         
 -14   0   6        210.22        165.08        15.26 o                         
 -12   0   6        341.46        350.96        24.26 o                         
 -10   0   6        661.31        713.22        36.39 o                         
  -8   0   6       2497.25       2589.25       127.77 o                         
  -6   0   6       5180.02       5238.80       257.51 o                         
  -4   0   6       2784.20       2781.74       136.80 o                         
  -2   0   6       2978.25       3104.72       152.65 o                         
   0   0   6       1793.04       1864.34        91.81 o                         
   2   0   6         97.17         90.00         5.54 o                         
   4   0   6         45.98         24.52         7.66 o                         
   6   0   6        297.64        244.72        13.36 o                         
   8   0   6        362.88        322.33        17.36 o                         
  10   0   6       1158.61       1144.14        57.53 o                         
  12   0   6        347.76        321.10        34.99 o                         
  14   0   6         98.60         98.78        20.82 o                         
  16   0   6          6.36          0.00        22.59 o                         
 -19   1   6         87.76        121.81        32.34 o                         
 -18   1   6         10.22          5.78        10.24 o                         
 -17   1   6        148.08        117.17        10.94 o                         
 -16   1   6         74.28         57.94         8.57 o                         
 -15   1   6        100.02         81.90         9.85 o                         
 -14   1   6          3.19         -1.26         6.63 o                         
 -13   1   6        637.82        636.54        29.01 o                         
 -12   1   6          4.66         -3.48         5.75 o                         
 -11   1   6        239.90        240.64        11.03 o                         
 -10   1   6         13.86         11.86         3.88 o                         
  -9   1   6          9.06          6.09         3.39 o                         
  -8   1   6         52.64         47.95         3.36 o                         
  -7   1   6        528.23        513.39        20.12 o                         
  -6   1   6         39.79         40.11         2.91 o                         
  -5   1   6         21.65         11.86         2.12 o                         
  -4   1   6         56.66         55.38         2.94 o                         
  -3   1   6        141.65        135.34         6.89 o                         
  -2   1   6          5.78          4.59         3.72 o                         
  -1   1   6         25.81         21.15         2.24 o                         
   0   1   6       1315.20       1523.90        53.14 o                         
   1   1   6        818.40        811.85        28.57 o                         
   2   1   6          2.32          2.92         1.73 o                         
   3   1   6        844.63        856.18        30.14 o                         
   4   1   6        163.25        182.17         7.30 o                         
   5   1   6       1113.74       1319.52        46.23 o                         
   6   1   6        111.35        117.18         5.49 o                         
   7   1   6          5.67         10.74         2.78 o                         
   8   1   6         37.86         45.20         4.98 o                         
   9   1   6          1.20          2.51         4.72 o                         
  10   1   6         93.33        124.78        10.39 o                         
  11   1   6        311.58        307.06        15.82 o                         
  12   1   6        620.48        586.84        35.39 o                         
  13   1   6        502.91        483.79        27.85 o                         
  14   1   6        212.70        204.43        15.91 o                         
  15   1   6         26.46         11.79        13.34 o                         
  16   1   6          9.93          5.97        17.33 o                         
 -18   2   6         11.79          9.97        18.83 o                         
 -17   2   6         18.78         14.73        12.57 o                         
 -16   2   6        101.26         93.26        10.40 o                         
 -15   2   6         21.16         23.88         8.50 o                         
 -14   2   6         46.18         44.47         8.10 o                         
 -13   2   6          1.62          6.97         5.81 o                         
 -12   2   6        217.50        211.75        10.65 o                         
 -11   2   6        100.77        107.66         9.48 o                         
 -10   2   6        160.35        163.95         9.43 o                         
  -9   2   6        176.30        152.45         7.86 o                         
  -8   2   6          1.76          2.68         3.50 o                         
  -7   2   6       1111.25       1131.57        39.51 o                         
  -6   2   6         29.31         19.54         3.39 o                         
  -5   2   6        676.18        624.34        22.21 o                         
  -4   2   6        245.00        185.90         7.35 o                         
  -3   2   6        230.46        295.05        11.96 o                         
  -2   2   6         61.12         39.17         3.50 o                         
  -1   2   6        147.81        111.51         5.36 o                         
   0   2   6         30.36         30.80         3.57 o                         
   1   2   6          6.25         -2.18         2.18 o                         
   2   2   6          0.43          6.53         2.42 o                         
   3   2   6         93.33         98.54         8.39 o                         
   4   2   6       1777.98       1773.56        67.95 o                         
   5   2   6        515.52        534.14        21.19 o                         
   6   2   6       1051.58       1016.55        39.42 o                         
   7   2   6         61.29         63.94         4.97 o                         
   8   2   6          4.82          4.77         4.77 o                         
   9   2   6        393.71        386.50        18.63 o                         
  10   2   6       1078.58       1074.25        47.33 o                         
  11   2   6          0.37         -3.05         6.47 o                         
  12   2   6        294.21        321.62        17.50 o                         
  13   2   6         55.19         70.35        11.60 o                         
  14   2   6          1.28         -9.94        11.08 o                         
  15   2   6          3.05         12.02        13.08 o                         
  16   2   6          6.86          1.45        17.85 o                         
 -16   3   6         91.23         92.37        17.21 o                         
 -15   3   6          9.61          9.53        15.95 o                         
 -14   3   6          1.26          1.90         9.09 o                         
 -13   3   6         62.36         56.10         8.24 o                         
 -12   3   6        146.98        159.63        17.39 o                         
 -11   3   6        149.50        157.25        10.14 o                         
 -10   3   6        227.80        265.88        14.13 o                         
  -9   3   6       2163.95       2164.27        92.96 o                         
  -8   3   6        537.63        554.05        25.13 o                         
  -7   3   6        139.27        155.79        13.49 o                         
  -6   3   6        107.31        102.57         5.86 o                         
  -5   3   6        449.14        424.25        16.95 o                         
  -4   3   6        650.58        645.16        25.15 o                         
  -3   3   6          3.70          3.31         2.89 o                         
  -2   3   6       1218.02       1234.62        47.54 o                         
  -1   3   6         38.93         51.48         3.48 o                         
   0   3   6        462.28        427.04        17.11 o                         
   1   3   6          4.88          8.71         3.21 o                         
   2   3   6          5.91          6.30         3.56 o                         
   3   3   6         14.78          8.80         3.68 o                         
   4   3   6         19.50         21.58         4.40 o                         
   5   3   6         72.45         77.36         5.40 o                         
   6   3   6         16.45         23.01         5.41 o                         
   7   3   6         32.29         36.80         8.39 o                         
   8   3   6        353.19        350.99        17.53 o                         
   9   3   6        205.12        200.20        11.84 o                         
  10   3   6        145.69        145.89        11.53 o                         
  11   3   6          1.81          1.05         7.37 o                         
  12   3   6         53.47         65.98         9.30 o                         
  13   3   6        292.90        333.11        19.10 o                         
  14   3   6         18.09         32.31        13.32 o                         
 -15   4   6         14.32         17.98        23.34 o                         
 -14   4   6        119.48        134.84        17.60 o                         
 -13   4   6        201.62        238.33        17.44 o                         
 -12   4   6          7.01         -2.60         9.79 o                         
 -11   4   6        516.51        624.38        41.79 o                         
 -10   4   6         71.20         88.98        15.34 o                         
  -9   4   6         53.00         67.22         7.74 o                         
  -8   4   6         42.12         32.12         6.65 o                         
  -7   4   6         36.02         24.91         5.96 o                         
  -6   4   6          5.18         15.97         7.22 o                         
  -5   4   6        117.61        122.83        12.34 o                         
  -4   4   6        115.89        106.82         6.57 o                         
  -3   4   6       1341.60       1342.94        58.02 o                         
  -2   4   6         81.91         86.07         6.67 o                         
  -1   4   6        113.78        113.52        12.53 o                         
   0   4   6         18.75         13.93         4.75 o                         
   1   4   6        167.20        170.11        10.03 o                         
   2   4   6          1.16          2.40         4.94 o                         
   3   4   6         31.90         40.72         5.63 o                         
   4   4   6        213.71        226.52        12.20 o                         
   5   4   6        100.21        103.47         9.48 o                         
   6   4   6          0.26          4.10         6.88 o                         
   7   4   6        386.60        442.31        24.77 o                         
   8   4   6         99.10        120.08        13.77 o                         
   9   4   6        288.78        347.95        21.06 o                         
  10   4   6          3.33         -6.07         9.68 o                         
  11   4   6          0.40          1.63        10.89 o                         
  12   4   6          0.43          1.77        11.59 o                         
  13   4   6          0.14          7.20        16.36 o                         
 -13   5   6        174.81        225.04        29.88 o                         
 -12   5   6         14.60         14.94        12.71 o                         
 -11   5   6         27.93         23.29        12.17 o                         
 -10   5   6         20.31         26.29        10.54 o                         
  -9   5   6          0.09          2.84         9.45 o                         
  -8   5   6         16.06         -1.43         9.18 o                         
  -7   5   6         11.69         19.46        23.48 o                         
  -6   5   6          0.79         -3.48         8.33 o                         
  -5   5   6          3.25          7.69         7.68 o                         
  -4   5   6          9.44         18.97         8.17 o                         
  -3   5   6          1.98          2.25         6.98 o                         
  -2   5   6        149.41        135.45         9.36 o                         
  -1   5   6        344.39        339.85        17.08 o                         
   0   5   6        119.72        111.56         8.64 o                         
   1   5   6         48.57         50.29         6.96 o                         
   2   5   6        544.33        570.44        32.88 o                         
   3   5   6         72.41         67.33         7.62 o                         
   4   5   6         42.50         52.35         8.80 o                         
   5   5   6          0.07         -0.85         8.09 o                         
   6   5   6        285.88        313.88        20.81 o                         
   7   5   6         14.33          6.85         9.25 o                         
   8   5   6        218.64        238.30        17.50 o                         
   9   5   6         18.28         14.77        12.60 o                         
  10   5   6        315.30        395.94        45.00 o                         
  -9   6   6         15.25         42.97        36.77 o                         
  -8   6   6         29.43         26.35        16.49 o                         
  -7   6   6          2.25         19.93        16.39 o                         
  -6   6   6          3.38          7.21        13.82 o                         
  -5   6   6         25.82         46.15        14.58 o                         
  -4   6   6         25.29         28.36        16.61 o                         
  -3   6   6         47.86         55.45        13.93 o                         
  -2   6   6         23.64         32.35        11.50 o                         
  -1   6   6          2.20         12.21         8.21 o                         
   0   6   6         37.66         28.86         8.37 o                         
   1   6   6         95.40         76.94         9.70 o                         
   2   6   6         21.73         26.74        10.50 o                         
   3   6   6          2.72          6.51        10.36 o                         
   4   6   6        110.03        117.22        13.45 o                         
   5   6   6          5.46          3.40        11.78 o                         
   6   6   6          0.69         -0.80        26.58 o                         
 -19   0   7        160.03        157.44        19.86 o                         
 -17   0   7         56.75         69.85        14.05 o                         
 -15   0   7        286.01        279.07        22.04 o                         
 -13   0   7         65.00         56.74        10.18 o                         
 -11   0   7        262.26        249.77        18.32 o                         
  -9   0   7         29.23         42.26         5.14 o                         
  -7   0   7       1107.60       1245.52        61.89 o                         
  -5   0   7        858.14        871.63        43.39 o                         
  -3   0   7        355.26        471.85        23.78 o                         
  -1   0   7       3395.82       3553.74       174.65 o                         
   1   0   7       3959.18       4642.00       228.10 o                         
   3   0   7       1080.97       1315.08        64.96 o                         
   5   0   7        165.84        125.04         7.81 o                         
   7   0   7       1344.59       1395.38        69.39 o                         
   9   0   7        991.72        976.26        49.18 o                         
  11   0   7       1108.46       1081.61        96.56 o                         
  13   0   7         43.16         19.93        17.28 o                         
  15   0   7        244.28        231.62        32.78 o                         
 -18   1   7        185.49        163.41        24.72 o                         
 -17   1   7         36.75         14.61         9.33 o                         
 -16   1   7          0.01         -5.02         8.18 o                         
 -15   1   7        186.50        156.62        11.20 o                         
 -14   1   7        470.17        455.69        22.61 o                         
 -13   1   7         61.39         54.44         7.46 o                         
 -12   1   7        968.40        991.33        43.63 o                         
 -11   1   7         41.98         35.06         4.78 o                         
 -10   1   7         82.71         83.54         7.28 o                         
  -9   1   7         55.40         50.97         4.48 o                         
  -8   1   7        631.21        610.59        21.73 o                         
  -7   1   7          0.55         -3.45         3.88 o                         
  -6   1   7        213.11        220.26         9.22 o                         
  -5   1   7          5.15          2.32         2.21 o                         
  -4   1   7        646.47        642.98        22.72 o                         
  -3   1   7         16.29         28.00         3.42 o                         
  -2   1   7       1282.54       1272.39        48.77 o                         
  -1   1   7        309.70        386.98        15.21 o                         
   0   1   7       2706.66       3068.09       106.77 o                         
   1   1   7       1022.47       1088.82        38.13 o                         
   2   1   7       1202.92       1250.36        43.76 o                         
   3   1   7        180.22        188.69         7.31 o                         
   4   1   7          6.67          6.83         2.20 o                         
   5   1   7        705.96        776.70        27.55 o                         
   6   1   7        607.74        577.14        20.76 o                         
   7   1   7         11.30         13.00         4.22 o                         
   8   1   7       1878.99       1823.90        70.08 o                         
   9   1   7        222.04        207.62        11.63 o                         
  10   1   7         32.46         39.76         7.48 o                         
  11   1   7          0.05         -5.89         6.03 o                         
  12   1   7        164.13        163.84        13.31 o                         
  13   1   7          0.03         -6.75         9.26 o                         
  14   1   7        159.81        179.22        17.58 o                         
  15   1   7          0.61          8.26        16.28 o                         
  16   1   7         91.12         99.67        27.46 o                         
 -18   2   7        141.32        124.91        31.01 o                         
 -17   2   7         13.77          7.63        11.25 o                         
 -16   2   7         60.50         44.18        10.90 o                         
 -15   2   7        114.77         90.05        11.26 o                         
 -14   2   7        114.32        108.14         9.99 o                         
 -13   2   7         33.65         34.03         6.42 o                         
 -12   2   7          0.39         -0.72         6.08 o                         
 -11   2   7        143.76        154.43        12.64 o                         
 -10   2   7        682.97        691.72        27.49 o                         
  -9   2   7        127.67        129.95         7.21 o                         
  -8   2   7        604.43        565.10        22.30 o                         
  -7   2   7          1.73          0.85         2.63 o                         
  -6   2   7        184.33        174.28         7.20 o                         
  -5   2   7       1702.33       1885.99        65.85 o                         
  -4   2   7        651.13        658.18        25.63 o                         
  -3   2   7        600.21        543.56        21.39 o                         
  -2   2   7          0.41         -0.55         3.78 o                         
  -1   2   7       1461.57       1500.75        57.45 o                         
   0   2   7        786.76        818.85        28.69 o                         
   1   2   7        213.56        174.65         7.68 o                         
   2   2   7         55.49         50.33         3.74 o                         
   3   2   7        114.94        121.29         6.04 o                         
   4   2   7         14.47          4.82         2.92 o                         
   5   2   7       1440.04       1395.12        53.76 o                         
   6   2   7          3.73         12.86         3.65 o                         
   7   2   7        135.28        127.09         7.08 o                         
   8   2   7        111.02        118.55         8.23 o                         
   9   2   7         16.43         25.74         6.02 o                         
  10   2   7        254.70        250.74        14.00 o                         
  11   2   7        176.13        173.98        16.37 o                         
  12   2   7        107.32        113.81        10.09 o                         
  13   2   7        185.42        217.70        16.87 o                         
  14   2   7         21.69         18.39        12.06 o                         
  15   2   7        129.80        129.88        16.10 o                         
 -16   3   7        146.91        130.30        20.15 o                         
 -15   3   7        111.24        105.97        27.24 o                         
 -14   3   7         32.99         27.08         8.42 o                         
 -13   3   7         27.61         23.43         7.57 o                         
 -12   3   7        128.40        111.53         9.38 o                         
 -11   3   7         68.02         46.89        11.00 o                         
 -10   3   7         72.46         53.84         6.86 o                         
  -9   3   7        268.85        273.99        15.60 o                         
  -8   3   7        274.41        274.84        13.93 o                         
  -7   3   7          7.94          7.11         6.20 o                         
  -6   3   7        136.13        125.12         9.19 o                         
  -5   3   7         95.52        102.00         5.87 o                         
  -4   3   7         99.11        110.70         5.97 o                         
  -3   3   7        168.03        141.85         7.01 o                         
  -2   3   7        112.49        130.04         7.37 o                         
  -1   3   7        143.23        140.95         9.12 o                         
   0   3   7        394.36        411.24        18.65 o                         
   1   3   7        304.59        280.02        13.28 o                         
   2   3   7          8.69         12.28         4.03 o                         
   3   3   7        202.35        174.91         8.37 o                         
   4   3   7         50.12         42.06         4.29 o                         
   5   3   7        216.74        195.99         9.55 o                         
   6   3   7         58.20         50.91         5.57 o                         
   7   3   7        250.82        236.20        12.86 o                         
   8   3   7         11.45          4.40         5.94 o                         
   9   3   7          0.34         -4.35         6.38 o                         
  10   3   7         33.48         35.17         7.61 o                         
  11   3   7        525.96        592.66        28.15 o                         
  12   3   7         45.41         44.80        13.00 o                         
  13   3   7        105.51        145.70        24.80 o                         
  14   3   7         31.21         44.90        14.16 o                         
 -15   4   7          4.24         28.32        16.09 o                         
 -14   4   7         96.82        115.96        14.11 o                         
 -13   4   7         49.90         52.53        11.68 o                         
 -12   4   7        113.42        121.64        17.16 o                         
 -11   4   7         94.96        116.05        14.51 o                         
 -10   4   7         56.32         85.09        16.37 o                         
  -9   4   7        129.61        150.71        11.38 o                         
  -8   4   7         39.47         54.65         7.41 o                         
  -7   4   7         27.94         30.03         6.33 o                         
  -6   4   7        230.65        217.92        12.33 o                         
  -5   4   7        111.96         96.75        10.74 o                         
  -4   4   7        216.91        198.73        10.91 o                         
  -3   4   7         64.71         70.34         6.19 o                         
  -2   4   7         11.86          3.81         5.18 o                         
  -1   4   7        225.19        216.57        11.63 o                         
   0   4   7        162.70        175.81        10.02 o                         
   1   4   7         52.20         52.83         9.01 o                         
   2   4   7        832.60        827.02        36.37 o                         
   3   4   7        166.58        166.80        11.00 o                         
   4   4   7        184.10        177.84        10.35 o                         
   5   4   7        751.08        782.09        40.49 o                         
   6   4   7         74.24         79.01         8.92 o                         
   7   4   7          0.20         -3.24         7.36 o                         
   8   4   7         24.17         26.44         8.39 o                         
   9   4   7          8.30          5.13         8.60 o                         
  10   4   7         12.23          5.85         9.67 o                         
  11   4   7         67.62         34.32        11.54 o                         
  12   4   7        233.88        268.57        26.56 o                         
 -12   5   7          0.14         15.36        13.22 o                         
 -11   5   7         53.45         58.86        12.75 o                         
 -10   5   7         21.87         23.60        13.34 o                         
  -9   5   7          2.20         -2.58         9.86 o                         
  -8   5   7         11.18         10.08        19.93 o                         
  -7   5   7        166.22        165.12        13.40 o                         
  -6   5   7          2.28         12.07         8.47 o                         
  -5   5   7        428.92        492.56        33.66 o                         
  -4   5   7         15.35         13.68        10.11 o                         
  -3   5   7        206.23        180.80        15.22 o                         
  -2   5   7         44.22         42.93         7.00 o                         
  -1   5   7        222.33        227.84        12.94 o                         
   0   5   7          4.85          0.65         8.12 o                         
   1   5   7          0.26          0.01         7.67 o                         
   2   5   7        105.06        118.55        15.41 o                         
   3   5   7        621.47        623.77        28.66 o                         
   4   5   7         67.88         73.81        12.78 o                         
   5   5   7         35.09         28.13        11.43 o                         
   6   5   7         64.72         77.14        14.71 o                         
   7   5   7        177.17        160.96        13.67 o                         
   8   5   7        111.54        106.98        12.98 o                         
   9   5   7        419.93        477.46        36.23 o                         
  10   5   7          3.75         27.02        29.24 o                         
  -8   6   7          0.48         12.40        23.92 o                         
  -7   6   7         15.82         46.41        15.11 o                         
  -6   6   7         74.82         51.86        26.58 o                         
  -5   6   7          1.66          9.75        13.82 o                         
  -4   6   7          1.64         16.54        13.41 o                         
  -3   6   7         28.58         15.54        12.05 o                         
  -2   6   7          7.08         17.97        10.45 o                         
  -1   6   7          3.77          2.13         8.78 o                         
   0   6   7          1.05         -1.26         8.17 o                         
   1   6   7         35.52         16.29         8.77 o                         
   2   6   7         90.90        101.95        12.69 o                         
   3   6   7         44.37         33.32        11.45 o                         
   4   6   7        105.77        114.61        15.22 o                         
   5   6   7          1.16        -12.99        18.03 o                         
   6   6   7          0.43          6.20        26.13 o                         
 -18   0   8        114.43         87.79        21.04 o                         
 -16   0   8        349.38        376.24        28.28 o                         
 -14   0   8        127.14        141.61        14.40 o                         
 -12   0   8          1.60         -0.12         7.63 o                         
 -10   0   8        291.76        306.52        16.85 o                         
  -8   0   8        643.97        655.53        33.33 o                         
  -6   0   8        661.08        669.71        33.67 o                         
  -4   0   8        262.41        244.47        13.04 o                         
  -2   0   8         73.49         65.31         4.68 o                         
   0   0   8       2539.35       2873.65       141.40 o                         
   2   0   8       1307.00       1514.20        74.85 o                         
   4   0   8        315.32        246.34        13.28 o                         
   6   0   8         53.98         46.44         5.55 o                         
   8   0   8       3016.98       3073.51       151.63 o                         
  10   0   8       2486.74       2475.83       150.34 o                         
  12   0   8          0.79        -10.19        15.50 o                         
  14   0   8          3.84          7.53        20.82 o                         
 -18   1   8        118.61        103.44        12.21 o                         
 -17   1   8          3.62          5.46         9.55 o                         
 -16   1   8         30.30         34.48         9.04 o                         
 -15   1   8          5.33          6.25         7.87 o                         
 -14   1   8         70.74         64.54         8.29 o                         
 -13   1   8        307.74        301.92        16.03 o                         
 -12   1   8        329.35        344.11        17.10 o                         
 -11   1   8         44.51         41.55         5.31 o                         
 -10   1   8        206.85        206.64         9.79 o                         
  -9   1   8        343.16        324.19        13.62 o                         
  -8   1   8        239.23        221.19         8.75 o                         
  -7   1   8        185.68        138.24         6.15 o                         
  -6   1   8        250.44        270.12        10.27 o                         
  -5   1   8        640.05        593.16        23.59 o                         
  -4   1   8        215.75        199.07         7.67 o                         
  -3   1   8          5.61          0.72         4.36 o                         
  -2   1   8        114.29        108.61         5.22 o                         
  -1   1   8          9.30         28.49         2.32 o                         
   0   1   8        822.53        894.13        31.56 o                         
   1   1   8       2707.88       2850.95       108.70 o                         
   2   1   8       1357.80       1502.22        52.44 o                         
   3   1   8       2043.17       2040.78        71.25 o                         
   4   1   8          0.13          1.56         2.38 o                         
   5   1   8          6.73          6.38         2.63 o                         
   6   1   8        702.98        637.56        25.11 o                         
   7   1   8       1256.79       1213.87        46.91 o                         
   8   1   8         44.54         56.95         5.05 o                         
   9   1   8        334.84        297.92        17.17 o                         
  10   1   8        136.41        147.92         9.72 o                         
  11   1   8          1.00         -3.52         6.49 o                         
  12   1   8         15.15         13.32        11.27 o                         
  13   1   8         20.90         12.36        10.89 o                         
  14   1   8          7.16          9.61        15.34 o                         
  15   1   8        130.09        171.28        22.24 o                         
 -18   2   8          0.49        -18.28        18.28 o                         
 -17   2   8         31.53         30.55        13.78 o                         
 -16   2   8        128.15        115.32        13.50 o                         
 -15   2   8          7.78         -0.96         9.90 o                         
 -14   2   8         29.28         23.72         8.83 o                         
 -13   2   8         64.46         54.90         8.50 o                         
 -12   2   8         34.88         35.94         6.58 o                         
 -11   2   8         89.02         88.06         7.49 o                         
 -10   2   8          9.30          1.58         5.38 o                         
  -9   2   8         39.15         43.37         6.71 o                         
  -8   2   8        567.22        567.59        25.41 o                         
  -7   2   8        107.94        110.81         5.98 o                         
  -6   2   8         53.07         44.06         3.87 o                         
  -5   2   8         36.71         26.33         3.19 o                         
  -4   2   8        117.16         97.25         5.14 o                         
  -3   2   8        315.01        281.32        11.61 o                         
  -2   2   8          7.41          4.58         2.64 o                         
  -1   2   8        682.17        564.70        22.18 o                         
   0   2   8         57.35         47.75         5.41 o                         
   1   2   8         38.25         44.39         4.46 o                         
   2   2   8       1298.27       1395.51        53.76 o                         
   3   2   8        170.39        157.00         7.43 o                         
   4   2   8         32.93         49.68         5.19 o                         
   5   2   8          6.07          2.46         3.39 o                         
   6   2   8          3.24          7.79         3.79 o                         
   7   2   8         60.69         60.66         5.27 o                         
   8   2   8        101.93        120.27         8.45 o                         
   9   2   8        321.43        298.83        15.51 o                         
  10   2   8        238.28        243.54        13.68 o                         
  11   2   8          5.34         -0.09         6.86 o                         
  12   2   8         14.17          3.86         7.82 o                         
  13   2   8         27.26         38.47        13.35 o                         
  14   2   8          0.73          3.26        12.24 o                         
  15   2   8         24.23          5.50        20.60 o                         
 -16   3   8         48.44         46.19        16.26 o                         
 -15   3   8         52.92         69.35        12.29 o                         
 -14   3   8         40.95         39.38         9.53 o                         
 -13   3   8        233.76        233.21        19.94 o                         
 -12   3   8        155.59        146.35        10.45 o                         
 -11   3   8         72.41         59.87         8.35 o                         
 -10   3   8        173.78        165.27        16.88 o                         
  -9   3   8          3.20          6.15         5.68 o                         
  -8   3   8        274.75        253.67        14.61 o                         
  -7   3   8        224.15        234.73        12.37 o                         
  -6   3   8         44.83         38.28         4.32 o                         
  -5   3   8         38.47         26.35         4.81 o                         
  -4   3   8         72.07         86.40         5.38 o                         
  -3   3   8        144.82        133.70         6.79 o                         
  -2   3   8        298.35        264.34        12.81 o                         
  -1   3   8          1.30         -0.17         3.60 o                         
   0   3   8        229.76        202.74        10.45 o                         
   1   3   8        171.94        155.71         8.61 o                         
   2   3   8         13.61         18.44         4.24 o                         
   3   3   8        495.40        472.01        21.20 o                         
   4   3   8        489.24        487.08        22.14 o                         
   5   3   8        165.63        179.93        10.08 o                         
   6   3   8        738.69        744.58        33.10 o                         
   7   3   8        277.48        259.39        15.83 o                         
   8   3   8         42.36         51.56        10.38 o                         
   9   3   8          4.60          2.46         6.99 o                         
  10   3   8          1.45         -0.86         7.53 o                         
  11   3   8        136.84        160.48        12.21 o                         
  12   3   8         13.86         17.86         9.75 o                         
  13   3   8         12.62         18.21        11.33 o                         
 -15   4   8         30.27         38.27        15.82 o                         
 -14   4   8         88.85         86.86        14.73 o                         
 -13   4   8        307.85        334.88        22.14 o                         
 -12   4   8        297.54        304.20        57.50 o                         
 -11   4   8        172.95        184.58        14.34 o                         
 -10   4   8        177.17        159.19        12.91 o                         
  -9   4   8         59.95         73.56        14.13 o                         
  -8   4   8          5.15          6.66         6.67 o                         
  -7   4   8         34.56         40.49         6.72 o                         
  -6   4   8          1.35          9.02         6.01 o                         
  -5   4   8        304.98        291.63        28.24 o                         
  -4   4   8        164.40        147.06        15.60 o                         
  -3   4   8        368.49        338.98        16.48 o                         
  -2   4   8          0.76         10.18         5.18 o                         
  -1   4   8        752.13        703.64        36.22 o                         
   0   4   8         59.72         49.64         6.01 o                         
   1   4   8         14.34         14.46         5.11 o                         
   2   4   8        103.10         88.74         7.26 o                         
   3   4   8        122.61        117.29         8.24 o                         
   4   4   8        149.69        148.16         9.97 o                         
   5   4   8        880.43        880.31        54.03 o                         
   6   4   8        106.37        129.32        12.42 o                         
   7   4   8        404.25        407.72        31.37 o                         
   8   4   8          9.55          8.32         8.35 o                         
   9   4   8         39.22         35.23         9.91 o                         
  10   4   8        190.45        201.92        15.90 o                         
  11   4   8         14.86         11.88        11.61 o                         
  12   4   8         33.86         -2.66        20.38 o                         
 -12   5   8          0.51          8.53        14.85 o                         
 -11   5   8         18.68         19.42        12.00 o                         
 -10   5   8         64.59         28.85        19.93 o                         
  -9   5   8         40.70         67.02        14.25 o                         
  -8   5   8         26.98         14.77        10.10 o                         
  -7   5   8         18.91         16.63        10.60 o                         
  -6   5   8        245.86        237.69        16.39 o                         
  -5   5   8          0.34          7.96         8.69 o                         
  -4   5   8        173.97        162.91        12.82 o                         
  -3   5   8          5.57         -1.92         6.58 o                         
  -2   5   8        137.18        134.02         9.61 o                         
  -1   5   8          3.50          2.02         6.34 o                         
   0   5   8          6.20          7.85         6.59 o                         
   1   5   8          7.92          8.93         6.65 o                         
   2   5   8        209.18        241.55        13.70 o                         
   3   5   8          4.23         14.98         6.88 o                         
   4   5   8        121.45        141.37        12.47 o                         
   5   5   8          4.99         -2.90         9.38 o                         
   6   5   8          3.05         -4.07         9.44 o                         
   7   5   8        134.31        127.73        13.06 o                         
   8   5   8          7.85          5.09        11.06 o                         
   9   5   8          4.06         -6.01        15.63 o                         
  -7   6   8        111.70        125.44        20.43 o                         
  -6   6   8          6.98         -1.85        14.69 o                         
  -5   6   8         66.84         95.27        18.60 o                         
  -4   6   8         31.51         35.49        20.60 o                         
  -3   6   8         26.95         29.47        11.14 o                         
  -2   6   8          2.68         -5.03        10.97 o                         
  -1   6   8         23.73         19.93         9.08 o                         
   0   6   8        137.05         97.35        15.51 o                         
   1   6   8         10.05          4.79         8.93 o                         
   2   6   8         29.24         10.77        17.30 o                         
   3   6   8          9.60         14.51        11.77 o                         
   4   6   8         38.58         25.45        12.30 o                         
   5   6   8         32.05         -6.64        30.12 o                         
 -17   0   9        428.45        383.11        42.97 o                         
 -15   0   9        208.23        175.84        16.75 o                         
 -13   0   9         19.19         14.07         8.92 o                         
 -11   0   9        570.11        571.85        36.65 o                         
  -9   0   9        246.96        274.96        15.41 o                         
  -7   0   9        256.13        248.58        13.71 o                         
  -5   0   9        560.88        529.14        26.77 o                         
  -3   0   9       3800.48       4214.79       207.38 o                         
  -1   0   9         77.63         85.30         5.71 o                         
   1   0   9        131.45        174.30         9.80 o                         
   3   0   9        152.01        131.28         8.29 o                         
   5   0   9       1514.47       1475.45        73.14 o                         
   7   0   9         83.75         94.89         7.57 o                         
   9   0   9        403.49        402.59        27.34 o                         
  11   0   9        359.49        325.09        35.88 o                         
  13   0   9         65.10        107.64        23.92 o                         
  15   0   9          1.87        -22.15        24.36 o                         
 -18   1   9          3.05          6.20        12.58 o                         
 -17   1   9         66.28         60.02        14.04 o                         
 -16   1   9          0.90          2.74        10.21 o                         
 -15   1   9          3.86          5.54         8.01 o                         
 -14   1   9         98.18         85.52         9.07 o                         
 -13   1   9         83.91         76.88         8.89 o                         
 -12   1   9        134.86        144.31         9.73 o                         
 -11   1   9        781.86        777.47        30.66 o                         
 -10   1   9         28.25         23.85         4.60 o                         
  -9   1   9        360.03        358.29        15.05 o                         
  -8   1   9        125.24        128.60         6.70 o                         
  -7   1   9        115.59        118.16         5.54 o                         
  -6   1   9          0.95         -2.57         2.57 o                         
  -5   1   9         14.97         19.26         2.66 o                         
  -4   1   9       1964.07       2087.55        72.91 o                         
  -3   1   9          5.08         -1.07         3.13 o                         
  -2   1   9       1223.74       1184.07        41.50 o                         
  -1   1   9        104.67        101.26         4.48 o                         
   0   1   9        250.81        265.33         9.91 o                         
   1   1   9        295.61        376.96        13.68 o                         
   2   1   9        552.69        535.47        19.13 o                         
   3   1   9         36.86         52.55         5.58 o                         
   4   1   9        636.47        654.25        23.39 o                         
   5   1   9        224.29        199.38         9.01 o                         
   6   1   9       1883.05       1801.40        69.25 o                         
   7   1   9        288.17        263.55        11.65 o                         
   8   1   9        210.32        207.00        10.09 o                         
   9   1   9          0.02          2.30         5.47 o                         
  10   1   9         69.70         71.15         7.49 o                         
  11   1   9         12.20         26.96         7.01 o                         
  12   1   9        154.30        140.65        13.63 o                         
  13   1   9         20.26         15.95        19.93 o                         
  14   1   9         70.53        126.84        21.70 o                         
  15   1   9          3.15         -1.33        24.81 o                         
 -18   2   9          5.95         -3.21        18.73 o                         
 -17   2   9          0.07         -4.75        12.28 o                         
 -16   2   9        119.08         91.74        14.71 o                         
 -15   2   9          5.29          5.15        10.16 o                         
 -14   2   9         84.31         86.32        15.65 o                         
 -13   2   9          0.05         -6.98         6.98 o                         
 -12   2   9          6.24          0.81         6.46 o                         
 -11   2   9        684.06        695.64        31.28 o                         
 -10   2   9        179.72        182.20        10.58 o                         
  -9   2   9         62.87         61.01         6.16 o                         
  -8   2   9          6.35          4.33         4.61 o                         
  -7   2   9        164.38        146.75         7.41 o                         
  -6   2   9        496.13        453.77        18.22 o                         
  -5   2   9        160.47        147.42         7.83 o                         
  -4   2   9          4.41          2.72         2.95 o                         
  -3   2   9        550.98        551.98        21.63 o                         
  -2   2   9        457.96        455.08        18.02 o                         
  -1   2   9        104.13         99.59         5.36 o                         
   0   2   9         82.06         86.81         4.79 o                         
   1   2   9        191.59        233.70        11.33 o                         
   2   2   9        967.77       1007.97        39.10 o                         
   3   2   9        232.12        237.98        11.67 o                         
   4   2   9        763.42        752.65        29.51 o                         
   5   2   9       1138.24       1074.99        41.84 o                         
   6   2   9        509.61        503.05        20.43 o                         
   7   2   9         23.73         20.29         4.62 o                         
   8   2   9        822.00        823.10        36.59 o                         
   9   2   9          9.44          5.03         6.05 o                         
  10   2   9         17.52         27.73         7.24 o                         
  11   2   9          1.14          1.64         7.33 o                         
  12   2   9        155.43        174.16        12.60 o                         
  13   2   9         10.46         23.06        12.22 o                         
  14   2   9         69.90         75.05        14.60 o                         
 -16   3   9          0.28         20.11        13.55 o                         
 -15   3   9          0.09          4.28        25.96 o                         
 -14   3   9          6.19         17.80         8.63 o                         
 -13   3   9         22.92          5.06         7.78 o                         
 -12   3   9          5.06          5.40         7.26 o                         
 -11   3   9         30.72         31.64         7.13 o                         
 -10   3   9          5.40         -5.32         6.24 o                         
  -9   3   9        236.61        223.67        12.49 o                         
  -8   3   9        609.82        590.74        26.79 o                         
  -7   3   9        500.67        495.36        22.69 o                         
  -6   3   9        410.32        428.74        17.73 o                         
  -5   3   9          0.03         -1.17         3.81 o                         
  -4   3   9        142.32        140.55        11.38 o                         
  -3   3   9        187.18        191.25         9.21 o                         
  -2   3   9        811.38        789.44        34.66 o                         
  -1   3   9        162.57        136.77        10.49 o                         
   0   3   9        109.57        109.53         7.09 o                         
   1   3   9        476.55        434.80        19.81 o                         
   2   3   9        406.12        387.72        18.10 o                         
   3   3   9         53.79         50.26         5.42 o                         
   4   3   9        169.37        150.43         8.81 o                         
   5   3   9         89.14         87.70         7.03 o                         
   6   3   9         42.73         50.13         7.54 o                         
   7   3   9        318.36        297.50        17.78 o                         
   8   3   9         50.37         44.56         8.03 o                         
   9   3   9        293.42        320.43        23.96 o                         
  10   3   9         33.61         39.08         9.37 o                         
  11   3   9          9.60         -3.70         9.35 o                         
  12   3   9        385.89        453.37        27.29 o                         
  13   3   9          4.90        -12.61        13.31 o                         
 -15   4   9         24.78         12.73        16.44 o                         
 -14   4   9          5.27         15.36        12.35 o                         
 -13   4   9         58.18         59.16        12.47 o                         
 -12   4   9          0.06          4.41         8.84 o                         
 -11   4   9         15.68         22.66         8.27 o                         
 -10   4   9          8.88          8.42         7.25 o                         
  -9   4   9        121.07        118.91        19.24 o                         
  -8   4   9        519.65        576.03        30.81 o                         
  -7   4   9        189.15        172.33        19.05 o                         
  -6   4   9         42.62         58.21         8.57 o                         
  -5   4   9         50.88         66.81         8.12 o                         
  -4   4   9        190.34        168.03        10.01 o                         
  -3   4   9        323.35        288.44        14.64 o                         
  -2   4   9          4.43          4.47         5.33 o                         
  -1   4   9        116.55        118.15         8.27 o                         
   0   4   9        502.37        490.13        22.69 o                         
   1   4   9         11.18          9.98         5.63 o                         
   2   4   9         85.18         86.73         7.39 o                         
   3   4   9        489.45        454.84        21.36 o                         
   4   4   9          5.55          4.12         5.78 o                         
   5   4   9        245.49        282.46        23.57 o                         
   6   4   9        621.00        595.65        32.03 o                         
   7   4   9         22.87         11.23         8.48 o                         
   8   4   9        257.78        280.44        18.08 o                         
   9   4   9         15.64         12.80        10.04 o                         
  10   4   9        104.78        131.66        13.78 o                         
  11   4   9         60.22         56.90        12.67 o                         
 -12   5   9         13.97         18.74        15.13 o                         
 -11   5   9          3.79         28.68        15.75 o                         
 -10   5   9         77.28         72.82        15.33 o                         
  -9   5   9         30.60         50.26        12.37 o                         
  -8   5   9         43.24         59.62        13.95 o                         
  -7   5   9         42.08         35.40         9.85 o                         
  -6   5   9         18.72         13.35         8.58 o                         
  -5   5   9         15.30         16.75        13.76 o                         
  -4   5   9          0.92          3.95         8.79 o                         
  -3   5   9         97.18         75.43         8.07 o                         
  -2   5   9         96.54         96.09         8.53 o                         
  -1   5   9        360.49        361.61        21.77 o                         
   0   5   9         18.00         14.54         6.78 o                         
   1   5   9        257.40        220.96        12.94 o                         
   2   5   9        208.57        182.13        12.85 o                         
   3   5   9          0.26          2.37         7.15 o                         
   4   5   9         46.94         61.56        10.13 o                         
   5   5   9          5.14         12.48         9.60 o                         
   6   5   9         24.85         29.72        12.33 o                         
   7   5   9          4.02         -1.46        11.08 o                         
   8   5   9          0.15        -10.56        11.48 o                         
  -6   6   9         71.86         76.10        16.81 o                         
  -5   6   9         34.05         49.17        15.75 o                         
  -4   6   9         27.41         32.44        12.11 o                         
  -3   6   9         38.12         26.10        11.28 o                         
  -2   6   9          4.55         12.41        11.19 o                         
  -1   6   9          1.21          1.81         9.20 o                         
   0   6   9        140.62        109.77        11.26 o                         
   1   6   9        101.21         86.04        11.73 o                         
   2   6   9         14.52         19.57        11.60 o                         
   3   6   9         30.87         38.25        14.55 o                         
 -18   0  10        151.49         91.88        17.15 o                         
 -16   0  10        300.28        359.91        28.33 o                         
 -14   0  10        162.72        142.68        17.94 o                         
 -12   0  10          3.16         13.83         9.55 o                         
 -10   0  10          0.76          9.25         6.07 o                         
  -8   0  10        402.40        342.71        19.34 o                         
  -6   0  10        588.87        624.09        31.80 o                         
  -4   0  10          0.10          3.73         4.03 o                         
  -2   0  10       8189.35       8850.92       434.80 o                         
   0   0  10       3511.95       3655.54       180.02 o                         
   2   0  10        134.44        121.01         7.83 o                         
   4   0  10       1296.14       1226.20        61.04 o                         
   6   0  10        214.53        196.14        11.86 o                         
   8   0  10        182.50        173.07        14.76 o                         
  10   0  10         12.04         12.25         8.69 o                         
  12   0  10         72.47         29.68        19.49 o                         
  14   0  10          3.96          2.21        23.92 o                         
 -18   1  10          2.49         -7.16        13.46 o                         
 -17   1  10          2.98         20.26        12.06 o                         
 -16   1  10        113.85         90.58        12.02 o                         
 -15   1  10         18.05         11.74         9.95 o                         
 -14   1  10         30.92         50.34        18.86 o                         
 -13   1  10          0.93          8.09         8.34 o                         
 -12   1  10          0.13         -2.50        12.18 o                         
 -11   1  10          6.61         -1.50         4.78 o                         
 -10   1  10         57.58         59.74         5.56 o                         
  -9   1  10        263.10        266.88        12.02 o                         
  -8   1  10          1.06          0.77         3.33 o                         
  -7   1  10        395.09        351.15        15.12 o                         
  -6   1  10         31.73         45.47         4.43 o                         
  -5   1  10         49.55         49.53         3.35 o                         
  -4   1  10       1133.17       1089.35        38.46 o                         
  -3   1  10        408.18        406.83        14.83 o                         
  -2   1  10        256.03        281.59        10.36 o                         
  -1   1  10        959.82       1021.02        35.87 o                         
   0   1  10          5.90          9.89         2.43 o                         
   1   1  10         32.03         21.72         2.72 o                         
   2   1  10          0.21         -2.53         2.53 o                         
   3   1  10         36.81         35.91         3.30 o                         
   4   1  10        914.28        853.78        33.20 o                         
   5   1  10        350.49        322.40        13.41 o                         
   6   1  10        187.94        177.65         8.76 o                         
   7   1  10       1598.11       1455.03        55.94 o                         
   8   1  10        250.88        214.47        10.55 o                         
   9   1  10         21.74         27.32         6.19 o                         
  10   1  10         59.00         55.55         9.54 o                         
  11   1  10         77.50         64.40         8.73 o                         
  12   1  10         54.96         68.70        14.82 o                         
  13   1  10          8.81          4.36        14.88 o                         
  14   1  10        120.12        136.97        21.13 o                         
 -17   2  10         10.18          1.42        12.63 o                         
 -16   2  10        128.30        113.50        14.26 o                         
 -15   2  10         97.30         73.19        11.30 o                         
 -14   2  10         90.69         71.66        10.72 o                         
 -13   2  10         15.59          5.79         7.60 o                         
 -12   2  10         19.46         29.41         6.75 o                         
 -11   2  10         36.15         33.25         7.22 o                         
 -10   2  10        112.94        111.77         8.26 o                         
  -9   2  10         11.14         15.74         5.47 o                         
  -8   2  10        344.35        353.80        16.93 o                         
  -7   2  10         56.59         58.36         4.91 o                         
  -6   2  10        293.26        289.71        12.26 o                         
  -5   2  10        542.50        521.60        20.79 o                         
  -4   2  10          2.43          1.34         3.16 o                         
  -3   2  10         12.78          4.89         3.25 o                         
  -2   2  10        102.67        103.58         5.60 o                         
  -1   2  10        135.67        145.38         7.03 o                         
   0   2  10       1021.53        969.74        42.08 o                         
   1   2  10        251.45        228.05        11.29 o                         
   2   2  10        254.96        222.17        11.06 o                         
   3   2  10       1221.44       1180.14        51.05 o                         
   4   2  10         60.50         71.34         5.90 o                         
   5   2  10         17.99         16.52         4.35 o                         
   6   2  10          5.45          5.35         4.32 o                         
   7   2  10          1.77         -0.40         4.61 o                         
   8   2  10        378.52        372.39        18.29 o                         
   9   2  10         15.92         19.34         6.89 o                         
  10   2  10        198.69        218.88        13.35 o                         
  11   2  10        240.08        254.53        15.15 o                         
  12   2  10          0.06          3.67         8.61 o                         
  13   2  10        353.62        391.42        25.99 o                         
  14   2  10         18.15         31.45        29.24 o                         
 -16   3  10          7.10         -6.52        13.99 o                         
 -15   3  10          2.15         -3.55        11.88 o                         
 -14   3  10         23.73         44.06         9.79 o                         
 -13   3  10         14.19         20.78         8.30 o                         
 -12   3  10         56.80         77.49         9.65 o                         
 -11   3  10          3.06          2.89         8.70 o                         
 -10   3  10         32.17         41.87         8.12 o                         
  -9   3  10         40.71         40.57         6.60 o                         
  -8   3  10          2.68         14.58         5.53 o                         
  -7   3  10        543.40        505.48        23.14 o                         
  -6   3  10        564.67        533.45        21.62 o                         
  -5   3  10          1.57          0.39         4.12 o                         
  -4   3  10       1635.86       1484.49        57.41 o                         
  -3   3  10         64.96         60.55         5.66 o                         
  -2   3  10         49.56         51.91         5.25 o                         
  -1   3  10        802.98        784.24        34.44 o                         
   0   3  10        317.61        273.43        13.44 o                         
   1   3  10         88.44         91.76         8.12 o                         
   2   3  10        241.88        226.07        11.82 o                         
   3   3  10       1043.80       1010.46        44.07 o                         
   4   3  10        456.17        433.26        20.15 o                         
   5   3  10        252.76        243.48        13.12 o                         
   6   3  10          0.23         -1.59         5.39 o                         
   7   3  10        148.67        160.70        12.14 o                         
   8   3  10          9.88         19.73         7.77 o                         
   9   3  10          0.11         -4.72         8.12 o                         
  10   3  10        118.70         80.48        10.82 o                         
  11   3  10          8.06          4.26        10.21 o                         
  12   3  10         15.38         11.01        11.42 o                         
 -14   4  10          8.07         13.92        12.49 o                         
 -13   4  10        100.03         95.47        11.05 o                         
 -12   4  10          9.29          2.95         9.53 o                         
 -11   4  10         44.82         34.93         9.05 o                         
 -10   4  10        120.48        145.72        10.93 o                         
  -9   4  10          6.48         14.59         7.31 o                         
  -8   4  10         19.26         18.53         7.11 o                         
  -7   4  10         25.99         10.06         7.68 o                         
  -6   4  10         43.15         64.85        12.91 o                         
  -5   4  10        237.50        239.58        19.81 o                         
  -4   4  10         22.51         11.69         5.64 o                         
  -3   4  10        158.53        131.27        10.42 o                         
  -2   4  10         72.26         59.91         6.43 o                         
  -1   4  10         22.18         10.13         5.72 o                         
   0   4  10        206.77        197.75        11.20 o                         
   1   4  10         11.19          6.57         5.81 o                         
   2   4  10         22.70         19.22         6.39 o                         
   3   4  10          4.21         -2.34         5.79 o                         
   4   4  10        639.90        591.14        27.12 o                         
   5   4  10         90.92        111.17        13.78 o                         
   6   4  10          4.43          0.04         7.74 o                         
   7   4  10         60.51         61.99         9.59 o                         
   8   4  10         16.65          7.46         9.23 o                         
   9   4  10         30.18         24.56        11.09 o                         
  10   4  10          0.17         -1.25        11.34 o                         
 -11   5  10         21.13         62.38        23.70 o                         
 -10   5  10         11.86         57.99        15.22 o                         
  -9   5  10          0.00         14.12        11.32 o                         
  -8   5  10         91.45         98.73        11.86 o                         
  -7   5  10          3.75          6.77        10.00 o                         
  -6   5  10         56.33         50.48        12.53 o                         
  -5   5  10          2.14         -5.68         8.47 o                         
  -4   5  10         15.99         10.23         8.60 o                         
  -3   5  10          0.01          6.45         7.06 o                         
  -2   5  10         16.27         21.66         7.04 o                         
  -1   5  10          0.04         -0.98         7.09 o                         
   0   5  10         18.56          3.00         7.20 o                         
   1   5  10          2.90         -5.37         6.92 o                         
   2   5  10        183.09        185.23        12.01 o                         
   3   5  10         14.72          7.60         7.57 o                         
   4   5  10          5.92         14.20         9.81 o                         
   5   5  10        149.66        110.79        23.50 o                         
   6   5  10         17.84         32.77        10.72 o                         
   7   5  10          9.37         11.06        11.80 o                         
  -5   6  10          7.26         14.03        12.62 o                         
  -4   6  10         44.62         39.16        12.22 o                         
  -3   6  10        103.61        101.47        13.32 o                         
  -2   6  10          0.64         -6.55        11.90 o                         
  -1   6  10        176.14        165.59        12.97 o                         
   0   6  10         52.24         44.76        10.49 o                         
   1   6  10         61.28         52.79        12.51 o                         
   2   6  10         85.71         78.04        15.48 o                         
 -17   0  11         37.41         23.85        16.47 o                         
 -15   0  11        313.99        341.95        26.89 o                         
 -13   0  11        293.65        298.51        34.11 o                         
 -11   0  11        550.77        558.34        36.33 o                         
  -9   0  11          4.43         -5.31         5.31 o                         
  -7   0  11        823.96        834.79        41.94 o                         
  -5   0  11        202.40        150.44        15.21 o                         
  -3   0  11         45.63         39.39         9.18 o                         
  -1   0  11        405.66        420.75        21.82 o                         
   1   0  11         35.42         32.42         5.03 o                         
   3   0  11       2385.95       2259.57       111.50 o                         
   5   0  11        128.52        144.15         9.64 o                         
   7   0  11         23.76         36.66        10.19 o                         
   9   0  11          3.22         12.09         8.50 o                         
  11   0  11         56.80         63.79        20.38 o                         
  13   0  11        105.51        114.28        26.13 o                         
 -18   1  11          3.52         -3.95        25.25 o                         
 -17   1  11          6.57          0.58        12.05 o                         
 -16   1  11          0.24          0.58        10.72 o                         
 -15   1  11          0.34         -9.29         9.95 o                         
 -14   1  11        469.05        488.10        27.77 o                         
 -13   1  11         80.33         77.05        10.03 o                         
 -12   1  11          2.17         -4.43         7.72 o                         
 -11   1  11          3.34         -0.61         5.96 o                         
 -10   1  11         33.84         28.84         9.16 o                         
  -9   1  11        508.23        532.71        24.30 o                         
  -8   1  11         12.48         25.01         4.26 o                         
  -7   1  11         43.37         48.26         4.49 o                         
  -6   1  11       1016.82       1045.70        40.53 o                         
  -5   1  11         11.31          8.65         3.39 o                         
  -4   1  11         45.53         32.86         3.68 o                         
  -3   1  11          3.03         -1.48         3.06 o                         
  -2   1  11        627.13        636.75        24.92 o                         
  -1   1  11        256.13        220.26         8.77 o                         
   0   1  11          0.05         -2.57         2.57 o                         
   1   1  11        807.93        813.59        28.72 o                         
   2   1  11        528.11        464.63        16.97 o                         
   3   1  11          0.61          4.48         3.48 o                         
   4   1  11          5.41          5.13         3.60 o                         
   5   1  11       1261.47       1271.27        49.17 o                         
   6   1  11         55.50         66.17         5.52 o                         
   7   1  11          7.95          9.08         4.90 o                         
   8   1  11         14.16         15.51         5.16 o                         
   9   1  11        246.13        251.60        13.93 o                         
  10   1  11          1.59         -2.43         8.53 o                         
  11   1  11         27.58         21.54         9.38 o                         
  12   1  11        126.04         92.13        17.07 o                         
  13   1  11         53.89         49.90        20.60 o                         
  14   1  11         43.08         46.07        29.24 o                         
 -17   2  11          5.56         -5.34        13.24 o                         
 -16   2  11          1.94          5.03        13.09 o                         
 -15   2  11          1.82         -2.38        11.15 o                         
 -14   2  11        126.06        113.67        12.54 o                         
 -13   2  11          9.19         -2.58         8.53 o                         
 -12   2  11        244.65        254.24        18.92 o                         
 -11   2  11         90.46         79.51         7.82 o                         
 -10   2  11        100.98        102.09        11.12 o                         
  -9   2  11         10.98          5.67         5.67 o                         
  -8   2  11          8.99          2.08         5.30 o                         
  -7   2  11          3.39          3.42         4.03 o                         
  -6   2  11          9.19          2.12         4.24 o                         
  -5   2  11       2482.10       2476.57        94.81 o                         
  -4   2  11          4.07          0.59         3.37 o                         
  -3   2  11        795.42        803.58        31.34 o                         
  -2   2  11        128.03        118.63         7.80 o                         
  -1   2  11        117.10        104.43         6.75 o                         
   0   2  11         19.02         18.26         4.13 o                         
   1   2  11        711.09        682.05        30.06 o                         
   2   2  11        201.48        192.26        10.22 o                         
   3   2  11        640.10        576.07        25.74 o                         
   4   2  11        121.11        138.03         8.45 o                         
   5   2  11        504.83        470.38        21.58 o                         
   6   2  11         60.49         63.50         6.34 o                         
   7   2  11          1.71         -5.38         5.38 o                         
   8   2  11         84.60         63.36         8.34 o                         
   9   2  11        661.99        633.51        33.74 o                         
  10   2  11         28.90         36.47        11.52 o                         
  11   2  11         93.64        123.41        16.35 o                         
  12   2  11         11.05         15.79        10.41 o                         
  13   2  11         29.78         19.49        27.46 o                         
 -16   3  11         13.11          5.21        20.91 o                         
 -15   3  11         27.79         37.89        12.82 o                         
 -14   3  11         63.56         63.87         9.81 o                         
 -13   3  11         63.66         48.31         8.62 o                         
 -12   3  11         82.94         76.40         8.82 o                         
 -11   3  11        153.59        184.57        16.51 o                         
 -10   3  11         84.41         68.62         7.89 o                         
  -9   3  11        101.46        125.38        16.30 o                         
  -8   3  11         71.53         59.47         7.86 o                         
  -7   3  11          0.09          0.84         5.59 o                         
  -6   3  11        257.56        229.68        10.88 o                         
  -5   3  11         13.20         12.99         4.71 o                         
  -4   3  11         49.29         51.67         5.68 o                         
  -3   3  11        441.24        433.56        19.98 o                         
  -2   3  11         40.63         42.75         5.33 o                         
  -1   3  11        248.63        228.99        12.04 o                         
   0   3  11       1234.28       1145.92        49.78 o                         
   1   3  11          0.02          1.74         4.84 o                         
   2   3  11       1924.71       1858.78        80.01 o                         
   3   3  11         23.92         24.52         7.99 o                         
   4   3  11        125.56        133.56        23.53 o                         
   5   3  11        172.12        191.33        11.01 o                         
   6   3  11          0.59          5.57         5.87 o                         
   7   3  11         27.83         34.33         8.09 o                         
   8   3  11         42.33         41.20         9.00 o                         
   9   3  11         72.78         81.18        10.62 o                         
  10   3  11        191.98        200.38        15.65 o                         
  11   3  11         49.22         62.43        12.25 o                         
  12   3  11         79.66         76.16        15.45 o                         
 -14   4  11          0.00          6.51        11.15 o                         
 -13   4  11          6.44         15.67        10.24 o                         
 -12   4  11         13.46         18.67         9.58 o                         
 -11   4  11        191.04        178.94        14.26 o                         
 -10   4  11         81.58         70.16        11.25 o                         
  -9   4  11         25.99         25.54        10.72 o                         
  -8   4  11          4.43          4.48         7.82 o                         
  -7   4  11          1.30          7.65         7.91 o                         
  -6   4  11         62.08         38.60         7.88 o                         
  -5   4  11        268.05        258.78        17.99 o                         
  -4   4  11         56.45         40.47         6.38 o                         
  -3   4  11          0.55          1.27         5.79 o                         
  -2   4  11        509.27        505.30        23.52 o                         
  -1   4  11         16.09         21.70         5.88 o                         
   0   4  11         85.41         74.86         7.22 o                         
   1   4  11          0.70          1.47         5.57 o                         
   2   4  11         51.78         47.09         6.81 o                         
   3   4  11        120.20        115.22        11.59 o                         
   4   4  11         65.91         55.39         7.27 o                         
   5   4  11         15.15         12.98         8.30 o                         
   6   4  11        237.90        235.89        18.52 o                         
   7   4  11         29.75         55.99        12.54 o                         
   8   4  11         69.95         86.36        11.77 o                         
   9   4  11         26.48         32.69        11.83 o                         
  10   4  11         33.17         15.95        29.24 o                         
 -11   5  11         78.44        134.22        29.24 o                         
 -10   5  11        134.33        109.64        14.10 o                         
  -9   5  11         14.06         23.65        11.74 o                         
  -8   5  11         27.83         14.91        10.63 o                         
  -7   5  11         83.98         77.46        11.60 o                         
  -6   5  11          3.44          3.67         9.56 o                         
  -5   5  11         17.33         14.13         9.51 o                         
  -4   5  11          3.41         -5.40        11.29 o                         
  -3   5  11         76.21         85.32         8.90 o                         
  -2   5  11         55.90         47.27         8.23 o                         
  -1   5  11        418.58        389.41        19.79 o                         
   0   5  11         19.51         20.98         7.83 o                         
   1   5  11        252.56        233.84        14.02 o                         
   2   5  11         55.05         34.56         8.01 o                         
   3   5  11         18.00         19.35         8.24 o                         
   4   5  11          8.97         17.25        10.09 o                         
   5   5  11         33.14         41.38        11.27 o                         
   6   5  11          7.10          8.03        11.13 o                         
  -5   6  11         10.58          6.20        23.92 o                         
  -4   6  11         26.42         15.88        18.85 o                         
  -3   6  11         14.63         28.78        14.79 o                         
  -2   6  11        119.41        118.89        17.19 o                         
  -1   6  11         48.77         41.74        12.92 o                         
   0   6  11         46.36         38.97        11.82 o                         
 -16   0  12         16.99         18.60        18.16 o                         
 -14   0  12          6.48        -10.19        15.95 o                         
 -12   0  12          9.37         19.09        18.16 o                         
 -10   0  12        297.91        301.92        17.46 o                         
  -8   0  12        300.68        271.18        15.58 o                         
  -6   0  12          0.01          2.67         4.39 o                         
  -4   0  12        299.32        292.87        15.85 o                         
  -2   0  12         66.59        101.46        13.06 o                         
   0   0  12        131.58        131.14        10.65 o                         
   2   0  12        781.35        728.87        36.91 o                         
   4   0  12       1010.30        895.23        45.01 o                         
   6   0  12        154.04        159.06        14.62 o                         
   8   0  12        250.02        282.44        21.32 o                         
  10   0  12         37.61         39.67        11.14 o                         
  12   0  12         12.03          8.86        22.59 o                         
 -18   1  12          3.98         -1.33        26.13 o                         
 -17   1  12         12.15          7.72        12.57 o                         
 -16   1  12          7.36          2.77        11.17 o                         
 -15   1  12         31.76         46.17        11.51 o                         
 -14   1  12         13.26         15.80         9.88 o                         
 -13   1  12          4.34         12.26         9.00 o                         
 -12   1  12         62.77         70.02        14.42 o                         
 -11   1  12        239.25        266.81        14.30 o                         
 -10   1  12        168.85        178.40        10.86 o                         
  -9   1  12        629.77        672.57        32.15 o                         
  -8   1  12        347.02        358.81        15.20 o                         
  -7   1  12          1.61         -0.14         4.04 o                         
  -6   1  12        308.30        314.08        13.39 o                         
  -5   1  12       1189.55       1172.31        45.24 o                         
  -4   1  12          6.03          1.02         4.04 o                         
  -3   1  12       1602.72       1541.92        59.15 o                         
  -2   1  12        304.07        278.81        11.88 o                         
  -1   1  12        941.96        902.24        35.06 o                         
   0   1  12        116.23        114.03         7.50 o                         
   1   1  12         23.14         16.29         3.61 o                         
   2   1  12        203.46        212.26         9.77 o                         
   3   1  12          0.90          1.84         3.88 o                         
   4   1  12         23.00         33.61         4.54 o                         
   5   1  12       1273.03       1159.11        44.97 o                         
   6   1  12        309.97        276.82        12.54 o                         
   7   1  12        117.29        131.80         8.01 o                         
   8   1  12        422.42        380.13        16.65 o                         
   9   1  12         84.78         83.13         9.97 o                         
  10   1  12         38.40         63.04        11.64 o                         
  11   1  12          5.00          4.08         9.67 o                         
  12   1  12         17.28         11.42        15.34 o                         
  13   1  12        128.54        147.52        22.24 o                         
 -17   2  12          9.15         27.04        19.56 o                         
 -16   2  12         25.60         31.36        12.71 o                         
 -15   2  12         14.65         15.37        11.73 o                         
 -14   2  12         80.17         88.66        23.09 o                         
 -13   2  12         18.00         21.06         9.98 o                         
 -12   2  12        217.49        209.16        12.64 o                         
 -11   2  12          5.54         -0.51         7.48 o                         
 -10   2  12        464.93        453.03        23.83 o                         
  -9   2  12         91.29         92.41         9.35 o                         
  -8   2  12          8.50          4.69         5.53 o                         
  -7   2  12       1949.33       1991.04        76.54 o                         
  -6   2  12          1.11         -0.03         4.06 o                         
  -5   2  12         69.78         84.08         7.48 o                         
  -4   2  12        582.38        572.40        22.90 o                         
  -3   2  12         81.58         74.49         5.31 o                         
  -2   2  12        444.24        406.50        18.65 o                         
  -1   2  12        350.93        336.52        16.98 o                         
   0   2  12        686.47        606.40        27.02 o                         
   1   2  12       2185.38       2111.36        90.69 o                         
   2   2  12        153.10        162.08         9.38 o                         
   3   2  12        803.26        741.18        32.78 o                         
   4   2  12        843.93        734.92        32.66 o                         
   5   2  12         44.65         36.60         7.53 o                         
   6   2  12          9.94         15.00         5.55 o                         
   7   2  12        200.22        187.50        11.22 o                         
   8   2  12         76.15         66.99         8.88 o                         
   9   2  12         18.00         22.73         8.30 o                         
  10   2  12          0.01         -1.38         9.09 o                         
  11   2  12        168.37        162.49        14.47 o                         
  12   2  12         65.22         55.58        15.57 o                         
 -16   3  12         22.22         -1.33        20.75 o                         
 -15   3  12          0.13          0.67        12.68 o                         
 -14   3  12         23.92         14.52         9.91 o                         
 -13   3  12         50.33         58.59         9.32 o                         
 -12   3  12          0.07         -7.50         7.64 o                         
 -11   3  12        121.97        113.74         9.60 o                         
 -10   3  12         10.39          8.72         7.67 o                         
  -9   3  12         46.44         55.65         7.28 o                         
  -8   3  12        149.66        142.47         9.71 o                         
  -7   3  12         51.73         48.31         6.74 o                         
  -6   3  12         10.56         13.53         6.01 o                         
  -5   3  12        157.55        130.12        12.12 o                         
  -4   3  12         34.25         30.86         5.44 o                         
  -3   3  12        383.48        378.90        18.09 o                         
  -2   3  12        112.47        112.97         7.94 o                         
  -1   3  12        136.94        124.22         8.21 o                         
   0   3  12          0.23          3.68         5.11 o                         
   1   3  12        360.85        324.76        15.88 o                         
   2   3  12        110.82        104.98         8.37 o                         
   3   3  12         28.59         33.91         5.73 o                         
   4   3  12         71.27         63.10         6.77 o                         
   5   3  12         33.77         23.89         6.11 o                         
   6   3  12        137.09        155.60        10.83 o                         
   7   3  12         49.05         38.10         9.04 o                         
   8   3  12         24.69         29.69         9.31 o                         
   9   3  12         80.31         84.54        11.30 o                         
  10   3  12        140.88        179.37        20.87 o                         
  11   3  12          1.93          3.30        12.60 o                         
 -14   4  12         34.07         51.79        13.70 o                         
 -13   4  12         69.56         95.14        12.27 o                         
 -12   4  12          4.43          0.37         9.72 o                         
 -11   4  12          0.02          1.88         8.79 o                         
 -10   4  12         21.11         13.92         9.44 o                         
  -9   4  12         71.06         77.74        18.85 o                         
  -8   4  12          2.22          4.25         8.71 o                         
  -7   4  12         38.01         33.00         8.53 o                         
  -6   4  12          0.02         12.53         8.02 o                         
  -5   4  12         37.77         43.31         9.63 o                         
  -4   4  12         43.03         30.30         6.62 o                         
  -3   4  12         37.70         32.51         6.77 o                         
  -2   4  12         15.18         11.73         6.33 o                         
  -1   4  12          5.44          2.69         6.06 o                         
   0   4  12        111.86         98.72         8.35 o                         
   1   4  12          4.74          8.28         6.34 o                         
   2   4  12          1.56          2.30         6.80 o                         
   3   4  12          2.48          3.61         6.49 o                         
   4   4  12         18.37         19.70         6.91 o                         
   5   4  12         20.24         23.69        13.42 o                         
   6   4  12         12.65          7.17         8.92 o                         
   7   4  12          0.64         13.70        10.64 o                         
   8   4  12         28.95         50.55        11.47 o                         
   9   4  12         45.45         26.13        21.26 o                         
 -10   5  12         13.77         30.88        16.57 o                         
  -9   5  12         76.05         70.60        12.50 o                         
  -8   5  12         24.70         17.58        11.40 o                         
  -7   5  12         82.10         68.38        11.14 o                         
  -6   5  12        253.71        229.17        27.61 o                         
  -5   5  12         20.57         16.35         9.84 o                         
  -4   5  12         48.29         52.22        10.74 o                         
  -3   5  12          1.30         -1.11         7.99 o                         
  -2   5  12          2.84          8.54         7.80 o                         
  -1   5  12         39.44         39.85         8.35 o                         
   0   5  12        117.50        108.75        10.15 o                         
   1   5  12         34.24         31.49         8.53 o                         
   2   5  12        148.45        125.98        10.89 o                         
   3   5  12        101.26         76.47        10.59 o                         
   4   5  12        108.13        123.94        24.72 o                         
   5   5  12         34.33         48.67        12.08 o                         
 -17   0  13        383.63        321.99        38.54 o                         
 -15   0  13          8.35          9.30        17.72 o                         
 -13   0  13          4.33          3.99        16.83 o                         
 -11   0  13         85.17         73.09        17.28 o                         
  -9   0  13        360.87        413.42        27.71 o                         
  -7   0  13        373.61        403.41        21.65 o                         
  -5   0  13        955.49       1036.69        51.57 o                         
  -3   0  13        134.26        128.22         8.69 o                         
  -1   0  13         66.61         50.81         5.53 o                         
   1   0  13        286.51        263.60        14.83 o                         
   3   0  13         79.89         97.05        10.64 o                         
   5   0  13       1294.71       1156.00        71.25 o                         
   7   0  13         25.23         19.22         9.34 o                         
   9   0  13        677.11        703.64        46.01 o                         
  11   0  13        397.21        485.44        52.27 o                         
 -17   1  13          4.01         -3.66        12.85 o                         
 -16   1  13         86.43         82.51        13.49 o                         
 -15   1  13         32.35         31.79        11.23 o                         
 -14   1  13        259.03        270.13        23.17 o                         
 -13   1  13          2.60          0.06         9.14 o                         
 -12   1  13         16.14         16.69         8.93 o                         
 -11   1  13          8.18         23.15         6.89 o                         
 -10   1  13          9.07         21.60         6.50 o                         
  -9   1  13          0.93          4.05         5.75 o                         
  -8   1  13       1237.70       1289.65        49.88 o                         
  -7   1  13         67.54         66.76         8.05 o                         
  -6   1  13        287.61        303.41        13.06 o                         
  -5   1  13        355.08        367.72        15.67 o                         
  -4   1  13         68.59         63.88         6.41 o                         
  -3   1  13         10.06         16.50         3.98 o                         
  -2   1  13         43.64         36.33         4.20 o                         
  -1   1  13          7.03          8.21         3.90 o                         
   0   1  13        666.15        605.22        24.09 o                         
   1   1  13         10.19          3.38         4.36 o                         
   2   1  13          4.14         -1.73         5.36 o                         
   3   1  13          0.87          4.79         4.80 o                         
   4   1  13        237.45        259.96        14.63 o                         
   5   1  13        347.25        310.03        15.26 o                         
   6   1  13        181.80        171.90        10.11 o                         
   7   1  13          3.45          4.36         5.57 o                         
   8   1  13        105.39         94.77         8.76 o                         
   9   1  13          1.74          0.29         8.65 o                         
  10   1  13        325.71        332.09        25.79 o                         
  11   1  13         68.85         90.13        31.67 o                         
  12   1  13         63.02         81.95        28.35 o                         
 -17   2  13         23.28         19.95        22.03 o                         
 -16   2  13         36.06         20.78        14.11 o                         
 -15   2  13          4.27          2.52        12.36 o                         
 -14   2  13         70.33         91.97        12.63 o                         
 -13   2  13         64.22         54.20        10.92 o                         
 -12   2  13         97.06         87.12        11.70 o                         
 -11   2  13         24.39         27.10         7.56 o                         
 -10   2  13         15.59         13.51         6.75 o                         
  -9   2  13        373.14        373.20        18.31 o                         
  -8   2  13        245.37        278.58        14.65 o                         
  -7   2  13         80.95         94.43         8.60 o                         
  -6   2  13        298.03        331.43        14.53 o                         
  -5   2  13         40.66         47.79         8.06 o                         
  -4   2  13          3.61          9.25         4.25 o                         
  -3   2  13        444.05        403.91        19.88 o                         
  -2   2  13         42.29         48.10         5.64 o                         
  -1   2  13        893.79        861.17        37.76 o                         
   0   2  13        413.23        415.07        19.26 o                         
   1   2  13         15.48         13.85         4.71 o                         
   2   2  13        105.03        107.93         7.65 o                         
   3   2  13         17.44         11.61         5.17 o                         
   4   2  13         18.54         26.34         5.70 o                         
   5   2  13          1.81          5.16         5.43 o                         
   6   2  13        103.70        118.13        14.73 o                         
   7   2  13         37.12         28.32         6.73 o                         
   8   2  13         20.98         33.07         8.66 o                         
   9   2  13         31.23         15.69        30.79 o                         
  10   2  13         15.64          8.00         9.95 o                         
  11   2  13         13.22         23.62        14.59 o                         
 -15   3  13          2.97          2.36        13.67 o                         
 -14   3  13         27.32         31.24        12.63 o                         
 -13   3  13          8.99         -1.17         8.93 o                         
 -12   3  13         52.39         48.86         9.12 o                         
 -11   3  13         45.47         38.48         8.21 o                         
 -10   3  13         84.66         81.71         8.86 o                         
  -9   3  13          5.75          1.46         7.54 o                         
  -8   3  13        568.09        560.72        29.53 o                         
  -7   3  13          2.96          4.14         7.42 o                         
  -6   3  13         79.44         72.35         7.05 o                         
  -5   3  13        206.73        198.09        11.25 o                         
  -4   3  13         16.40         15.21         5.60 o                         
  -3   3  13         40.92         41.56         6.11 o                         
  -2   3  13         90.67         89.47         7.33 o                         
  -1   3  13        248.35        216.52        11.81 o                         
   0   3  13         93.21         90.24         7.41 o                         
   1   3  13        290.24        243.53        13.11 o                         
   2   3  13        741.38        664.37        29.90 o                         
   3   3  13        139.19        127.70         9.46 o                         
   4   3  13          9.25          6.17         5.98 o                         
   5   3  13         71.65         75.89         7.72 o                         
   6   3  13         10.53          7.29         6.42 o                         
   7   3  13        244.97        259.68        17.20 o                         
   8   3  13          1.08          5.57         9.58 o                         
   9   3  13         88.85        109.33        32.24 o                         
  10   3  13          1.58          5.19        11.45 o                         
 -13   4  13         44.15         50.83        11.68 o                         
 -12   4  13         87.63         90.55        17.84 o                         
 -11   4  13          3.10         12.29        11.08 o                         
 -10   4  13        342.62        370.95        29.39 o                         
  -9   4  13         48.11         61.29        10.73 o                         
  -8   4  13         13.52         16.81         8.70 o                         
  -7   4  13          0.40         -8.28         8.28 o                         
  -6   4  13         59.14         52.76         9.67 o                         
  -5   4  13        314.21        324.19        19.67 o                         
  -4   4  13        870.10        835.94        43.05 o                         
  -3   4  13          8.44          1.64         6.43 o                         
  -2   4  13        550.53        525.27        24.67 o                         
  -1   4  13         81.12         65.84         7.44 o                         
   0   4  13        258.65        203.67        25.63 o                         
   1   4  13          1.73          3.52         6.64 o                         
   2   4  13         20.75         17.60         6.98 o                         
   3   4  13         21.29         25.60         8.50 o                         
   4   4  13        321.59        317.99        18.29 o                         
   5   4  13         12.39         16.29         9.73 o                         
   6   4  13        168.11        213.94        18.68 o                         
   7   4  13         21.36          9.22        14.28 o                         
   8   4  13        187.87        191.28        38.52 o                         
 -10   5  13         35.89          6.20        23.48 o                         
  -9   5  13          0.14          6.45        12.38 o                         
  -8   5  13          2.15          7.51        11.99 o                         
  -7   5  13          2.07          3.35        10.52 o                         
  -6   5  13         22.86         20.47        10.95 o                         
  -5   5  13        234.01        188.63        15.29 o                         
  -4   5  13          0.10         -1.25        10.23 o                         
  -3   5  13        151.04        149.16        22.58 o                         
  -2   5  13         33.34         27.25         8.47 o                         
  -1   5  13         42.78         51.89         8.91 o                         
   0   5  13         21.33         16.95         8.50 o                         
   1   5  13         18.52         18.14         8.70 o                         
   2   5  13          0.07          6.73         8.75 o                         
   3   5  13        111.51        124.28        17.91 o                         
   4   5  13          3.77         -2.12        11.80 o                         
 -16   0  14         39.54         31.01        20.38 o                         
 -14   0  14        140.26        186.93        27.91 o                         
 -12   0  14        534.29        658.19        61.57 o                         
 -10   0  14          5.15         10.52        13.51 o                         
  -8   0  14         16.98          8.77        14.62 o                         
  -6   0  14       1479.57       1626.76        99.13 o                         
  -4   0  14       2049.78       2142.35       129.67 o                         
  -2   0  14        193.88        185.57        14.41 o                         
   0   0  14          1.02          1.97         5.06 o                         
   2   0  14       3431.46       3285.10       162.20 o                         
   4   0  14        169.10        170.73        14.63 o                         
   6   0  14       1010.76        937.57        58.88 o                         
   8   0  14         28.54         27.34        14.62 o                         
  10   0  14        111.15        122.26        25.25 o                         
  12   0  14         14.98        -12.85        25.25 o                         
 -17   1  14         11.00          3.10        38.54 o                         
 -16   1  14         10.87         16.34        16.58 o                         
 -15   1  14         16.52         -7.05        13.94 o                         
 -14   1  14         21.13         11.09        11.13 o                         
 -13   1  14        232.79        222.73        16.17 o                         
 -12   1  14         58.28         53.34        10.20 o                         
 -11   1  14        130.08        148.51        10.58 o                         
 -10   1  14        171.53        205.20        12.16 o                         
  -9   1  14        132.64        119.73        16.21 o                         
  -8   1  14        305.45        306.45        13.84 o                         
  -7   1  14        197.51        214.98        10.49 o                         
  -6   1  14          1.46          3.43         4.52 o                         
  -5   1  14        124.51        133.21         7.34 o                         
  -4   1  14        207.68        228.89        13.07 o                         
  -3   1  14       1566.54       1512.50        58.28 o                         
  -2   1  14        321.07        296.51        14.46 o                         
  -1   1  14        589.91        569.65        22.70 o                         
   0   1  14        198.31        200.69        11.07 o                         
   1   1  14        482.87        432.59        20.29 o                         
   2   1  14         85.06         96.80         8.06 o                         
   3   1  14         48.15         58.13         6.18 o                         
   4   1  14          2.61         -0.75         5.28 o                         
   5   1  14        170.91        196.38        11.35 o                         
   6   1  14         52.96         56.49        12.41 o                         
   7   1  14        252.49        253.16        16.27 o                         
   8   1  14         14.32          9.33         8.87 o                         
   9   1  14         40.48         37.39        11.55 o                         
  10   1  14          7.64         28.38        21.48 o                         
  11   1  14        215.82        252.57        61.77 o                         
 -16   2  14          0.40          3.42        14.21 o                         
 -15   2  14         14.08         -0.78        12.77 o                         
 -14   2  14         43.01         24.24        11.50 o                         
 -13   2  14         21.76         18.55        10.37 o                         
 -12   2  14         88.52         80.42        13.69 o                         
 -11   2  14         49.69         51.20         8.47 o                         
 -10   2  14         45.71         43.41        11.51 o                         
  -9   2  14        133.09        124.83        20.31 o                         
  -8   2  14          9.46         10.56         6.27 o                         
  -7   2  14        173.87        178.88         9.31 o                         
  -6   2  14        382.07        380.99        16.35 o                         
  -5   2  14        215.91        200.93        10.18 o                         
  -4   2  14         64.87         50.30         6.03 o                         
  -3   2  14        288.88        266.48        13.55 o                         
  -2   2  14        249.74        209.23        11.30 o                         
  -1   2  14        476.31        385.69        35.96 o                         
   0   2  14        184.60        176.29        11.25 o                         
   1   2  14        169.24        191.86        10.72 o                         
   2   2  14          1.56         -2.98         5.23 o                         
   3   2  14         13.85          2.10         5.47 o                         
   4   2  14          2.89          2.01         5.74 o                         
   5   2  14          0.11         -4.80         5.92 o                         
   6   2  14          0.07         -2.91         6.33 o                         
   7   2  14          0.29         -2.98         6.52 o                         
   8   2  14         99.51        135.30        27.61 o                         
   9   2  14        112.88        105.48        17.45 o                         
  10   2  14          7.38          7.32        13.17 o                         
  11   2  14        110.41        102.34        18.35 o                         
 -15   3  14         37.26         16.23        14.46 o                         
 -14   3  14          0.07        -14.27        14.27 o                         
 -13   3  14          4.63         15.55         9.76 o                         
 -12   3  14          0.71         -7.95         8.55 o                         
 -11   3  14          0.02          6.65         8.31 o                         
 -10   3  14        199.04        226.40        22.19 o                         
  -9   3  14          4.70          4.91         7.32 o                         
  -8   3  14         74.46         99.74        10.40 o                         
  -7   3  14          0.17          4.09         8.33 o                         
  -6   3  14        109.25         96.95         7.92 o                         
  -5   3  14          0.06          2.36         5.83 o                         
  -4   3  14         13.46          7.17         6.99 o                         
  -3   3  14          0.61         -1.74         5.68 o                         
  -2   3  14        467.09        453.95        21.30 o                         
  -1   3  14        387.87        358.07        17.57 o                         
   0   3  14        497.65        459.29        21.80 o                         
   1   3  14          3.17         -5.59         5.59 o                         
   2   3  14        117.89        123.66         8.99 o                         
   3   3  14          4.24          8.73         6.09 o                         
   4   3  14         10.55         13.45         6.20 o                         
   5   3  14        124.21        123.38        15.86 o                         
   6   3  14        105.87        135.19        10.98 o                         
   7   3  14          0.82         -7.70         9.29 o                         
   8   3  14        119.00        126.89        13.47 o                         
   9   3  14          0.30          6.00        15.60 o                         
 -12   4  14         59.63         99.02        14.71 o                         
 -11   4  14          5.92         -0.92        12.21 o                         
 -10   4  14         79.53         72.56        13.87 o                         
  -9   4  14        124.11        127.21        13.13 o                         
  -8   4  14         55.43         60.66        11.38 o                         
  -7   4  14         72.13         91.94        11.21 o                         
  -6   4  14          5.78          6.77        10.20 o                         
  -5   4  14         11.70          4.94         9.17 o                         
  -4   4  14         19.51         22.59         7.31 o                         
  -3   4  14        267.89        263.95        18.35 o                         
  -2   4  14          0.31          3.42         6.87 o                         
  -1   4  14        133.37        120.16         9.44 o                         
   0   4  14        132.33        128.66         9.90 o                         
   1   4  14        105.11         92.80        14.96 o                         
   2   4  14         81.80         96.48         9.15 o                         
   3   4  14        230.28        205.50        12.95 o                         
   4   4  14         49.43         36.92         8.48 o                         
   5   4  14        104.31        102.48        12.14 o                         
   6   4  14          6.98          6.21        10.62 o                         
   7   4  14        189.23        243.58        32.78 o                         
  -9   5  14          1.85          7.09        23.92 o                         
  -8   5  14         29.98         15.55        19.50 o                         
  -7   5  14          2.69          8.22        11.82 o                         
  -6   5  14          3.07          2.65        12.53 o                         
  -5   5  14          2.08         -0.60        11.25 o                         
  -4   5  14         45.35         18.54        11.32 o                         
  -3   5  14         75.71         87.40        18.51 o                         
  -2   5  14         12.06         14.19         9.05 o                         
  -1   5  14          5.39          4.25         8.96 o                         
   0   5  14         19.86         15.70         9.28 o                         
   1   5  14         10.60          6.83         8.95 o                         
   2   5  14          2.80          8.41         9.34 o                         
   3   5  14          9.40          3.99        26.58 o                         
 -15   0  15         44.79         88.59        23.92 o                         
 -13   0  15        171.40        204.65        27.46 o                         
 -11   0  15       2056.11       2355.87       203.32 o                         
  -9   0  15         94.93         99.14        11.59 o                         
  -7   0  15         71.03         81.57        10.53 o                         
  -5   0  15          5.32          5.39         7.63 o                         
  -3   0  15         55.71         42.46        17.72 o                         
  -1   0  15        203.22        223.73        16.91 o                         
   1   0  15        161.96        198.24        15.34 o                         
   3   0  15       1100.61       1020.49        89.48 o                         
   5   0  15         48.13         73.26        11.07 o                         
   7   0  15        440.92        502.67        34.42 o                         
   9   0  15        149.28        175.20        17.97 o                         
  11   0  15        172.06        247.13        36.77 o                         
 -16   1  15         57.31         83.73        18.62 o                         
 -15   1  15         23.82         20.87        19.05 o                         
 -14   1  15          2.64          1.68        13.62 o                         
 -13   1  15         12.25         13.02        12.35 o                         
 -12   1  15        138.20        149.48        16.44 o                         
 -11   1  15        111.89        128.74        16.37 o                         
 -10   1  15        173.78        199.08        12.37 o                         
  -9   1  15        101.97        102.96         8.70 o                         
  -8   1  15         34.81         44.14         6.13 o                         
  -7   1  15        344.61        374.27        16.16 o                         
  -6   1  15         46.06         34.62         5.40 o                         
  -5   1  15        481.73        504.32        20.40 o                         
  -4   1  15        222.50        209.29        14.32 o                         
  -3   1  15         35.42         39.54         5.03 o                         
  -2   1  15        162.82        162.71         9.67 o                         
  -1   1  15        446.58        417.47        19.65 o                         
   0   1  15         48.57         58.54         6.50 o                         
   1   1  15         50.46         53.96         6.33 o                         
   2   1  15        658.57        638.55        28.74 o                         
   3   1  15         37.33         32.89         6.02 o                         
   4   1  15          9.89         14.76         5.77 o                         
   5   1  15          8.74         10.70         7.74 o                         
   6   1  15        184.75        200.57        13.85 o                         
   7   1  15         60.09         74.12         9.59 o                         
   8   1  15        230.50        267.31        22.07 o                         
   9   1  15          3.23         -0.63        11.96 o                         
  10   1  15        130.76        135.17        17.78 o                         
  11   1  15          6.59          7.73        18.01 o                         
 -16   2  15          0.12         -5.76        26.58 o                         
 -15   2  15         27.20         48.64        14.11 o                         
 -14   2  15         22.49         32.43        13.18 o                         
 -13   2  15         24.58         24.53        16.35 o                         
 -12   2  15          0.01         -3.71         8.19 o                         
 -11   2  15        136.60        131.88        12.40 o                         
 -10   2  15         23.94         28.73         7.72 o                         
  -9   2  15         33.44         45.47         9.78 o                         
  -8   2  15        249.05        257.45        14.32 o                         
  -7   2  15        105.49        113.27         7.98 o                         
  -6   2  15         21.80         11.94         5.43 o                         
  -5   2  15         28.52         30.39         6.01 o                         
  -4   2  15         50.28         52.83         6.63 o                         
  -3   2  15         84.87         93.34         7.64 o                         
  -2   2  15         61.09         51.16         6.08 o                         
  -1   2  15        141.83        110.88         8.11 o                         
   0   2  15         21.67         27.77         6.71 o                         
   1   2  15        243.58        239.50        12.83 o                         
   2   2  15         17.62         11.84         6.11 o                         
   3   2  15        199.54        224.03        17.31 o                         
   4   2  15        125.73        156.59        13.17 o                         
   5   2  15          0.01          0.02         6.39 o                         
   6   2  15        107.74        114.32         9.55 o                         
   7   2  15        164.13        163.88        11.16 o                         
   8   2  15         23.61         30.35        10.36 o                         
   9   2  15         95.86         90.09        15.57 o                         
  10   2  15         15.10         18.89        15.07 o                         
 -14   3  15          2.36          3.34        13.05 o                         
 -13   3  15        111.78        114.88        12.33 o                         
 -12   3  15         17.76         17.33        10.68 o                         
 -11   3  15         67.35         37.48        10.34 o                         
 -10   3  15          0.04         -1.54        10.61 o                         
  -9   3  15         47.15         43.24        11.32 o                         
  -8   3  15        432.07        443.29        25.05 o                         
  -7   3  15        348.11        341.16        20.60 o                         
  -6   3  15         79.26         72.65         7.93 o                         
  -5   3  15        322.36        321.50        16.33 o                         
  -4   3  15         10.03         18.96         6.24 o                         
  -3   3  15         15.03         14.50         6.97 o                         
  -2   3  15         39.45         37.53         6.60 o                         
  -1   3  15         22.55         18.79         6.14 o                         
   0   3  15         19.32         10.50         6.19 o                         
   1   3  15        371.60        328.48        16.94 o                         
   2   3  15        143.96        131.13         9.52 o                         
   3   3  15        114.20        122.97         9.44 o                         
   4   3  15         27.96         15.90         6.93 o                         
   5   3  15        121.41        119.49        12.02 o                         
   6   3  15         13.03          5.88         9.44 o                         
   7   3  15         11.83          2.12        10.57 o                         
   8   3  15         17.47         11.95        15.87 o                         
 -12   4  15          7.98         25.10        13.99 o                         
 -11   4  15         12.49         35.49        16.38 o                         
 -10   4  15         10.46          6.25        11.72 o                         
  -9   4  15         93.53        100.30        13.00 o                         
  -8   4  15         78.53         75.74        11.88 o                         
  -7   4  15          4.09          7.36        10.28 o                         
  -6   4  15        105.61        102.74        11.72 o                         
  -5   4  15          4.67         11.58         9.44 o                         
  -4   4  15         42.53         33.23         7.74 o                         
  -3   4  15         66.20         57.74        11.38 o                         
  -2   4  15        162.35        136.40        10.22 o                         
  -1   4  15        198.91        150.71        16.18 o                         
   0   4  15         98.06         97.06         9.39 o                         
   1   4  15         12.77          9.74         7.65 o                         
   2   4  15        117.95        115.49        10.14 o                         
   3   4  15          5.34          0.31         8.11 o                         
   4   4  15        155.75        155.07        17.21 o                         
   5   4  15          0.30          3.74        10.62 o                         
   6   4  15         46.61         54.04        25.25 o                         
  -7   5  15        296.37        213.06        33.22 o                         
  -6   5  15         12.91          1.59        19.93 o                         
  -5   5  15        170.34        148.06        15.31 o                         
  -4   5  15         16.85         -0.28        11.69 o                         
  -3   5  15        125.59        101.46        21.71 o                         
  -2   5  15          2.45          2.69         9.33 o                         
  -1   5  15          4.20         19.24         9.80 o                         
   0   5  15         33.94         36.66        11.36 o                         
   1   5  15          3.94         15.67        13.29 o                         
 -16   0  16         86.69        102.77        28.35 o                         
 -14   0  16         52.06         90.36        24.81 o                         
 -12   0  16        223.51        254.21        31.45 o                         
 -10   0  16        172.72        186.94        16.65 o                         
  -8   0  16        389.39        420.83        29.12 o                         
  -6   0  16       1991.04       2136.64       130.14 o                         
  -4   0  16        299.71        325.44        23.02 o                         
  -2   0  16         55.12         71.24        10.85 o                         
   0   0  16         17.33         10.15         7.87 o                         
   2   0  16        101.90         98.34        15.50 o                         
   4   0  16        849.37        731.23        65.56 o                         
   6   0  16         24.65         27.46        13.73 o                         
   8   0  16        551.94        595.29        56.70 o                         
 -15   1  16         80.88         66.03        19.93 o                         
 -14   1  16         28.66         34.00        16.39 o                         
 -13   1  16         14.54         15.59        31.01 o                         
 -12   1  16         27.43         24.70        13.77 o                         
 -11   1  16         88.35         83.51        10.69 o                         
 -10   1  16        246.94        283.63        21.24 o                         
  -9   1  16        557.15        639.53        34.09 o                         
  -8   1  16        544.19        601.46        30.43 o                         
  -7   1  16          1.11         -4.96         6.28 o                         
  -6   1  16        263.60        280.21        14.77 o                         
  -5   1  16          2.07         -5.26         5.26 o                         
  -4   1  16        151.46        146.30         8.50 o                         
  -3   1  16        173.61        217.77        11.22 o                         
  -2   1  16        177.20        184.48        10.73 o                         
  -1   1  16        226.60        208.29        11.57 o                         
   0   1  16        562.64        508.50        23.59 o                         
   1   1  16          2.12         -3.75         5.98 o                         
   2   1  16        346.44        290.70        15.05 o                         
   3   1  16        423.08        398.13        19.36 o                         
   4   1  16          7.62         -1.96         6.32 o                         
   5   1  16        194.09        229.91        15.39 o                         
   6   1  16        300.24        295.33        18.67 o                         
   7   1  16          0.68          3.20         8.80 o                         
   8   1  16          3.42         -1.29         9.51 o                         
   9   1  16         57.32         64.40        15.16 o                         
  10   1  16         48.69         38.98        16.22 o                         
 -15   2  16          5.01          7.40        15.59 o                         
 -14   2  16         40.61         58.81        13.84 o                         
 -13   2  16          0.04         -9.42        11.38 o                         
 -12   2  16         22.16         15.99         8.96 o                         
 -11   2  16         24.07         34.59         8.50 o                         
 -10   2  16         19.82         20.57         7.96 o                         
  -9   2  16        137.54        125.70        10.12 o                         
  -8   2  16         21.61         17.38         7.16 o                         
  -7   2  16          5.51         -0.72         6.15 o                         
  -6   2  16        158.61        181.80        11.02 o                         
  -5   2  16          0.35         -5.88         5.88 o                         
  -4   2  16        105.75        135.36         9.12 o                         
  -3   2  16        209.11        238.31        12.88 o                         
  -2   2  16         32.81         23.75         6.14 o                         
  -1   2  16          0.03          1.74         5.83 o                         
   0   2  16         15.64         18.07         6.12 o                         
   1   2  16        166.51        160.81        10.37 o                         
   2   2  16        211.68        230.45        12.93 o                         
   3   2  16         17.22         14.97         6.44 o                         
   4   2  16        236.01        251.24        14.05 o                         
   5   2  16         15.04          2.16         7.23 o                         
   6   2  16        218.47        251.19        14.52 o                         
   7   2  16         98.02         95.60        10.00 o                         
   8   2  16         40.55         30.21        33.89 o                         
   9   2  16         25.98         20.19        14.42 o                         
 -13   3  16         55.31         53.18        12.11 o                         
 -12   3  16        208.53        296.45        25.77 o                         
 -11   3  16          5.44          2.70        10.69 o                         
 -10   3  16         56.27         75.18        22.68 o                         
  -9   3  16          1.53         -2.72         9.31 o                         
  -8   3  16         18.04         11.35         9.30 o                         
  -7   3  16         84.54         82.69        10.62 o                         
  -6   3  16         10.51          5.21         7.28 o                         
  -5   3  16          0.99         -0.67         6.62 o                         
  -4   3  16        298.86        297.21        18.81 o                         
  -3   3  16        258.12        256.70        14.29 o                         
  -2   3  16        121.11        111.66         8.94 o                         
  -1   3  16         36.87         32.63         6.90 o                         
   0   3  16         90.14         90.16         8.70 o                         
   1   3  16         12.10          9.01         6.87 o                         
   2   3  16         13.61         10.14         6.92 o                         
   3   3  16         22.60         31.74         7.55 o                         
   4   3  16          2.63         14.09         7.61 o                         
   5   3  16        158.68        175.58        14.07 o                         
   6   3  16        101.36         92.96        13.38 o                         
   7   3  16          6.81         18.10        11.90 o                         
 -11   4  16         14.00         21.67        14.90 o                         
 -10   4  16          6.51          1.89        12.47 o                         
  -9   4  16          1.52          4.89        12.31 o                         
  -8   4  16          0.31          1.35        11.42 o                         
  -7   4  16          2.97          2.24        11.09 o                         
  -6   4  16         10.58         11.27        11.02 o                         
  -5   4  16        226.32        191.90        15.37 o                         
  -4   4  16        322.81        320.30        23.18 o                         
  -3   4  16         10.67          5.59         7.72 o                         
  -2   4  16          9.10         12.04         8.07 o                         
  -1   4  16         14.75         15.83         8.39 o                         
   0   4  16         25.40         20.36         8.41 o                         
   1   4  16          0.46         -3.51         8.27 o                         
   2   4  16         19.65         14.32         8.84 o                         
   3   4  16          0.28         -5.50         9.00 o                         
   4   4  16         24.05         12.74         9.43 o                         
  -2   5  16          7.26         14.17        19.49 o                         
 -15   0  17         15.89         57.58        28.79 o                         
 -13   0  17         12.60         -5.76        21.26 o                         
 -11   0  17        159.50        116.94        21.70 o                         
  -9   0  17        120.89        150.30        15.26 o                         
  -7   0  17        226.58        234.17        31.87 o                         
  -5   0  17         17.73         22.53         9.69 o                         
  -3   0  17          0.78          7.16         9.02 o                         
  -1   0  17        176.86        199.83        20.82 o                         
   1   0  17          0.44          4.43        11.52 o                         
   3   0  17         41.94         27.91        13.29 o                         
   5   0  17        205.73        233.39        27.02 o                         
   7   0  17        506.95        509.36        49.17 o                         
   9   0  17         29.82         54.48        20.38 o                         
 -15   1  17          0.35         -1.14        18.32 o                         
 -14   1  17        383.41        391.22        31.32 o                         
 -13   1  17          1.23          9.27        15.00 o                         
 -12   1  17          0.39         -0.62        14.08 o                         
 -11   1  17         22.13         33.80         9.99 o                         
 -10   1  17         40.98         58.90        10.17 o                         
  -9   1  17          0.42          7.15         8.90 o                         
  -8   1  17         50.14         64.93         8.62 o                         
  -7   1  17         85.55         83.94         8.40 o                         
  -6   1  17          0.90          9.82         8.61 o                         
  -5   1  17         14.89         27.50         6.80 o                         
  -4   1  17        375.02        412.02        23.09 o                         
  -3   1  17        135.72        132.45        10.65 o                         
  -2   1  17         59.76         73.59         8.71 o                         
  -1   1  17        364.61        379.38        21.64 o                         
   0   1  17          1.19          2.49         6.88 o                         
   1   1  17         11.58         20.81        10.65 o                         
   2   1  17         38.10         34.21         6.72 o                         
   3   1  17        151.14        191.89        17.67 o                         
   4   1  17        192.19        220.63        14.96 o                         
   5   1  17          3.52         11.77         8.55 o                         
   6   1  17        241.89        223.19        15.88 o                         
   7   1  17          0.00          0.88        10.05 o                         
   8   1  17        293.93        351.30        23.00 o                         
   9   1  17          8.03          2.62        15.65 o                         
 -14   2  17         20.22          8.41        17.15 o                         
 -13   2  17         37.42         44.21        16.74 o                         
 -12   2  17          9.37          4.95        12.20 o                         
 -11   2  17        327.80        337.75        18.82 o                         
 -10   2  17         36.13         43.04        11.81 o                         
  -9   2  17        157.70        170.50        12.97 o                         
  -8   2  17         44.02         24.72         8.77 o                         
  -7   2  17         55.27         54.90         7.89 o                         
  -6   2  17        168.65        146.78         9.95 o                         
  -5   2  17          5.10          6.59         6.29 o                         
  -4   2  17        114.76        103.68         8.86 o                         
  -3   2  17        141.61        148.70         9.95 o                         
  -2   2  17        569.38        546.10        31.38 o                         
  -1   2  17        971.46        928.13        41.25 o                         
   0   2  17         55.83         41.46         9.59 o                         
   1   2  17         14.48         21.25         6.65 o                         
   2   2  17        138.10        160.78        10.79 o                         
   3   2  17        100.43         95.29         9.22 o                         
   4   2  17         70.06         56.65         8.24 o                         
   5   2  17        139.20        149.75        15.92 o                         
   6   2  17         16.92         11.29         8.52 o                         
   7   2  17        254.87        237.55        17.54 o                         
   8   2  17         63.14         41.95        19.49 o                         
 -13   3  17          1.37         16.51        15.09 o                         
 -12   3  17         79.10        122.55        15.52 o                         
 -11   3  17         68.92         74.73        13.23 o                         
 -10   3  17         17.62          8.54        10.82 o                         
  -9   3  17          0.87          6.59        10.42 o                         
  -8   3  17         20.17         16.60        10.29 o                         
  -7   3  17          1.69          5.14         9.43 o                         
  -6   3  17         48.49         34.64         9.56 o                         
  -5   3  17         69.68         74.27         8.58 o                         
  -4   3  17          6.52          5.68         7.22 o                         
  -3   3  17          6.97          6.50         6.92 o                         
  -2   3  17        349.32        377.94        19.11 o                         
  -1   3  17         34.30         31.80         8.25 o                         
   0   3  17        165.24        153.64        10.80 o                         
   1   3  17         38.02         44.51         7.94 o                         
   2   3  17          5.90         -0.83         7.63 o                         
   3   3  17        111.11        110.40        10.32 o                         
   4   3  17          8.13          4.97         8.29 o                         
   5   3  17         40.63         40.25         9.46 o                         
   6   3  17          1.97         15.76        15.82 o                         
 -10   4  17         99.31        126.24        30.12 o                         
  -9   4  17         18.45         35.28        13.24 o                         
  -8   4  17         56.49         56.75        20.14 o                         
  -7   4  17         21.72          2.07        11.46 o                         
  -6   4  17         11.75         14.39        11.13 o                         
  -5   4  17         41.36         69.66        12.24 o                         
  -4   4  17         28.43         21.07         9.12 o                         
  -3   4  17         71.71         80.54         9.59 o                         
  -2   4  17          0.13         -7.98         8.50 o                         
  -1   4  17         61.54         47.44        12.35 o                         
   0   4  17        227.98        207.71        16.42 o                         
   1   4  17         95.54         83.11        11.25 o                         
   2   4  17         36.52         29.69         9.99 o                         
   3   4  17          0.02          0.00        13.82 o                         
 -14   0  18        168.01        152.38        31.01 o                         
 -12   0  18        148.05        125.80        26.13 o                         
 -10   0  18        832.64        928.26        60.13 o                         
  -8   0  18          6.72          6.97        10.96 o                         
  -6   0  18        801.79        906.05        57.32 o                         
  -4   0  18        221.82        261.30        20.51 o                         
  -2   0  18         16.91          7.53         9.68 o                         
   0   0  18         79.14         80.62        14.17 o                         
   2   0  18        575.20        535.49        50.50 o                         
   4   0  18         63.60         47.84        15.95 o                         
   6   0  18        108.56        128.46        21.70 o                         
   8   0  18         18.29         17.72        20.38 o                         
 -14   1  18        175.35        192.20        22.76 o                         
 -13   1  18          0.83          3.73        19.27 o                         
 -12   1  18         10.42         29.42        16.28 o                         
 -11   1  18          9.68         13.00        10.53 o                         
 -10   1  18         24.88         13.73        10.20 o                         
  -9   1  18        237.49        310.41        22.77 o                         
  -8   1  18        103.88         98.63        11.15 o                         
  -7   1  18        102.46        118.59        11.83 o                         
  -6   1  18         31.12         22.80         9.27 o                         
  -5   1  18        235.12        252.05        16.36 o                         
  -4   1  18         31.54         44.96        12.16 o                         
  -3   1  18          5.40          5.77         7.45 o                         
  -2   1  18         32.37         29.28         8.14 o                         
  -1   1  18        139.15        183.73        19.81 o                         
   0   1  18        138.49        141.04        14.89 o                         
   1   1  18        647.01        592.70        38.09 o                         
   2   1  18          9.60          0.45         9.24 o                         
   3   1  18        147.98        184.36        23.26 o                         
   4   1  18        140.02        133.76        14.41 o                         
   5   1  18        136.97        178.65        16.91 o                         
   6   1  18          0.01         23.03        11.74 o                         
   7   1  18         57.79         75.93        18.83 o                         
   8   1  18          0.53         -2.01        13.87 o                         
 -13   2  18         72.63         76.25        17.96 o                         
 -12   2  18         81.82         93.23        13.87 o                         
 -11   2  18         59.87         63.69        11.90 o                         
 -10   2  18        166.20        172.65        21.17 o                         
  -9   2  18          0.14         20.43        11.88 o                         
  -8   2  18         10.15         11.11        11.27 o                         
  -7   2  18         64.26         56.68         9.29 o                         
  -6   2  18         94.37        105.94        13.62 o                         
  -5   2  18        171.96        204.06        14.06 o                         
  -4   2  18         32.18         25.03         6.98 o                         
  -3   2  18        573.55        586.06        31.53 o                         
  -2   2  18          1.22         -2.84         6.58 o                         
  -1   2  18         69.12         56.22         7.91 o                         
   0   2  18        317.42        320.96        17.15 o                         
   1   2  18         36.83         42.27         8.03 o                         
   2   2  18        141.95        169.91        11.51 o                         
   3   2  18        129.12        151.47        12.46 o                         
   4   2  18          1.07          9.26         8.26 o                         
   5   2  18         15.11          6.22         9.21 o                         
   6   2  18          0.07          8.57        10.23 o                         
 -12   3  18          5.54         13.97        22.37 o                         
 -11   3  18          6.79         -2.19        12.41 o                         
 -10   3  18         17.23         19.42        11.93 o                         
  -9   3  18         31.58         33.88        11.72 o                         
  -8   3  18          0.06          0.94        10.91 o                         
  -7   3  18         11.41         11.16        10.41 o                         
  -6   3  18          5.73         11.05         9.96 o                         
  -5   3  18          7.48         -2.16         7.99 o                         
  -4   3  18          4.48          8.17         7.46 o                         
  -3   3  18          6.24          3.94         7.82 o                         
  -2   3  18        205.74        184.29        12.37 o                         
  -1   3  18         13.47          9.43         7.74 o                         
   0   3  18         30.47         36.44         8.36 o                         
   1   3  18         60.07         43.19         8.65 o                         
   2   3  18         23.94         31.24         8.76 o                         
   3   3  18        240.31        256.03        17.77 o                         
   4   3  18        170.78        169.15        17.71 o                         
   5   3  18          4.88         -2.50        15.83 o                         
  -8   4  18         42.17         36.77        25.25 o                         
  -7   4  18          2.37         41.20        23.03 o                         
  -6   4  18         55.20         49.80        12.96 o                         
  -5   4  18          8.57         10.20        11.58 o                         
  -4   4  18         17.06          9.84         9.21 o                         
  -3   4  18         90.74         79.32        10.79 o                         
  -2   4  18          7.87          2.58         9.33 o                         
  -1   4  18         11.11          9.50         9.48 o                         
   0   4  18         39.89         35.36        10.73 o                         
   1   4  18          0.02        -12.80        14.24 o                         
 -13   0  19        192.19        198.00        33.66 o                         
 -11   0  19         45.91         42.08        22.15 o                         
  -9   0  19          0.87         -6.06        13.73 o                         
  -7   0  19        415.11        417.39        30.82 o                         
  -5   0  19         21.46         34.88        11.59 o                         
  -3   0  19        552.20        619.38        40.54 o                         
  -1   0  19        122.65         94.35        17.28 o                         
   1   0  19        109.80         90.36        17.72 o                         
   3   0  19        297.76        316.67        34.55 o                         
   5   0  19        295.11        321.10        35.44 o                         
   7   0  19          1.46         10.63        19.49 o                         
 -14   1  19          2.87         31.01        29.24 o                         
 -13   1  19        289.71        287.88        38.54 o                         
 -12   1  19         19.09         45.11        18.13 o                         
 -11   1  19        173.09        207.58        17.05 o                         
 -10   1  19          0.87          9.25        10.96 o                         
  -9   1  19         48.77         41.21        11.26 o                         
  -8   1  19         13.04          5.66         8.52 o                         
  -7   1  19         37.82         31.15         8.20 o                         
  -6   1  19         25.90         23.16         9.18 o                         
  -5   1  19        160.18        139.67        15.84 o                         
  -4   1  19        307.73        358.64        21.47 o                         
  -3   1  19         15.98         14.98         8.92 o                         
  -2   1  19         67.95         84.18        10.06 o                         
  -1   1  19         79.97         76.06         9.76 o                         
   0   1  19         48.89         45.02         8.93 o                         
   1   1  19          0.51         -3.31         9.86 o                         
   2   1  19        154.65        162.31        26.58 o                         
   3   1  19         10.53         12.31        10.80 o                         
   4   1  19        642.82        664.36        43.69 o                         
   5   1  19          8.60          5.82        12.06 o                         
   6   1  19         31.36         34.69        13.60 o                         
 -12   2  19          5.60         -0.33        13.21 o                         
 -11   2  19         25.28         40.95        15.62 o                         
 -10   2  19          5.54         15.19        13.60 o                         
  -9   2  19          0.05         -2.79        17.94 o                         
  -8   2  19         19.50         20.02        13.29 o                         
  -7   2  19         46.03         48.33        13.35 o                         
  -6   2  19         78.78         77.99        10.69 o                         
  -5   2  19         53.03         61.12         9.92 o                         
  -4   2  19        171.64        202.22        14.80 o                         
  -3   2  19          0.04         -0.22         8.67 o                         
  -2   2  19          9.86          5.49         8.86 o                         
  -1   2  19         31.36         32.53         9.40 o                         
   0   2  19        287.37        279.91        34.44 o                         
   1   2  19          0.27         -7.97         7.97 o                         
   2   2  19        147.01        143.95        12.92 o                         
   3   2  19         46.11         39.96         9.13 o                         
   4   2  19         13.48         10.14        10.57 o                         
   5   2  19        285.05        314.33        22.35 o                         
 -10   3  19         45.60         56.04        16.70 o                         
  -9   3  19        131.24        133.56        14.79 o                         
  -8   3  19          3.45         -4.09        11.68 o                         
  -7   3  19        180.96        199.29        30.05 o                         
  -6   3  19         37.22         42.29        11.79 o                         
  -5   3  19         41.59         22.57         8.88 o                         
  -4   3  19        465.76        462.66        23.33 o                         
  -3   3  19          4.01          4.72         8.66 o                         
  -2   3  19         40.03         50.52         9.22 o                         
  -1   3  19         60.02         59.79         9.47 o                         
   0   3  19          5.77          9.02         8.85 o                         
   1   3  19        126.85        124.12        16.33 o                         
   2   3  19         66.78         79.65        10.66 o                         
   3   3  19          0.90         13.95        12.23 o                         
 -12   0  20          0.21         22.15        27.02 o                         
 -10   0  20        109.84        166.55        30.56 o                         
  -8   0  20        485.04        695.67        46.51 o                         
  -6   0  20         14.84         15.05        12.66 o                         
  -4   0  20         68.42         75.75        17.28 o                         
  -2   0  20        324.74        337.93        36.32 o                         
   0   0  20        412.13        459.30        45.62 o                         
   2   0  20         11.87          7.53        16.39 o                         
 -12   1  20         12.38         20.38        19.42 o                         
 -11   1  20          4.19          3.47        13.49 o                         
 -10   1  20          4.42         -1.01        12.29 o                         
  -9   1  20        369.20        460.44        38.15 o                         
  -8   1  20          7.98          2.55        10.26 o                         
  -7   1  20        155.91        177.77        14.75 o                         
  -6   1  20          9.90         14.32         9.75 o                         
  -5   1  20          4.53         12.90         9.86 o                         
  -4   1  20         19.02          4.27         9.76 o                         
  -3   1  20         15.49         20.89         9.43 o                         
  -2   1  20          3.89         -4.83         9.29 o                         
  -1   1  20        394.73        467.89        34.52 o                         
   0   1  20         13.25         13.29        15.50 o                         
   1   1  20         34.52         16.66        10.28 o                         
   2   1  20         50.75         81.55        40.53 o                         
   3   1  20          1.95        -11.74        11.74 o                         
   4   1  20          0.16         -4.21        12.52 o                         
   5   1  20         55.40         43.85        19.93 o                         
 -11   2  20         51.02         26.13        21.70 o                         
 -10   2  20          9.55         26.71        16.13 o                         
  -9   2  20         42.60         22.46        18.83 o                         
  -8   2  20         44.47         50.57        14.24 o                         
  -7   2  20          7.64         -9.97         9.97 o                         
  -6   2  20         43.68         51.04        11.06 o                         
  -5   2  20         46.81         51.75        12.51 o                         
  -4   2  20          4.79          5.86         9.43 o                         
  -3   2  20          0.29         -4.77         9.13 o                         
  -2   2  20        216.99        224.98        20.87 o                         
  -1   2  20          5.65          4.19         9.19 o                         
   0   2  20        123.09        188.49        15.72 o                         
   1   2  20        225.03        220.01        31.90 o                         
   2   2  20          2.32         -5.34        10.19 o                         
   3   2  20         30.49         38.81        15.21 o                         
  -7   3  20          5.01        -14.91        14.91 o                         
  -6   3  20        373.17        416.69        37.77 o                         
  -5   3  20         23.13         27.44         9.62 o                         
  -4   3  20         62.80         55.97        10.42 o                         
  -3   3  20        225.46        212.89        14.47 o                         
  -2   3  20         31.64         29.36         9.61 o                         
  -1   3  20          2.33         -5.33         9.47 o                         
   0   3  20         42.04         54.03        10.60 o                         
   1   3  20         96.48         94.09        18.93 o                         
 -11   0  21         54.41         66.89        27.91 o                         
  -9   0  21         75.22        105.27        20.38 o                         
  -7   0  21        290.49        332.02        26.75 o                         
  -5   0  21        149.09        186.49        25.69 o                         
  -3   0  21         23.76         25.69        16.83 o                         
  -1   0  21         49.78         37.65        18.16 o                         
   1   0  21        650.60        545.68        53.60 o                         
   3   0  21         29.06         24.36        21.26 o                         
 -11   1  21         33.68         35.91        20.67 o                         
 -10   1  21         70.85         87.31        14.93 o                         
  -9   1  21          0.45         -8.11        27.46 o                         
  -8   1  21         24.13         41.05        12.76 o                         
  -7   1  21          0.00          4.77        11.28 o                         
  -6   1  21        257.74        250.49        20.60 o                         
  -5   1  21          7.43         -6.71        10.67 o                         
  -4   1  21         36.79         60.11        11.63 o                         
  -3   1  21         55.36         28.40        10.94 o                         
  -2   1  21          9.59         -5.80        11.11 o                         
  -1   1  21        100.66        113.88        15.73 o                         
   0   1  21         51.16         55.63        12.42 o                         
   1   1  21          8.71         12.69        12.20 o                         
   2   1  21        202.69        228.29        39.84 o                         
  -9   2  21         96.30         93.78        18.49 o                         
  -8   2  21          3.14          4.39        15.07 o                         
  -7   2  21        177.01        189.91        17.93 o                         
  -6   2  21         33.63         30.40        15.07 o                         
  -5   2  21        112.97        146.70        14.54 o                         
  -4   2  21         19.57          8.42        10.90 o                         
  -3   2  21         76.53         58.50        11.53 o                         
  -2   2  21         23.60         31.05        11.16 o                         
  -1   2  21        109.31        108.08        13.68 o                         
   0   2  21          0.31        -10.89        10.89 o                         
   1   2  21        129.30        126.70        21.13 o                         
 -10   0  22         80.00        119.60        32.34 o                         
  -8   0  22          3.02         -3.05        16.60 o                         
  -6   0  22          4.90         -9.75        18.60 o                         
  -4   0  22        285.87        368.05        40.31 o                         
  -2   0  22         11.22          1.77        19.05 o                         
   0   0  22         30.40         50.05        21.26 o                         
  -9   1  22          0.13         15.47        19.27 o                         
  -8   1  22          7.51          2.41        13.56 o                         
  -7   1  22          1.25         -1.32        12.97 o                         
  -6   1  22         49.59         40.82        14.60 o                         
  -5   1  22         85.27        111.69        14.75 o                         
  -4   1  22          5.52          1.01        11.77 o                         
  -3   1  22        354.35        377.00        44.30 o                         
  -2   1  22         26.12         21.28        14.19 o                         
  -1   1  22         24.84         54.62        14.25 o                         
  -6   2  22          9.58          7.07        15.81 o                         
  -5   2  22          6.59         -3.84        15.48 o                         
  -4   2  22         25.43         27.93        15.62 o                         
  -3   2  22          9.10         -8.21        14.83 o                         
  -2   2  22        210.67        209.52        34.11 o                         
  -5   0  23        180.69        198.45        32.34 o                         
                                                                                
