# Supplementary material for: Crystal structures, Hirshfeld surface analysis and inter­action energies of (Z)-2-(4-methyl­benzylidene)- and (Z)-2-(furfuryl­idene)-2H-benzo[b][1,4]thia­zin-3(4H)-one
Source: Acta Crystallogr E Crystallogr Commun. 2025 Oct 24;81(Pt 11):1055–62. doi: 10.1107/S2056989025008904 (PMC12589832; doi:10.1107/S2056989025008904)
Supplement: Supplementary file 4 [file e-81-01055-2sup3.hkl]

data_2                                                                          
_shelx_title ' Furyl_I2a in I2/a'                                               
_shelx_refln_list_code          4                                               
_shelx_F_calc_maximum      298.28                                               
_exptl_crystal_F_000      1008.00                                               
_reflns_d_resolution_high  0.8492                                               
                                                                                
loop_                                                                           
 _space_group_symop_operation_xyz                                               
 'x, y, z'                                                                      
 '-x+1/2, y, -z'                                                                
 'x+1/2, y+1/2, z+1/2'                                                          
 '-x+1, y+1/2, -z+1/2'                                                          
 '-x, -y, -z'                                                                   
 'x-1/2, -y, z'                                                                 
 '-x+1/2, -y+1/2, -z+1/2'                                                       
 'x, -y+1/2, z+1/2'                                                             
                                                                                
_cell_length_a    18.9170                                                       
_cell_length_b     5.4280                                                       
_cell_length_c    20.9874                                                       
_cell_angle_alpha  90.000                                                       
_cell_angle_beta   98.702                                                       
_cell_angle_gamma  90.000                                                       
                                                                                
_shelx_F_squared_multiplier     1.000                                           
                                                                                
loop_                                                                           
 _refln_index_h                                                                 
 _refln_index_k                                                                 
 _refln_index_l                                                                 
 _refln_F_squared_calc                                                          
 _refln_F_squared_meas                                                          
 _refln_F_squared_sigma                                                         
 _refln_observed_status                                                         
   2   0   0      12416.59      10700.93       378.29 o                         
   4   0   0        633.13        648.16        36.39 o                         
   6   0   0       9122.17       8835.14       324.97 o                         
   8   0   0      14078.35      14562.30       428.60 o                         
  10   0   0       4293.96       4551.89       190.37 o                         
  12   0   0       2402.78       2580.89        66.89 o                         
  14   0   0        150.51        140.62        34.64 o                         
  16   0   0      18207.49      18681.50       419.13 o                         
  18   0   0       3185.78       3153.16       109.43 o                         
  20   0   0          0.29        149.18        61.69 o                         
  22   0   0       1076.23       1409.73       133.71 o                         
   1   1   0       1736.41       1800.71        77.86 o                         
   3   1   0       9267.02       8691.41       223.78 o                         
   5   1   0         74.27         75.08        15.23 o                         
   7   1   0         55.71          7.00        14.20 o                         
   9   1   0       1645.46       1836.96        45.73 o                         
  11   1   0        357.11        361.12        26.60 o                         
  13   1   0        337.19        323.31        27.56 o                         
  15   1   0       5059.20       5170.15        83.84 o                         
  17   1   0        665.67        650.77        40.18 o                         
  19   1   0         10.19          4.69        22.88 o                         
  21   1   0         18.07         10.99        21.00 o                         
   0   2   0       1293.06       1260.98        52.05 o                         
   2   2   0       3816.96       3736.45        90.96 o                         
   4   2   0        376.22        343.67        36.32 o                         
   6   2   0       5031.13       5623.99       167.77 o                         
   8   2   0          3.96        -18.11        18.11 o                         
  10   2   0       2124.61       2126.04        45.46 o                         
  12   2   0        121.13         71.14        22.04 o                         
  14   2   0         42.97         40.84        22.76 o                         
  16   2   0        116.94        105.84        27.13 o                         
  18   2   0       1425.20       1314.17        46.24 o                         
  20   2   0        366.54        380.29        45.20 o                         
   1   3   0        185.72        203.32        38.67 o                         
   3   3   0       3178.74       3273.45        59.89 o                         
   5   3   0        216.03        214.45        22.88 o                         
   7   3   0       1732.30       1607.78        49.93 o                         
   9   3   0       3476.04       3443.23        65.39 o                         
  11   3   0          8.94        -24.04        24.04 o                         
  13   3   0        899.93        741.39        49.95 o                         
  15   3   0       1834.05       1975.65        63.55 o                         
  17   3   0        794.86        711.02        44.73 o                         
  19   3   0         47.75        -11.74        25.08 o                         
   0   4   0         96.17        133.94        29.45 o                         
   2   4   0          4.80         60.43        27.87 o                         
   4   4   0         33.88         28.28        24.80 o                         
   6   4   0       3637.90       3616.33        77.12 o                         
   8   4   0        110.50        135.55        28.09 o                         
  10   4   0       1432.26       1561.49        55.51 o                         
  12   4   0        191.42        225.62        36.38 o                         
  14   4   0         67.67        145.68        48.66 o                         
  16   4   0        159.70        219.37        45.81 o                         
   1   5   0        912.61       1026.17        48.44 o                         
   3   5   0        132.02        172.18        33.58 o                         
   5   5   0       1726.05       1847.07        57.96 o                         
   7   5   0       1663.80       1821.04        71.94 o                         
   9   5   0       2719.03       2619.92        67.42 o                         
  11   5   0        155.53        176.80        41.46 o                         
  13   5   0        146.71        208.77        58.51 o                         
   0   6   0        763.19        584.77        90.18 o                         
   2   6   0        264.25        311.76        34.88 o                         
   4   6   0       1189.06       1093.36        41.94 o                         
   6   6   0         10.86         -7.97        22.17 o                         
 -20   1   1        422.70        478.31        35.83 o                         
 -18   1   1       1142.08       1204.26        50.85 o                         
 -16   1   1         24.78         -9.12        20.93 o                         
 -14   1   1         17.29         -9.63        23.24 o                         
 -12   1   1        107.97         46.11        17.19 o                         
 -10   1   1       1379.77       1366.86        40.70 o                         
  -8   1   1       9342.43       9403.82       187.63 o                         
  -6   1   1       6110.60       6042.18       134.80 o                         
  -4   1   1        617.52        678.80        26.43 o                         
  -2   1   1         42.76         43.52        12.19 o                         
   0   1   1       1401.80       1320.87        59.24 o                         
   2   1   1       8013.31       7779.07       286.89 o                         
   4   1   1      11699.86      11251.53       286.88 o                         
   6   1   1       5469.61       5671.11       156.77 o                         
   8   1   1      11519.39      12491.48       207.68 o                         
  10   1   1        213.33        216.13        23.90 o                         
  12   1   1       5950.63       5845.81        96.75 o                         
  14   1   1        794.35        798.83        39.76 o                         
  16   1   1        609.82        671.03        40.51 o                         
  18   1   1         57.74         54.44        24.98 o                         
  20   1   1       1113.78       1157.75        41.29 o                         
 -21   2   1        250.75        362.21        89.71 o                         
 -19   2   1        982.72       1131.02        44.69 o                         
 -17   2   1       1081.39       1143.27        46.94 o                         
 -15   2   1          1.55         11.83        22.73 o                         
 -13   2   1         30.46        -19.71        23.07 o                         
 -11   2   1       4667.33       4522.04        67.06 o                         
  -9   2   1       1531.00       1487.65        44.59 o                         
  -7   2   1        696.05        678.40        37.07 o                         
  -5   2   1        192.86        208.91        28.80 o                         
  -3   2   1       5640.65       5441.59       154.67 o                         
  -1   2   1      13362.97      12991.42       276.65 o                         
   1   2   1       1026.78       1018.99        35.01 o                         
   3   2   1         17.32         21.03        16.12 o                         
   5   2   1      10541.20      10042.73       251.76 o                         
   7   2   1      13933.33      13413.06       253.81 o                         
   9   2   1        200.71        172.31        23.62 o                         
  11   2   1        242.06        154.81        19.17 o                         
  13   2   1        644.59        497.58        38.57 o                         
  15   2   1       3746.60       3666.07        75.00 o                         
  17   2   1       1290.34       1251.40        58.28 o                         
  19   2   1        592.81        529.01        43.25 o                         
 -18   3   1        149.43         44.06        31.51 o                         
 -16   3   1         31.33         38.60        25.89 o                         
 -14   3   1        524.97        407.06        49.19 o                         
 -12   3   1          5.69         -6.72        31.08 o                         
 -10   3   1         73.46         47.85        28.40 o                         
  -8   3   1       1459.81       1478.44        55.48 o                         
  -6   3   1       3329.92       3447.12        63.87 o                         
  -4   3   1       1106.26       1235.93        43.84 o                         
  -2   3   1       1498.39       1470.47        41.58 o                         
   0   3   1          2.77          2.83        20.49 o                         
   2   3   1       4627.92       4936.47        94.86 o                         
   4   3   1        422.17        411.07        30.26 o                         
   6   3   1        173.26        160.11        23.97 o                         
   8   3   1        852.71        841.77        45.10 o                         
  10   3   1        755.72        780.55        45.42 o                         
  12   3   1          1.79          5.45        27.03 o                         
  14   3   1       2094.28       1913.63        94.17 o                         
  16   3   1        891.39        829.00        53.88 o                         
  18   3   1        273.48        245.85        34.34 o                         
 -17   4   1        265.92        489.91        83.78 o                         
 -15   4   1       1679.79       1636.99        64.50 o                         
 -13   4   1        937.79        893.00        56.88 o                         
 -11   4   1       1028.25        999.68        52.38 o                         
  -9   4   1        212.96        222.99        34.43 o                         
  -7   4   1        277.87        308.57        36.20 o                         
  -5   4   1          0.38         22.68        24.55 o                         
  -3   4   1       4769.36       4775.62        86.26 o                         
  -1   4   1        193.97        175.83        38.14 o                         
   1   4   1        187.61        434.51        50.45 o                         
   3   4   1       1462.43       1498.28        53.40 o                         
   5   4   1        480.69        525.00        50.13 o                         
   7   4   1       1283.28       1161.53        67.94 o                         
   9   4   1        181.25        219.15        33.22 o                         
  11   4   1       1634.74       1433.24        67.90 o                         
  13   4   1        359.70        499.19        49.03 o                         
  15   4   1        588.48        539.58        62.76 o                         
  17   4   1         10.21         44.20        36.15 o                         
 -12   5   1        341.69        241.89        42.26 o                         
 -10   5   1        320.76        425.90        45.59 o                         
  -8   5   1        830.03        884.92        51.04 o                         
  -6   5   1         78.03        106.69        25.44 o                         
  -4   5   1         25.90        109.71        29.17 o                         
  -2   5   1       2948.93       3289.36        91.32 o                         
   0   5   1        693.42        681.59        48.59 o                         
   2   5   1        339.81        290.45        36.23 o                         
   4   5   1        393.46        481.40        45.46 o                         
   6   5   1        127.86        177.20        66.35 o                         
   8   5   1        758.88        814.29        47.51 o                         
  10   5   1        331.68        265.61        42.69 o                         
  12   5   1        101.22         36.66        44.22 o                         
  -7   6   1        403.31        398.77        44.63 o                         
  -5   6   1          6.45          9.62        28.11 o                         
  -3   6   1        211.58        169.19        26.35 o                         
  -1   6   1       2275.32       2283.75        68.90 o                         
   1   6   1        642.64        713.90        50.10 o                         
   3   6   1         53.65         98.24        34.77 o                         
   5   6   1        845.01        888.72        43.36 o                         
   7   6   1        302.74        228.86        51.65 o                         
 -22   0   2         54.16          5.13        46.29 o                         
 -20   0   2          8.84         22.22        42.02 o                         
 -18   0   2        849.32        966.56        67.74 o                         
 -16   0   2       2645.08       2970.82       105.22 o                         
 -14   0   2      17600.89      17994.01       367.62 o                         
 -12   0   2       2414.33       2278.85        61.65 o                         
 -10   0   2       1929.71       2389.35       110.24 o                         
  -8   0   2        348.58        336.58        28.05 o                         
  -6   0   2       3844.50       3803.68       152.33 o                         
  -4   0   2      19695.79      18830.36       670.17 o                         
  -2   0   2        278.15        258.11        20.31 o                         
   0   0   2       2243.29       2165.37        80.40 o                         
   2   0   2      12500.77      11001.36       388.44 o                         
   4   0   2      10736.32       9727.03       348.67 o                         
   6   0   2         17.96         64.32        24.54 o                         
   8   0   2        746.38        839.94        41.60 o                         
  10   0   2       2327.37       2175.93        79.86 o                         
  12   0   2       7300.85       7425.49       184.01 o                         
  14   0   2       6744.97       7424.96       160.46 o                         
  16   0   2        997.84       1040.98        69.69 o                         
  18   0   2        112.95        113.92        33.06 o                         
  20   0   2        762.97        900.44        57.39 o                         
 -21   1   2       1011.93        968.28        38.55 o                         
 -19   1   2          2.73          5.03        22.90 o                         
 -17   1   2          2.54        -23.40        23.40 o                         
 -15   1   2       1052.24       1045.47        38.67 o                         
 -13   1   2       4638.48       4740.05        72.47 o                         
 -11   1   2       1722.71       1739.90        40.11 o                         
  -9   1   2       2390.61       2560.24        49.81 o                         
  -7   1   2         78.14         91.08        16.25 o                         
  -5   1   2        238.30        249.56        18.71 o                         
  -3   1   2       4693.79       4550.46       102.37 o                         
  -1   1   2         63.74         71.41        15.52 o                         
   1   1   2      16737.36      15927.04       561.84 o                         
   3   1   2        331.81        308.89        36.39 o                         
   5   1   2        127.90         57.12        14.36 o                         
   7   1   2       1637.77       1727.20        64.86 o                         
   9   1   2         37.46         25.08        34.57 o                         
  11   1   2        111.20         98.60        24.65 o                         
  13   1   2       4740.88       4449.83        80.58 o                         
  15   1   2        804.85        855.13        43.83 o                         
  17   1   2        128.51        159.57        43.11 o                         
  19   1   2         90.45         27.00        22.52 o                         
  21   1   2        113.50         76.19        20.93 o                         
 -20   2   2        381.06        247.85        51.01 o                         
 -18   2   2          0.68         -7.59        26.39 o                         
 -16   2   2       1265.68       1252.85        44.74 o                         
 -14   2   2        935.77        886.70        48.00 o                         
 -12   2   2          2.14         20.70        19.33 o                         
 -10   2   2       1669.30       1702.86        40.29 o                         
  -8   2   2       1312.40       1282.99        48.43 o                         
  -6   2   2       2290.75       2493.60        60.90 o                         
  -4   2   2       3412.83       3537.57        89.87 o                         
  -2   2   2       7614.22       8136.31       219.87 o                         
   0   2   2       5678.67       5900.30       135.41 o                         
   2   2   2       2497.43       2479.68        65.80 o                         
   4   2   2      11354.47      11725.54       253.95 o                         
   6   2   2       1202.15       1307.26        45.50 o                         
   8   2   2        262.94        257.32        36.66 o                         
  10   2   2        510.40        598.85        33.85 o                         
  12   2   2       1581.48       1622.53        46.69 o                         
  14   2   2        267.80        370.89        49.64 o                         
  16   2   2       2306.31       2312.69        59.07 o                         
  18   2   2       1157.46       1119.47        43.67 o                         
  20   2   2        599.95        602.01        42.34 o                         
 -19   3   2        501.56        583.82        51.94 o                         
 -17   3   2        345.58        277.26        34.59 o                         
 -15   3   2        175.35        179.57        29.32 o                         
 -13   3   2         11.35        -22.28        25.71 o                         
 -11   3   2       5116.52       5137.17        83.44 o                         
  -9   3   2       1458.85       1324.23        44.36 o                         
  -7   3   2       1234.40       1285.47        45.78 o                         
  -5   3   2       2008.02       1936.47        45.85 o                         
  -3   3   2       3054.05       2730.97        62.77 o                         
  -1   3   2       2273.84       2271.40        52.33 o                         
   1   3   2          0.97          4.27        16.33 o                         
   3   3   2        628.04        623.00        38.98 o                         
   5   3   2       1946.83       1738.77        46.47 o                         
   7   3   2       2654.38       2561.57        62.07 o                         
   9   3   2        964.55       1036.13        58.79 o                         
  11   3   2        198.18        149.53        31.10 o                         
  13   3   2          6.64         29.84        29.63 o                         
  15   3   2        746.39        882.20        59.29 o                         
  17   3   2        302.20        293.14        53.76 o                         
  19   3   2       1090.17       1218.40        52.63 o                         
 -16   4   2         12.87        -21.06        66.01 o                         
 -14   4   2        115.48         64.90        35.79 o                         
 -12   4   2       4492.38       4449.50       106.86 o                         
 -10   4   2        533.83        454.57        36.14 o                         
  -8   4   2        985.80       1049.99        45.10 o                         
  -6   4   2        880.95        877.27        42.21 o                         
  -4   4   2       2070.77       1997.31        52.76 o                         
  -2   4   2       4462.37       4548.95        78.34 o                         
   0   4   2         11.81         49.85        44.26 o                         
   2   4   2         42.98         67.38        24.15 o                         
   4   4   2       5346.00       5353.17       105.83 o                         
   6   4   2       3897.73       3991.75        85.18 o                         
   8   4   2         48.93         73.97        47.67 o                         
  10   4   2        956.69        960.67        46.02 o                         
  12   4   2         49.26         69.52        31.00 o                         
  14   4   2        617.47        707.58        52.71 o                         
  16   4   2        294.67        264.63        39.33 o                         
 -13   5   2         19.87          1.61        32.93 o                         
 -11   5   2       2571.19       2353.87        72.88 o                         
  -9   5   2        212.37        194.40        33.52 o                         
  -7   5   2        324.63        410.62        46.03 o                         
  -5   5   2        830.16        987.72        47.50 o                         
  -3   5   2          3.10         12.40        26.78 o                         
  -1   5   2        254.90        294.87        38.20 o                         
   1   5   2       1814.23       2067.27        69.48 o                         
   3   5   2        704.90        758.60        58.56 o                         
   5   5   2        943.35       1104.47        60.43 o                         
   7   5   2         21.32         49.03        35.92 o                         
   9   5   2       1239.47       1247.66        58.64 o                         
  11   5   2        143.99        107.02        31.26 o                         
  13   5   2       1061.56        931.69        54.26 o                         
  -6   6   2        810.52        862.75        47.31 o                         
  -4   6   2        190.73        193.42        38.48 o                         
  -2   6   2          4.05          1.05        24.94 o                         
   0   6   2        372.09        409.96        41.12 o                         
   2   6   2        182.72        206.47        28.23 o                         
   4   6   2       1549.98       1556.79        53.14 o                         
   6   6   2        403.58        411.51        42.05 o                         
 -20   1   3        455.79        490.90        34.45 o                         
 -18   1   3        489.20        418.84        39.00 o                         
 -16   1   3        552.98        607.47        37.53 o                         
 -14   1   3       5636.54       5730.54        83.81 o                         
 -12   1   3        474.59        454.20        27.27 o                         
 -10   1   3        462.74        497.99        32.64 o                         
  -8   1   3       1731.30       1917.68        40.63 o                         
  -6   1   3       5030.96       4822.75        97.20 o                         
  -4   1   3       6953.96       6407.82       122.48 o                         
  -2   1   3       5762.90       5628.01       108.04 o                         
   0   1   3      28324.10      25542.36       898.66 o                         
   2   1   3        541.28        436.88        28.31 o                         
   4   1   3        123.54        146.05        24.71 o                         
   6   1   3        136.67        161.64        33.85 o                         
   8   1   3        971.52       1016.81        44.59 o                         
  10   1   3       1275.65       1371.31        43.15 o                         
  12   1   3       4089.28       4190.42        72.62 o                         
  14   1   3        305.29        338.09        37.43 o                         
  16   1   3        834.33        917.44        44.20 o                         
  18   1   3        386.96        589.98        70.55 o                         
  20   1   3         20.32         25.72        21.78 o                         
 -21   2   3        672.27        765.91        52.40 o                         
 -19   2   3        927.86        982.58        49.76 o                         
 -17   2   3       1966.61       1995.22        55.60 o                         
 -15   2   3        184.62        174.31        26.40 o                         
 -13   2   3       4113.80       4012.40        62.75 o                         
 -11   2   3        847.61        768.45        31.29 o                         
  -9   2   3       3581.72       3606.47        59.14 o                         
  -7   2   3      14472.28      14850.17       210.82 o                         
  -5   2   3        420.14        384.30        29.54 o                         
  -3   2   3       2251.87       2279.35        64.23 o                         
  -1   2   3       4155.29       4314.20       125.73 o                         
   1   2   3       3613.89       3375.06        83.71 o                         
   3   2   3       4143.55       4183.48        89.08 o                         
   5   2   3        772.74        742.53        33.64 o                         
   7   2   3       3369.37       3294.20        97.86 o                         
   9   2   3      11491.09      11264.37       157.47 o                         
  11   2   3       1648.93       1673.15        45.45 o                         
  13   2   3         14.53          7.98        21.61 o                         
  15   2   3          0.64          8.35        22.86 o                         
  17   2   3        412.49        457.41        42.74 o                         
  19   2   3        438.48        434.22        51.87 o                         
 -18   3   3        580.20        508.75        49.64 o                         
 -16   3   3       1386.62       1172.17        73.96 o                         
 -14   3   3        339.03        238.74        38.66 o                         
 -12   3   3         29.43          2.32        24.77 o                         
 -10   3   3        765.11        681.05        38.32 o                         
  -8   3   3        519.55        511.65        33.47 o                         
  -6   3   3       2783.81       2739.75        83.03 o                         
  -4   3   3        865.36        905.55        38.44 o                         
  -2   3   3       1133.85       1277.01        39.17 o                         
   0   3   3       3733.40       3544.17        75.10 o                         
   2   3   3       8912.12       8983.35       131.94 o                         
   4   3   3         43.83         44.61        20.13 o                         
   6   3   3         28.58        -21.69        21.69 o                         
   8   3   3          6.09        -11.24        22.77 o                         
  10   3   3        879.32        831.79        43.21 o                         
  12   3   3         41.73         54.70        24.95 o                         
  14   3   3        128.35         79.93        43.55 o                         
  16   3   3        146.12        164.62        33.18 o                         
  18   3   3       1159.93       1025.14        55.31 o                         
 -17   4   3        167.56        235.96        56.21 o                         
 -15   4   3         76.53         90.70        35.00 o                         
 -13   4   3        205.98        157.04        39.17 o                         
 -11   4   3        766.04        993.71        79.24 o                         
  -9   4   3          0.64          1.98        29.54 o                         
  -7   4   3        842.35        847.81        45.19 o                         
  -5   4   3        339.59        351.40        34.46 o                         
  -3   4   3       2541.97       2616.47        71.33 o                         
  -1   4   3         74.94         76.60        35.26 o                         
   1   4   3       3303.56       3399.74        70.20 o                         
   3   4   3         10.72         14.64        22.81 o                         
   5   4   3       1360.87       1447.70        74.80 o                         
   7   4   3         76.65         58.99        27.46 o                         
   9   4   3       2131.46       2110.06        68.86 o                         
  11   4   3       2195.89       2502.39        68.55 o                         
  13   4   3          1.18          0.08        25.80 o                         
  15   4   3        120.11         32.25        25.26 o                         
 -12   5   3         94.02         83.85        29.37 o                         
 -10   5   3        223.32        194.85        42.80 o                         
  -8   5   3        864.88        872.21        49.48 o                         
  -6   5   3       1901.45       2028.91        64.65 o                         
  -4   5   3       6545.73       6876.07       122.42 o                         
  -2   5   3        305.60        313.29        33.10 o                         
   0   5   3       1973.56       2163.47        66.25 o                         
   2   5   3       3251.28       3478.94        79.26 o                         
   4   5   3         76.38        147.27        41.41 o                         
   6   5   3        513.37        760.49        62.54 o                         
   8   5   3       1149.06       1130.35        48.11 o                         
  10   5   3        605.58        717.56        64.77 o                         
  12   5   3       3222.36       3320.03        93.74 o                         
  -7   6   3        411.89        256.67        80.71 o                         
  -5   6   3        180.94        139.09        31.83 o                         
  -3   6   3          8.60         29.13        24.28 o                         
  -1   6   3          0.11         64.74        37.53 o                         
   1   6   3          5.39          3.44        29.58 o                         
   3   6   3        321.09        313.23        33.53 o                         
   5   6   3        476.10        525.36        45.18 o                         
 -22   0   4       2081.57       2255.84       203.49 o                         
 -20   0   4          0.42        -26.20        31.01 o                         
 -18   0   4        650.09        716.06        55.32 o                         
 -16   0   4         25.86         14.41        30.30 o                         
 -14   0   4       3683.36       3657.86       100.24 o                         
 -12   0   4        355.86        340.24        34.87 o                         
 -10   0   4       1467.20       1361.08        87.84 o                         
  -8   0   4        317.61        401.70        30.19 o                         
  -6   0   4      21770.87      21900.25       556.46 o                         
  -4   0   4        249.78        262.57        33.85 o                         
  -2   0   4      56345.77      50529.55      1771.94 o                         
   0   0   4      15084.09      13360.53       473.83 o                         
   4   0   4      11109.13      11003.90       392.67 o                         
   6   0   4       1661.45       1586.60        71.09 o                         
   8   0   4         28.80         40.83        49.08 o                         
  10   0   4        454.19        616.20        40.97 o                         
  12   0   4        408.36        421.35        44.73 o                         
  14   0   4       3923.91       4033.23       104.53 o                         
  16   0   4       6639.04       6831.84       176.82 o                         
  18   0   4       1062.61       1020.84        63.36 o                         
  20   0   4        596.27        584.33        48.99 o                         
 -21   1   4       1135.78       1153.83        42.86 o                         
 -19   1   4        701.32        728.02        40.88 o                         
 -17   1   4       1021.01       1028.28        44.46 o                         
 -15   1   4       4432.61       4249.95        68.04 o                         
 -13   1   4        275.93        245.36        21.83 o                         
 -11   1   4       1592.44       1622.95        36.19 o                         
  -9   1   4       1010.36        878.36        31.39 o                         
  -7   1   4       9006.26       9253.09       181.27 o                         
  -5   1   4       1786.59       1762.02        43.85 o                         
  -3   1   4       8194.62       7842.25       147.53 o                         
  -1   1   4      16322.90      15597.69       351.39 o                         
   1   1   4      87629.61      74766.52      1849.47 o                         
   3   1   4        328.88        272.81        30.49 o                         
   5   1   4       2754.11       2836.21        90.67 o                         
   7   1   4          3.38         -0.24        18.36 o                         
   9   1   4       2697.58       2687.42        80.49 o                         
  11   1   4        338.30        322.48        29.73 o                         
  13   1   4        208.38        224.85        31.60 o                         
  15   1   4        857.24       1000.41        46.28 o                         
  17   1   4       1485.06       1618.63        48.57 o                         
  19   1   4        333.13        406.70        36.95 o                         
 -20   2   4         28.89          6.80        27.91 o                         
 -18   2   4         80.48         68.80        22.49 o                         
 -16   2   4        300.65        224.81        26.66 o                         
 -14   2   4         86.84         54.17        21.27 o                         
 -12   2   4       2675.72       2627.55        48.03 o                         
 -10   2   4          6.67         14.52        16.81 o                         
  -8   2   4        122.47        116.52        19.99 o                         
  -6   2   4       4614.64       4938.91        80.14 o                         
  -4   2   4       1296.03       1243.01        36.03 o                         
  -2   2   4        511.78        498.59        27.62 o                         
   0   2   4       1457.86       1674.91        46.31 o                         
   2   2   4       3228.94       3504.98        69.23 o                         
   4   2   4        667.39        690.99        45.58 o                         
   6   2   4        474.61        440.59        44.19 o                         
   8   2   4          0.62        -17.43        21.55 o                         
  10   2   4       1153.65       1216.50        40.70 o                         
  12   2   4         83.86        104.98        26.87 o                         
  14   2   4       1183.88       1095.24        45.88 o                         
  16   2   4        275.78        292.52        32.43 o                         
  18   2   4        658.70        612.05        40.31 o                         
  20   2   4         30.04         10.03        32.94 o                         
 -19   3   4        424.50        457.86        58.94 o                         
 -17   3   4       1630.38       1533.76        62.91 o                         
 -15   3   4       1150.96       1199.43        76.20 o                         
 -13   3   4        117.39         93.81        24.76 o                         
 -11   3   4        683.27        644.70        37.60 o                         
  -9   3   4       3819.76       3787.97        63.13 o                         
  -7   3   4       3251.43       3162.15        54.92 o                         
  -5   3   4       3075.65       2973.67        57.58 o                         
  -3   3   4        284.11        299.81        22.64 o                         
  -1   3   4         20.87         23.69        16.51 o                         
   1   3   4       4246.02       4127.20        75.44 o                         
   3   3   4       3273.80       3228.34        59.07 o                         
   5   3   4       4637.77       4537.31        87.16 o                         
   7   3   4       2395.91       2264.22        75.58 o                         
   9   3   4       2834.32       2770.22        61.38 o                         
  11   3   4       1149.86       1304.89        54.37 o                         
  13   3   4        581.42        633.65        45.12 o                         
  15   3   4        231.50        329.95        43.32 o                         
  17   3   4        310.17        334.83        36.56 o                         
 -16   4   4       1239.32       1186.63        74.76 o                         
 -14   4   4       1729.84       1622.86        74.61 o                         
 -12   4   4        542.05        504.01        58.35 o                         
 -10   4   4       2539.00       2664.02        81.39 o                         
  -8   4   4       4806.27       4736.35        80.95 o                         
  -6   4   4       1306.46       1238.03        38.91 o                         
  -4   4   4         85.47         93.62        21.05 o                         
  -2   4   4         60.82         73.75        24.63 o                         
   0   4   4       2570.12       2672.19        59.08 o                         
   2   4   4       2705.22       2730.97        60.93 o                         
   4   4   4         60.19         62.94        24.47 o                         
   6   4   4       3131.23       3289.87        74.79 o                         
   8   4   4       5389.00       5416.13       101.26 o                         
  10   4   4       3552.89       3722.85        70.92 o                         
  12   4   4        263.30        296.25        51.70 o                         
  14   4   4         46.87         35.67        23.94 o                         
  16   4   4        582.23        515.16        40.90 o                         
 -13   5   4         35.41         95.79        71.77 o                         
 -11   5   4          2.17         -2.63        28.90 o                         
  -9   5   4         50.01         20.64        28.43 o                         
  -7   5   4         23.36        -11.28        27.51 o                         
  -5   5   4       1646.86       1774.72        53.01 o                         
  -3   5   4       1100.21       1228.59        60.26 o                         
  -1   5   4         47.48         65.76        24.38 o                         
   1   5   4         24.18         -0.72        33.11 o                         
   3   5   4       1050.35       1162.22        62.16 o                         
   5   5   4       1041.99       1101.25        70.37 o                         
   7   5   4        371.78        450.84        47.32 o                         
   9   5   4        204.88        162.53        28.07 o                         
  11   5   4        221.81        219.33        50.83 o                         
  -6   6   4         16.34         35.24        32.64 o                         
  -4   6   4       1161.38       1032.78        50.14 o                         
  -2   6   4         28.66         54.47        26.41 o                         
   0   6   4        725.25        693.20        46.11 o                         
   2   6   4        239.32        189.22        64.83 o                         
   4   6   4          1.38         15.19        23.84 o                         
   6   6   4        548.80        683.14        71.54 o                         
 -20   1   5        642.76        615.99        37.30 o                         
 -18   1   5       2429.18       2574.39        59.85 o                         
 -16   1   5       2458.76       2623.70        55.18 o                         
 -14   1   5       1979.06       2106.57        46.13 o                         
 -12   1   5         18.12          6.01        16.76 o                         
 -10   1   5       7786.82       8020.51        96.28 o                         
  -8   1   5       1743.96       1836.02        49.22 o                         
  -6   1   5       4342.36       4455.34        88.24 o                         
  -4   1   5        647.88        733.65        26.51 o                         
  -2   1   5      32529.75      29499.96       524.32 o                         
   0   1   5      88969.43      79404.52      2212.77 o                         
   2   1   5       7424.43       6758.54       262.35 o                         
   4   1   5         40.06         64.78        30.89 o                         
   6   1   5      17239.30      17706.51       453.52 o                         
   8   1   5       3974.13       3908.60       131.02 o                         
  10   1   5         64.85        110.71        19.29 o                         
  12   1   5         38.84         27.46        21.58 o                         
  14   1   5         23.08         23.73        21.20 o                         
  16   1   5       7077.28       7466.30       124.75 o                         
  18   1   5       1458.07       1387.27        49.42 o                         
  20   1   5         30.38          9.87        23.91 o                         
 -21   2   5         26.71         27.31        47.63 o                         
 -19   2   5        583.51        535.66        37.07 o                         
 -17   2   5         38.62         50.36        30.28 o                         
 -15   2   5       1445.35       1508.41        47.38 o                         
 -13   2   5        155.67        188.29        25.97 o                         
 -11   2   5         52.06         -0.81        16.06 o                         
  -9   2   5       1912.76       1709.86        52.94 o                         
  -7   2   5        903.08        781.35        31.17 o                         
  -5   2   5       1107.34       1130.38        39.12 o                         
  -3   2   5       5947.59       6135.59       112.15 o                         
  -1   2   5        145.43        244.64        26.87 o                         
   1   2   5       5749.55       5444.30       100.00 o                         
   3   2   5       2259.60       2437.07        64.47 o                         
   5   2   5       1270.48       1087.15        54.69 o                         
   7   2   5       1988.58       1895.27        49.38 o                         
   9   2   5        961.65        925.38        51.06 o                         
  11   2   5         32.71         38.31        21.03 o                         
  13   2   5       4290.41       4036.90        76.14 o                         
  15   2   5       2568.15       2666.79        65.50 o                         
  17   2   5         67.76         14.76        22.96 o                         
  19   2   5         38.90         14.14        30.42 o                         
 -18   3   5         31.41         48.81        56.21 o                         
 -16   3   5          2.00         14.35        28.84 o                         
 -14   3   5        950.80        903.10        44.86 o                         
 -12   3   5         56.56         39.68        25.14 o                         
 -10   3   5        297.39        335.42        26.09 o                         
  -8   3   5        269.84        262.64        27.25 o                         
  -6   3   5         99.70         85.29        17.31 o                         
  -4   3   5        907.51        927.04        33.86 o                         
  -2   3   5       3041.89       3381.88        64.69 o                         
   0   3   5        157.62        139.69        27.79 o                         
   2   3   5          0.87          3.26        17.40 o                         
   4   3   5        555.15        546.92        33.38 o                         
   6   3   5        752.55        690.39        36.33 o                         
   8   3   5        242.12        234.11        32.16 o                         
  10   3   5         13.88         45.77        27.78 o                         
  12   3   5       1754.01       1617.67        55.99 o                         
  14   3   5        137.51        131.71        28.16 o                         
  16   3   5         66.17         55.35        24.83 o                         
  18   3   5         30.03        -12.20        22.29 o                         
 -17   4   5       1484.85       1496.12       168.41 o                         
 -15   4   5        289.90        310.98        54.73 o                         
 -13   4   5       1123.68        984.64        65.96 o                         
 -11   4   5        403.74        306.07        51.08 o                         
  -9   4   5          4.11         28.76        28.43 o                         
  -7   4   5        528.24        468.41        34.83 o                         
  -5   4   5       1730.78       1724.56        42.21 o                         
  -3   4   5        731.45        712.99        33.22 o                         
  -1   4   5          7.22         12.11        22.44 o                         
   1   4   5         93.49         77.38        22.41 o                         
   3   4   5       1514.81       1376.19        46.75 o                         
   5   4   5        341.42        442.56        45.12 o                         
   7   4   5         86.83         55.63        29.19 o                         
   9   4   5         20.07         17.56        29.46 o                         
  11   4   5          0.78         26.06        29.45 o                         
  13   4   5       1724.53       1822.79        69.32 o                         
  15   4   5          3.84         10.48        21.99 o                         
 -12   5   5        218.13        200.08        37.71 o                         
 -10   5   5        209.72        227.40        57.68 o                         
  -8   5   5        392.89        346.66        41.83 o                         
  -6   5   5        189.04        149.55        27.70 o                         
  -4   5   5        814.98        778.82        44.23 o                         
  -2   5   5       1912.04       1992.86        55.13 o                         
   0   5   5        709.92        711.38        44.00 o                         
   2   5   5        167.28        172.72        29.22 o                         
   4   5   5          8.50          5.84        29.73 o                         
   6   5   5        895.92        906.21        54.20 o                         
   8   5   5        821.91        848.32        47.26 o                         
  10   5   5        446.78        491.24        47.95 o                         
  12   5   5        329.55        461.34        61.07 o                         
  -5   6   5        157.95        114.84        31.44 o                         
  -3   6   5        289.16        284.06        52.99 o                         
  -1   6   5       2984.36       2860.56        70.88 o                         
   1   6   5          4.45         12.24        32.11 o                         
   3   6   5         74.86         81.47        24.40 o                         
   5   6   5        729.97        670.10        42.99 o                         
 -22   0   6        770.96        767.79        62.30 o                         
 -20   0   6       4489.09       4655.76       127.55 o                         
 -18   0   6        786.33        899.81        59.48 o                         
 -16   0   6        904.91        929.82        56.33 o                         
 -14   0   6        619.20        502.35        48.26 o                         
 -12   0   6       4379.21       4115.50        76.36 o                         
 -10   0   6       6614.16       6580.97       114.39 o                         
  -8   0   6      11486.53      13140.38       369.75 o                         
  -6   0   6        464.23        437.24        33.49 o                         
  -4   0   6        879.71        832.14        59.24 o                         
  -2   0   6      37855.00      35105.50      1001.02 o                         
   0   0   6      15489.25      16301.13       416.90 o                         
   4   0   6       5170.03       4656.56       186.18 o                         
   6   0   6      11947.54      11881.83       308.23 o                         
   8   0   6      14817.36       9353.82       370.67 o                         
  10   0   6       2675.50       2564.25       119.95 o                         
  12   0   6       3155.77       2971.34       155.82 o                         
  14   0   6       6656.41       6661.85       148.80 o                         
  16   0   6       1299.08       1390.57        74.20 o                         
  18   0   6          1.73         19.58        33.99 o                         
  20   0   6       1417.66       1437.27        71.81 o                         
 -21   1   6        127.83         96.27        20.79 o                         
 -19   1   6         58.00         46.08        21.08 o                         
 -17   1   6       1325.59       1273.72        42.99 o                         
 -15   1   6       3054.07       3008.30        55.75 o                         
 -13   1   6       2252.87       2444.02        42.74 o                         
 -11   1   6        207.95        199.82        18.09 o                         
  -9   1   6        808.47        906.05        28.58 o                         
  -7   1   6        419.58        485.84        24.22 o                         
  -5   1   6        215.33        143.54        14.86 o                         
  -3   1   6       8759.81       9321.37       175.46 o                         
  -1   1   6       5723.21       5642.01       222.04 o                         
   1   1   6       7175.49       7120.00       154.46 o                         
   3   1   6         31.77         17.30        18.70 o                         
   5   1   6        571.02        518.25        33.42 o                         
   7   1   6       2784.08       2894.70        79.17 o                         
   9   1   6        378.52        422.71        34.09 o                         
  11   1   6        202.62        122.18        26.28 o                         
  13   1   6        830.39        882.91        46.08 o                         
  15   1   6        664.27        657.04        47.30 o                         
  17   1   6         46.14         56.82        29.39 o                         
  19   1   6          5.91         -3.75        24.49 o                         
 -20   2   6        296.57        182.93        27.82 o                         
 -18   2   6        285.67        314.70        33.15 o                         
 -16   2   6        350.00        508.55        40.98 o                         
 -14   2   6        856.70        771.05        40.89 o                         
 -12   2   6        163.89        147.30        19.44 o                         
 -10   2   6        773.03        647.46        26.90 o                         
  -8   2   6         76.46         90.41        15.82 o                         
  -6   2   6       1914.27       2002.33        47.37 o                         
  -4   2   6          7.31         35.50        12.87 o                         
  -2   2   6         43.17         36.85        13.01 o                         
   0   2   6        978.68       1092.36        35.38 o                         
   2   2   6        719.61        620.38        25.46 o                         
   4   2   6       1422.36       1385.72        85.09 o                         
   6   2   6          1.06         15.00        19.77 o                         
   8   2   6       2345.88       2446.20        55.61 o                         
  10   2   6       2283.50       2290.09        70.64 o                         
  12   2   6          0.73         18.76        21.99 o                         
  14   2   6       2317.45       2091.47        67.03 o                         
  16   2   6         12.80        -17.40        24.40 o                         
  18   2   6        128.79        177.41        43.61 o                         
 -19   3   6       1056.70       1121.47        87.91 o                         
 -17   3   6       1677.22       1533.76        56.88 o                         
 -15   3   6          0.79         37.38        33.00 o                         
 -13   3   6       1037.26        999.17        51.27 o                         
 -11   3   6       7266.80       7065.10       106.36 o                         
  -9   3   6        355.99        346.00        34.87 o                         
  -7   3   6         26.36         33.06        20.56 o                         
  -5   3   6       8271.75       8086.81       143.27 o                         
  -3   3   6       6021.83       5766.33        94.15 o                         
  -1   3   6       1054.06       1010.18        33.11 o                         
   1   3   6        119.63        126.96        24.98 o                         
   3   3   6       1506.45       1368.50        36.31 o                         
   5   3   6      13915.63      13745.66       180.29 o                         
   7   3   6        754.46        759.51        39.55 o                         
   9   3   6        308.28        367.80        37.78 o                         
  11   3   6        237.84        329.95        50.84 o                         
  13   3   6       1143.06       1294.48        51.70 o                         
  15   3   6       1608.73       1502.14        52.96 o                         
  17   3   6        161.40        126.53        22.18 o                         
 -16   4   6         97.27         38.69        39.04 o                         
 -14   4   6          8.86         11.56        40.65 o                         
 -12   4   6        268.63        189.35        33.43 o                         
 -10   4   6        376.86        363.84        42.84 o                         
  -8   4   6        108.81        120.40        23.55 o                         
  -6   4   6        182.91        169.38        23.87 o                         
  -4   4   6       1120.62       1218.73        40.10 o                         
  -2   4   6        137.82        145.25        27.94 o                         
   0   4   6        197.97        160.47        20.47 o                         
   2   4   6        335.26        363.89        35.23 o                         
   4   4   6       1400.51       1370.85        47.44 o                         
   6   4   6       1016.96       1074.84        52.11 o                         
   8   4   6        799.43        762.55        58.76 o                         
  10   4   6        178.97        108.47        27.94 o                         
  12   4   6        129.20        134.44        26.60 o                         
  14   4   6        698.10        691.48        42.02 o                         
 -13   5   6        410.99        459.00        59.24 o                         
 -11   5   6         21.03         36.09        31.27 o                         
  -9   5   6        343.26        207.19        44.57 o                         
  -7   5   6        198.39        189.01        34.97 o                         
  -5   5   6        321.99        297.33        36.54 o                         
  -3   5   6        304.47        399.87        41.59 o                         
  -1   5   6       1520.40       1514.64        49.42 o                         
   1   5   6        304.47        300.18        33.28 o                         
   3   5   6        155.80        140.31        45.81 o                         
   5   5   6         15.66         -0.76        28.94 o                         
   7   5   6        401.50        406.24        52.18 o                         
   9   5   6        111.23         47.11        27.97 o                         
  11   5   6        574.32        511.22        46.02 o                         
  -6   6   6         38.54         76.37        50.35 o                         
  -4   6   6        278.94        267.01        43.51 o                         
  -2   6   6        778.50        784.36        45.35 o                         
   0   6   6          1.54        -25.33        25.33 o                         
   2   6   6        587.08        480.92        48.11 o                         
   4   6   6        576.93        501.98        42.63 o                         
 -20   1   7        997.42       1008.24        53.23 o                         
 -18   1   7          1.11         -2.82        27.31 o                         
 -16   1   7       5858.62       6039.80        96.97 o                         
 -14   1   7       7661.04       8021.90       100.16 o                         
 -12   1   7        998.73        984.01        29.45 o                         
 -10   1   7        172.34        280.32        19.97 o                         
  -8   1   7      14464.14      15222.62       202.00 o                         
  -6   1   7       2403.13       2385.34        45.99 o                         
  -4   1   7        931.47        979.51        27.66 o                         
  -2   1   7        147.88        180.70        21.01 o                         
   0   1   7       1766.99       1889.64        45.29 o                         
   2   1   7      37514.26      35404.26       890.66 o                         
   4   1   7       2791.05       2647.50       116.83 o                         
   6   1   7        124.34        128.76        43.12 o                         
   8   1   7       3362.70       3542.60        71.39 o                         
  10   1   7       5760.58       5603.05       102.57 o                         
  12   1   7       2683.29       2766.33        71.31 o                         
  14   1   7         72.93        106.45        44.76 o                         
  16   1   7         79.00        114.31        24.94 o                         
  18   1   7       2297.56       2254.41        61.23 o                         
 -19   2   7        159.65        128.74        27.13 o                         
 -17   2   7         56.84         10.61        35.83 o                         
 -15   2   7        124.44        112.77        26.84 o                         
 -13   2   7       6444.13       6444.26        85.15 o                         
 -11   2   7       1058.48        985.95        36.13 o                         
  -9   2   7       1011.61        995.84        38.61 o                         
  -7   2   7        599.51        518.68        24.45 o                         
  -5   2   7       4934.97       4875.40        80.51 o                         
  -3   2   7       2018.63       1898.57        47.82 o                         
  -1   2   7       3464.04       3499.37        66.03 o                         
   1   2   7        132.09        142.43        21.07 o                         
   3   2   7       4888.47       4675.72        93.08 o                         
   5   2   7        117.10         76.31        19.54 o                         
   7   2   7         23.06         69.65        36.36 o                         
   9   2   7          5.61         21.97        22.99 o                         
  11   2   7          8.27         32.40        21.50 o                         
  13   2   7       1300.85       1479.31        69.28 o                         
  15   2   7        251.75        269.66        33.14 o                         
  17   2   7         19.71          3.69        23.24 o                         
  19   2   7        858.15        959.59        83.78 o                         
 -18   3   7        373.21        364.97        82.47 o                         
 -16   3   7        371.97        270.95        35.81 o                         
 -14   3   7        332.42        326.21        42.92 o                         
 -12   3   7       4111.06       4107.88        70.49 o                         
 -10   3   7        868.28        882.32        36.26 o                         
  -8   3   7        199.77        218.66        21.46 o                         
  -6   3   7        548.84        565.11        29.02 o                         
  -4   3   7         13.09         18.55        17.67 o                         
  -2   3   7        114.25        156.25        24.17 o                         
   0   3   7        260.48        280.76        23.66 o                         
   2   3   7       1391.95       1450.51        36.29 o                         
   4   3   7        961.10        894.32        34.98 o                         
   6   3   7       1660.98       1761.09        47.61 o                         
   8   3   7         22.18         19.84        26.29 o                         
  10   3   7         74.65         67.44        25.46 o                         
  12   3   7        345.87        344.98        45.32 o                         
  14   3   7        611.41        733.06        44.25 o                         
  16   3   7        373.00        366.54        44.20 o                         
 -15   4   7          3.47         65.07        37.97 o                         
 -13   4   7        234.74        259.80        45.56 o                         
 -11   4   7       1079.09       1143.11        71.57 o                         
  -9   4   7        974.12        935.62        44.94 o                         
  -7   4   7        217.50        159.38        22.75 o                         
  -5   4   7        421.27        384.65        32.35 o                         
  -3   4   7       2175.84       2090.25        50.01 o                         
  -1   4   7         24.96         16.78        21.13 o                         
   1   4   7        360.33        324.59        26.78 o                         
   3   4   7        352.70        417.77        33.47 o                         
   5   4   7       1452.23       1563.88        51.58 o                         
   7   4   7         18.16         29.87        27.07 o                         
   9   4   7        187.24        139.51        31.10 o                         
  11   4   7          3.61         33.51        34.35 o                         
  13   4   7        237.88        270.78        46.03 o                         
  15   4   7         70.94         54.27        23.17 o                         
 -12   5   7        399.86        633.36        54.03 o                         
 -10   5   7        284.71        315.07        40.06 o                         
  -8   5   7         52.76         91.76        29.20 o                         
  -6   5   7       1815.23       1699.40        56.22 o                         
  -4   5   7       1901.61       2086.31        78.05 o                         
  -2   5   7         17.60        -19.68        26.09 o                         
   0   5   7         33.39         45.24        25.16 o                         
   2   5   7        379.66        455.48        51.93 o                         
   4   5   7        429.78        385.68        56.41 o                         
   6   5   7        673.12        805.42        53.96 o                         
   8   5   7         81.73         86.50        48.49 o                         
  10   5   7        860.14        986.31        77.71 o                         
  -5   6   7        416.67        462.87        50.24 o                         
  -3   6   7       1215.17       1076.20       112.46 o                         
  -1   6   7          7.18        457.75       146.41 o                         
   1   6   7        662.00        587.24        76.40 o                         
   3   6   7        401.45        456.06        50.31 o                         
 -20   0   8       1259.51       1264.60        51.91 o                         
 -18   0   8       1570.75       1654.73        81.84 o                         
 -16   0   8       2402.89       2504.51        73.87 o                         
 -14   0   8       1058.36       1068.59        45.76 o                         
 -12   0   8        627.67        645.22        47.89 o                         
 -10   0   8       2354.61       2551.14        60.31 o                         
  -8   0   8      11829.44      12195.91       233.62 o                         
  -6   0   8      11764.29      11428.66       217.44 o                         
  -4   0   8          4.58          0.69        13.87 o                         
  -2   0   8       1120.94       1118.34        46.26 o                         
   0   0   8        813.60        682.33        72.78 o                         
   2   0   8       2537.40       2044.44       100.71 o                         
   4   0   8       1453.39       1590.74        66.43 o                         
   6   0   8        925.03       1105.15        82.09 o                         
   8   0   8        167.88         99.51        29.34 o                         
  10   0   8       1654.96       1662.55        98.94 o                         
  12   0   8        861.25        962.66        58.52 o                         
  14   0   8       1565.12       1737.80       108.89 o                         
  16   0   8         17.24         24.28        50.90 o                         
  18   0   8        167.92         97.45        50.35 o                         
 -21   1   8        513.50        590.67        33.41 o                         
 -19   1   8         64.80         73.72        19.46 o                         
 -17   1   8        343.60        237.20        26.27 o                         
 -15   1   8        716.95        690.05        33.50 o                         
 -13   1   8        632.62        614.49        27.66 o                         
 -11   1   8        536.12        594.05        24.65 o                         
  -9   1   8       2447.79       2506.73        53.32 o                         
  -7   1   8       4936.66       5212.22        80.99 o                         
  -5   1   8       2520.42       2517.46        47.58 o                         
  -3   1   8        343.25        363.04        19.13 o                         
  -1   1   8      26838.54      27564.12       404.95 o                         
   1   1   8       2505.59       2642.10        67.54 o                         
   3   1   8        400.49        387.85        36.58 o                         
   5   1   8        486.90        487.46        35.33 o                         
   7   1   8       4364.96       4363.65        84.37 o                         
   9   1   8       1702.48       1608.38        49.91 o                         
  11   1   8          3.00         10.79        24.33 o                         
  13   1   8        233.59        171.11        41.96 o                         
  15   1   8       3513.18       3578.39        96.19 o                         
  17   1   8        124.94         83.53        25.60 o                         
  19   1   8          3.92        -15.79        31.15 o                         
 -20   2   8        271.48        366.59        41.44 o                         
 -18   2   8         15.98         31.69        24.15 o                         
 -16   2   8          1.13         28.47        22.69 o                         
 -14   2   8        131.03        129.45        20.81 o                         
 -12   2   8        137.37        173.26        23.81 o                         
 -10   2   8       2635.13       2712.11        47.36 o                         
  -8   2   8        638.68        680.11        31.28 o                         
  -6   2   8        985.20       1013.53        29.51 o                         
  -4   2   8       4938.76       5386.93        87.20 o                         
  -2   2   8        107.90         54.89        13.97 o                         
   0   2   8      11600.09      12371.94       234.47 o                         
   2   2   8        170.38        209.73        26.49 o                         
   4   2   8        163.43        138.80        25.19 o                         
   6   2   8       3678.74       3514.80        61.53 o                         
   8   2   8        183.96        231.30        27.04 o                         
  10   2   8       1011.50       1092.26        60.28 o                         
  12   2   8        108.40         42.09        30.63 o                         
  14   2   8         85.91        115.43        23.83 o                         
  16   2   8         85.46         67.81        24.09 o                         
  18   2   8         70.21         -9.17        23.36 o                         
 -19   3   8          5.43        -16.55        41.15 o                         
 -17   3   8        881.85        813.49        51.64 o                         
 -15   3   8          6.34        -12.56        30.79 o                         
 -13   3   8       2269.85       2174.12        53.07 o                         
 -11   3   8         88.14         64.47        22.19 o                         
  -9   3   8       2465.20       2558.27        49.35 o                         
  -7   3   8       3352.08       3374.74        55.02 o                         
  -5   3   8       1912.50       1991.06        40.63 o                         
  -3   3   8       1961.20       1993.74        42.34 o                         
  -1   3   8       1582.94       1638.94        38.52 o                         
   1   3   8        919.77        868.43        30.42 o                         
   3   3   8        291.70        284.92        39.51 o                         
   5   3   8       1012.20       1036.76        44.36 o                         
   7   3   8       2629.37       2596.44        56.31 o                         
   9   3   8       8893.73       8981.89       156.58 o                         
  11   3   8        428.58        464.48        41.63 o                         
  13   3   8        239.87        156.25        27.65 o                         
  15   3   8         41.82         45.98        25.16 o                         
  17   3   8        826.60        835.19        77.86 o                         
 -16   4   8       1311.51       1227.86        89.71 o                         
 -14   4   8       2982.60       2796.32        85.32 o                         
 -12   4   8         75.52         81.36        30.48 o                         
 -10   4   8        134.80         89.45        34.11 o                         
  -8   4   8        346.06        317.28        35.10 o                         
  -6   4   8       4380.18       4533.60        70.50 o                         
  -4   4   8       3953.61       3920.69        72.67 o                         
  -2   4   8       1340.62       1349.38        42.16 o                         
   0   4   8       2348.46       2383.07        54.52 o                         
   2   4   8       6582.66       6852.07       101.10 o                         
   4   4   8        152.57        154.92        25.89 o                         
   6   4   8       1845.11       1861.35        59.52 o                         
   8   4   8       1307.43       1400.95        76.92 o                         
  10   4   8        782.33        823.90        54.49 o                         
  12   4   8        911.72        955.64        44.24 o                         
  14   4   8         21.55         -9.84        21.67 o                         
 -11   5   8       1204.52       1166.94        69.00 o                         
  -9   5   8          9.37         12.27        26.17 o                         
  -7   5   8         42.60          7.90        25.77 o                         
  -5   5   8          4.18          5.52        24.82 o                         
  -3   5   8        100.59         68.44        35.94 o                         
  -1   5   8        445.68        463.24        43.97 o                         
   1   5   8         15.22         65.25        44.83 o                         
   3   5   8          8.75         31.21        36.13 o                         
   5   5   8        837.95        873.19        51.81 o                         
   7   5   8        233.06        268.89        70.38 o                         
   9   5   8          2.54        -12.80        30.35 o                         
  -2   6   8        595.35        550.00        68.55 o                         
   0   6   8        596.16        656.37       142.60 o                         
 -20   1   9         47.93         20.25        18.53 o                         
 -18   1   9        154.47        166.65        25.91 o                         
 -16   1   9         13.59         14.91        24.39 o                         
 -14   1   9        170.37        172.89        21.26 o                         
 -12   1   9         38.16         22.03        16.28 o                         
 -10   1   9         43.42         53.44        15.27 o                         
  -8   1   9        123.29        103.17        13.55 o                         
  -6   1   9       2627.47       2670.17        48.46 o                         
  -4   1   9       3712.38       3786.41        64.42 o                         
  -2   1   9       1981.40       2129.58        42.05 o                         
   0   1   9         16.90         46.20        12.98 o                         
   2   1   9        446.62        520.65        44.13 o                         
   4   1   9         11.83         -7.58        18.85 o                         
   6   1   9       1300.46       1294.29        52.40 o                         
   8   1   9       1549.83       1844.52        50.82 o                         
  10   1   9        471.59        534.71        40.60 o                         
  12   1   9         38.68         31.21        24.20 o                         
  14   1   9       1925.38       1908.42        65.09 o                         
  16   1   9       2814.77       2910.63        73.22 o                         
  18   1   9        180.32        188.10        41.66 o                         
 -19   2   9        900.41        890.75        45.95 o                         
 -17   2   9        576.40        669.34        43.54 o                         
 -15   2   9       2663.09       2715.11        55.08 o                         
 -13   2   9        143.47        166.86        35.44 o                         
 -11   2   9        194.63        173.94        18.88 o                         
  -9   2   9       7412.55       7188.67        94.09 o                         
  -7   2   9        779.00        720.44        30.35 o                         
  -5   2   9       3278.95       3184.76        62.72 o                         
  -3   2   9        210.76        225.31        19.78 o                         
  -1   2   9       2853.60       2351.52        51.05 o                         
   1   2   9      29937.46      29643.54       371.76 o                         
   3   2   9         45.25         37.31        16.30 o                         
   5   2   9       1052.58       1047.56        38.91 o                         
   7   2   9       6428.12       6106.72        99.28 o                         
   9   2   9       1231.59       1191.75        49.88 o                         
  11   2   9          9.42        -20.44        25.23 o                         
  13   2   9       1541.34       1522.03        57.02 o                         
  15   2   9        321.32        389.16        41.93 o                         
  17   2   9       2829.56       2846.38        67.22 o                         
 -18   3   9        192.01        119.31        31.25 o                         
 -16   3   9          8.44         27.83        28.04 o                         
 -14   3   9       1202.11       1103.71        49.77 o                         
 -12   3   9        317.50        302.58        27.18 o                         
 -10   3   9       4055.87       3936.28        62.08 o                         
  -8   3   9       1267.57       1232.36        36.27 o                         
  -6   3   9         72.84         84.49        28.15 o                         
  -4   3   9        247.14        288.51        23.09 o                         
  -2   3   9        201.87        169.34        20.32 o                         
   0   3   9       2466.63       2561.52        45.09 o                         
   2   3   9       1876.12       1918.87        42.41 o                         
   4   3   9        491.63        516.84        42.85 o                         
   6   3   9       3338.04       3101.68        58.62 o                         
   8   3   9       3710.88       3697.69        78.47 o                         
  10   3   9         48.54         25.20        26.58 o                         
  12   3   9        217.49        193.58        30.43 o                         
  14   3   9         23.26         14.80        23.66 o                         
  16   3   9        663.06        513.96        40.07 o                         
 -15   4   9         33.40          4.61        57.55 o                         
 -13   4   9         73.38         32.54        36.18 o                         
 -11   4   9         19.06         -1.00        28.21 o                         
  -9   4   9       1288.59       1247.37        43.53 o                         
  -7   4   9         43.25         50.58        22.13 o                         
  -5   4   9        211.93        221.34        24.26 o                         
  -3   4   9        218.46        186.77        23.28 o                         
  -1   4   9       1491.58       1464.70        44.36 o                         
   1   4   9        129.22        125.71        23.33 o                         
   3   4   9          3.69         11.51        24.64 o                         
   5   4   9        994.91        946.89        43.39 o                         
   7   4   9       1333.98       1361.09        61.05 o                         
   9   4   9        187.70        139.50        29.77 o                         
  11   4   9         52.56         32.10        23.03 o                         
  13   4   9        250.60        312.00        40.05 o                         
 -12   5   9        138.06        356.32        63.35 o                         
 -10   5   9       1062.60       1054.88        65.17 o                         
  -8   5   9       2134.83       2159.55        78.59 o                         
  -6   5   9        142.74         94.50        24.43 o                         
  -4   5   9       1188.33       1121.45        49.75 o                         
  -2   5   9       1671.53       1737.07        58.43 o                         
   0   5   9       2033.74       1896.13        58.06 o                         
   2   5   9         65.15         61.74        30.46 o                         
   4   5   9          1.15         26.36        35.67 o                         
   6   5   9       2027.68       1994.25       107.91 o                         
   8   5   9       1959.30       1893.95        94.31 o                         
 -20   0  10        548.43        613.58        47.55 o                         
 -18   0  10        962.60        952.45        61.40 o                         
 -16   0  10       2547.89       2573.36        64.98 o                         
 -14   0  10        559.97        525.49        41.34 o                         
 -12   0  10       1226.02       1260.90        49.45 o                         
 -10   0  10       1433.22       1386.99        41.63 o                         
  -8   0  10       5894.55       6330.74       103.78 o                         
  -6   0  10         22.65         22.66        21.01 o                         
  -4   0  10        390.28        323.78        36.28 o                         
  -2   0  10       5728.97       5481.52       149.49 o                         
   0   0  10       6662.39       6229.36       307.62 o                         
   2   0  10        710.31        667.36        51.37 o                         
   4   0  10       1278.68       1267.64        89.71 o                         
   6   0  10       7840.20       7530.91       272.14 o                         
   8   0  10       2584.47       2770.75        82.96 o                         
  10   0  10        462.10        547.71        56.71 o                         
  12   0  10         41.64         32.94        30.15 o                         
  14   0  10        956.22        983.63        71.76 o                         
  16   0  10        663.27        731.18        66.93 o                         
  18   0  10       1616.58       1513.11        78.98 o                         
 -21   1  10        368.77        451.14        41.80 o                         
 -19   1  10        595.00        546.65        32.16 o                         
 -17   1  10         95.88         94.27        21.07 o                         
 -15   1  10        224.22        183.45        23.93 o                         
 -13   1  10          1.76          1.20        15.95 o                         
 -11   1  10        731.29        693.70        27.66 o                         
  -9   1  10       1207.71       1300.95        29.72 o                         
  -7   1  10       2145.03       2216.92        40.26 o                         
  -5   1  10         53.19         74.06        13.43 o                         
  -3   1  10       1508.69       1619.30        35.28 o                         
  -1   1  10        841.73        868.67        28.09 o                         
   1   1  10       2671.74       2824.50        59.04 o                         
   3   1  10       3073.45       3206.43        72.20 o                         
   5   1  10       1398.77       1428.26        54.83 o                         
   7   1  10       3468.22       3613.41        73.27 o                         
   9   1  10        557.52        617.01        51.32 o                         
  11   1  10          0.99         38.18        29.57 o                         
  13   1  10       2843.31       2771.07        73.71 o                         
  15   1  10       1515.89       1481.82        51.31 o                         
  17   1  10        223.78        260.79        36.97 o                         
 -20   2  10        224.40        169.17        28.11 o                         
 -18   2  10        133.19        101.81        22.87 o                         
 -16   2  10       1144.36       1111.03        75.81 o                         
 -14   2  10       6801.25       6879.89        90.30 o                         
 -12   2  10        879.64        920.33        34.40 o                         
 -10   2  10        279.14        246.99        22.81 o                         
  -8   2  10         25.03         -6.81        15.35 o                         
  -6   2  10       1302.48       1235.85        32.57 o                         
  -4   2  10       2334.74       2328.34        46.53 o                         
  -2   2  10       8555.75       8747.31       118.42 o                         
   0   2  10       1852.97       2038.45        44.72 o                         
   2   2  10      11060.66      10855.46       136.83 o                         
   4   2  10        533.52        545.46        33.71 o                         
   6   2  10        814.30        868.74        48.66 o                         
   8   2  10        191.18        173.66        30.22 o                         
  10   2  10          5.25          6.87        27.50 o                         
  12   2  10       1369.57       1360.87        63.60 o                         
  14   2  10        357.14        344.87        36.79 o                         
  16   2  10        650.78        542.71        40.21 o                         
 -17   3  10        771.69        756.96        57.75 o                         
 -15   3  10        186.38        129.95        28.38 o                         
 -13   3  10          7.45         10.83        22.76 o                         
 -11   3  10         92.00         63.36        23.93 o                         
  -9   3  10        352.18        385.14        31.11 o                         
  -7   3  10       1261.96       1305.51        38.43 o                         
  -5   3  10       7730.33       7645.85        98.92 o                         
  -3   3  10        218.32        179.56        30.33 o                         
  -1   3  10       1251.90       1287.23        36.00 o                         
   1   3  10        202.34        215.64        22.08 o                         
   3   3  10       1917.52       1944.26        48.91 o                         
   5   3  10         22.69          1.22        26.87 o                         
   7   3  10        286.77        308.44        38.79 o                         
   9   3  10        372.27        445.48        48.36 o                         
  11   3  10       3309.05       3630.14        97.89 o                         
  13   3  10        933.03       1015.78        47.73 o                         
  15   3  10         64.43        115.46        39.80 o                         
 -16   4  10         62.75        117.63        60.09 o                         
 -14   4  10        190.68        345.31        73.65 o                         
 -12   4  10        561.74        592.56        46.43 o                         
 -10   4  10        535.00        526.74        48.36 o                         
  -8   4  10        115.63         79.71        22.73 o                         
  -6   4  10          5.37          6.83        22.74 o                         
  -4   4  10       1641.28       1687.85        49.06 o                         
  -2   4  10       1880.94       1715.10        45.12 o                         
   0   4  10       1669.76       1644.80        48.64 o                         
   2   4  10          7.20         12.56        26.86 o                         
   4   4  10        699.59        770.92        43.60 o                         
   6   4  10        974.23       1053.22        56.75 o                         
   8   4  10       1168.65       1123.72        75.31 o                         
  10   4  10         43.38          5.78        26.67 o                         
  12   4  10        970.21       1003.55        46.79 o                         
 -11   5  10         57.43         42.53        48.31 o                         
  -9   5  10          1.42          2.58        29.01 o                         
  -7   5  10       1159.00       1132.81        47.58 o                         
  -5   5  10         15.02         22.94        25.02 o                         
  -3   5  10        711.36        668.93        56.89 o                         
  -1   5  10          4.24         -5.06        26.83 o                         
   1   5  10        130.20         63.15        27.28 o                         
   3   5  10        191.72        147.05        36.72 o                         
   5   5  10        221.50        198.26        33.53 o                         
   7   5  10         10.30        -18.26        29.25 o                         
   9   5  10        645.10        656.31       104.25 o                         
 -20   1  11       2759.65       2516.88        51.50 o                         
 -18   1  11         69.26         18.21        19.45 o                         
 -16   1  11        100.70        130.70        21.69 o                         
 -14   1  11        319.95        439.20        29.02 o                         
 -12   1  11       2091.44       2170.40        39.57 o                         
 -10   1  11        900.19        883.93        27.46 o                         
  -8   1  11        749.33        861.67        26.38 o                         
  -6   1  11        303.69        365.36        21.42 o                         
  -4   1  11       7149.84       7000.02       120.22 o                         
  -2   1  11       1565.68       1544.60        40.13 o                         
   0   1  11       3403.12       3616.32        81.93 o                         
   2   1  11       2179.03       2130.65        51.73 o                         
   4   1  11       1807.25       1730.49        45.89 o                         
   6   1  11       1818.19       1818.33        52.02 o                         
   8   1  11         67.45         85.08        28.22 o                         
  10   1  11         99.39         84.17        29.29 o                         
  12   1  11         37.85         45.82        24.71 o                         
  14   1  11        408.22        598.69        62.59 o                         
  16   1  11        252.70        205.27        38.27 o                         
 -19   2  11        707.85        649.70        37.38 o                         
 -17   2  11        657.83        641.54        42.32 o                         
 -15   2  11       2503.25       2509.54        56.47 o                         
 -13   2  11       3121.78       3101.82        62.69 o                         
 -11   2  11       4000.14       4117.93        72.58 o                         
  -9   2  11        180.44        173.92        19.50 o                         
  -7   2  11       3397.27       3452.54        55.50 o                         
  -5   2  11       2270.00       2270.14        41.22 o                         
  -3   2  11        652.39        756.26        29.47 o                         
  -1   2  11       1263.84       1315.48        39.44 o                         
   1   2  11       1401.83       1331.08        35.83 o                         
   3   2  11       4303.28       4135.58        73.54 o                         
   5   2  11       3154.74       3033.35        63.63 o                         
   7   2  11        401.62        456.00        42.43 o                         
   9   2  11         33.85         55.39        46.92 o                         
  11   2  11        990.74        889.07        47.98 o                         
  13   2  11        321.80        402.95        70.53 o                         
  15   2  11        475.86        470.55        53.60 o                         
 -18   3  11         26.14         21.31        37.82 o                         
 -16   3  11          1.39         26.69        32.64 o                         
 -14   3  11        376.20        339.98        33.20 o                         
 -12   3  11       1485.15       1512.65        44.93 o                         
 -10   3  11        983.70        944.36        42.87 o                         
  -8   3  11        463.46        456.31        30.86 o                         
  -6   3  11       1153.80       1151.40        37.59 o                         
  -4   3  11         14.17        -17.63        20.94 o                         
  -2   3  11        207.96        207.64        23.69 o                         
   0   3  11          0.52          8.27        16.95 o                         
   2   3  11         51.16        103.49        24.75 o                         
   4   3  11       1048.18       1118.18        43.83 o                         
   6   3  11       1780.58       1854.96        51.47 o                         
   8   3  11          5.47         25.88        30.85 o                         
  10   3  11         51.04         21.96        26.37 o                         
  12   3  11         75.61         72.58        23.43 o                         
  14   3  11        585.05        527.77        38.35 o                         
 -15   4  11        654.11        657.72        68.52 o                         
 -13   4  11        746.56        568.80        69.75 o                         
 -11   4  11        202.62        112.68        27.55 o                         
  -9   4  11        147.88        180.29        32.19 o                         
  -7   4  11        173.04        270.16        31.23 o                         
  -5   4  11       2573.21       2466.57        60.59 o                         
  -3   4  11         17.14         35.23        22.39 o                         
  -1   4  11        303.02        235.64        28.66 o                         
   1   4  11        542.19        521.36        40.49 o                         
   3   4  11        540.35        566.54        46.04 o                         
   5   4  11       1148.71       1237.42        57.37 o                         
   7   4  11          1.48         25.45        28.99 o                         
   9   4  11        134.80        101.41        25.23 o                         
  11   4  11       1026.22       1178.99        75.16 o                         
 -10   5  11        292.55        439.96        80.11 o                         
  -8   5  11        102.89        132.07        37.28 o                         
  -6   5  11        818.47        869.40        46.94 o                         
  -4   5  11        229.39        273.65        61.82 o                         
  -2   5  11        277.01        229.17        41.25 o                         
   0   5  11        158.44        118.13        26.15 o                         
   2   5  11        466.51        508.66        54.66 o                         
   4   5  11        179.70        166.28        36.64 o                         
   6   5  11        151.84        206.51        54.65 o                         
   8   5  11        142.57        144.21        27.96 o                         
 -20   0  12        913.80        975.61        54.51 o                         
 -18   0  12         32.58         65.38        26.85 o                         
 -16   0  12       7602.42       7504.10       142.43 o                         
 -14   0  12       4828.79       5253.94        96.95 o                         
 -12   0  12       2123.22       2171.27        55.05 o                         
 -10   0  12       1979.18       2094.04        52.36 o                         
  -8   0  12      20097.20      21018.42       297.56 o                         
  -6   0  12       6499.64       6156.02       147.39 o                         
  -4   0  12       1200.13       1190.13        45.47 o                         
  -2   0  12        167.38        199.75        28.38 o                         
   0   0  12      21283.69      21181.06       683.95 o                         
   2   0  12      12213.77      11520.45       260.30 o                         
   4   0  12       5333.64       5291.35       160.37 o                         
   6   0  12        640.38        661.99        51.73 o                         
   8   0  12      15967.30      16847.49       291.26 o                         
  10   0  12       5289.64       5113.73       125.05 o                         
  12   0  12        368.61        502.64        71.74 o                         
  14   0  12       1474.20       1336.08        73.57 o                         
  16   0  12        683.61        590.62       138.79 o                         
 -19   1  12        573.73        598.94        37.90 o                         
 -17   1  12         91.34         89.01        31.88 o                         
 -15   1  12        164.76        204.78        20.77 o                         
 -13   1  12         26.84         50.02        16.35 o                         
 -11   1  12          2.28        -15.00        15.00 o                         
  -9   1  12        956.57        987.93        28.65 o                         
  -7   1  12       3305.71       3323.57        48.18 o                         
  -5   1  12        200.02        179.71        16.43 o                         
  -3   1  12       1170.71       1222.90        30.41 o                         
  -1   1  12       4883.23       5104.78        72.77 o                         
   1   1  12         51.84         42.22        17.88 o                         
   3   1  12        233.65        218.49        24.03 o                         
   5   1  12          3.94         27.28        21.38 o                         
   7   1  12         51.93         16.52        29.08 o                         
   9   1  12          4.02          4.64        24.16 o                         
  11   1  12        213.92        160.60        29.55 o                         
  13   1  12         36.03         10.78        24.69 o                         
  15   1  12        554.80        418.39        52.68 o                         
  17   1  12        110.97         91.44        39.34 o                         
 -18   2  12       1163.91       1050.08        54.56 o                         
 -16   2  12       1402.87       1525.25        47.02 o                         
 -14   2  12        841.69        911.89        35.80 o                         
 -12   2  12        441.32        422.78        38.30 o                         
 -10   2  12       2269.55       2341.95        46.56 o                         
  -8   2  12        554.36        538.44        32.86 o                         
  -6   2  12       1151.89       1215.94        34.25 o                         
  -4   2  12         55.36         58.64        14.94 o                         
  -2   2  12        633.48        719.24        36.22 o                         
   0   2  12        487.93        557.12        34.46 o                         
   2   2  12       3755.75       3786.17        66.02 o                         
   4   2  12         38.60         17.84        33.76 o                         
   6   2  12        341.29        356.47        51.47 o                         
   8   2  12       1863.40       2115.41        58.97 o                         
  10   2  12       1709.19       1727.39        67.11 o                         
  12   2  12          0.36        -33.70        33.70 o                         
  14   2  12        378.81        281.61        35.99 o                         
  16   2  12         14.41         16.37        26.50 o                         
 -17   3  12        406.05        447.12        55.04 o                         
 -15   3  12        695.06        691.56        45.17 o                         
 -13   3  12       5805.99       5628.63        92.78 o                         
 -11   3  12          0.20         17.18        20.50 o                         
  -9   3  12        772.68        744.46        40.54 o                         
  -7   3  12       1639.72       1594.46        42.07 o                         
  -5   3  12       3068.40       3043.96        64.58 o                         
  -3   3  12         10.07         10.78        20.81 o                         
  -1   3  12       1077.59       1120.64        51.63 o                         
   1   3  12         41.41         34.39        18.35 o                         
   3   3  12       4737.50       4900.56        86.36 o                         
   5   3  12       1945.61       2002.20        59.26 o                         
   7   3  12        213.44        184.01        50.75 o                         
   9   3  12        703.80        722.62        52.47 o                         
  11   3  12        514.33        692.08        43.89 o                         
  13   3  12       1164.82       1211.20        45.02 o                         
 -14   4  12        128.05        128.88        33.21 o                         
 -12   4  12       1708.35       1654.41        60.07 o                         
 -10   4  12        202.69        163.74        40.38 o                         
  -8   4  12        386.71        401.42        38.60 o                         
  -6   4  12       1390.29       1519.41        44.39 o                         
  -4   4  12         47.56         21.30        21.73 o                         
  -2   4  12        218.99        241.52        25.50 o                         
   0   4  12         54.85         78.34        25.22 o                         
   2   4  12         43.64         47.87        24.56 o                         
   4   4  12        109.41        102.58        25.88 o                         
   6   4  12        212.69        109.21        30.44 o                         
   8   4  12        211.51        220.62        58.58 o                         
  10   4  12        872.57        763.16        45.93 o                         
  -9   5  12        189.16        230.95        55.52 o                         
  -7   5  12        135.22         95.04        28.53 o                         
  -5   5  12       1184.59       1101.08        88.87 o                         
  -3   5  12         11.23        -13.36        38.95 o                         
  -1   5  12         60.51         67.63        26.88 o                         
   1   5  12        589.40        599.63        47.06 o                         
   3   5  12        886.59        850.78        60.09 o                         
   5   5  12        162.28        159.05        33.61 o                         
 -20   1  13        103.92         82.84        20.21 o                         
 -18   1  13        374.88        412.85        35.19 o                         
 -16   1  13        654.52        701.13        40.74 o                         
 -14   1  13         42.27         63.82        19.21 o                         
 -12   1  13        175.93        213.46        26.95 o                         
 -10   1  13       1783.85       1863.40        39.26 o                         
  -8   1  13       5211.38       5263.47        66.66 o                         
  -6   1  13        780.45        804.03        28.33 o                         
  -4   1  13        122.33        142.22        15.62 o                         
  -2   1  13         80.27        114.16        16.69 o                         
   0   1  13       1074.60        925.10        38.82 o                         
   2   1  13        208.36        236.27        24.31 o                         
   4   1  13        881.28        923.32        44.93 o                         
   6   1  13        656.18        710.98        42.96 o                         
   8   1  13       1541.52       1556.62        50.58 o                         
  10   1  13       2875.96       3014.76        73.91 o                         
  12   1  13        403.68        450.81        39.07 o                         
  14   1  13        554.53        476.40        61.75 o                         
  16   1  13        189.24        146.76        34.08 o                         
 -19   2  13        116.72         69.94        19.15 o                         
 -17   2  13         16.03        -24.91        24.91 o                         
 -15   2  13        635.04        664.42        50.22 o                         
 -13   2  13        290.57        256.38        25.86 o                         
 -11   2  13        547.92        587.99        32.56 o                         
  -9   2  13       5343.89       5216.53        80.83 o                         
  -7   2  13       2001.66       2081.02        40.62 o                         
  -5   2  13       2936.05       2982.71        52.63 o                         
  -3   2  13       1021.68       1063.00        37.67 o                         
  -1   2  13       2825.04       2923.50        59.99 o                         
   1   2  13       2970.35       2929.13        54.51 o                         
   3   2  13         68.44         82.94        21.27 o                         
   5   2  13        546.63        631.06        63.83 o                         
   7   2  13       6662.35       6888.51       127.12 o                         
   9   2  13       1052.29       1111.96        51.16 o                         
  11   2  13        231.60        211.76        28.63 o                         
  13   2  13        150.03        158.43        24.29 o                         
  15   2  13       1215.31       1187.25        70.23 o                         
 -16   3  13        156.72        108.81        29.65 o                         
 -14   3  13       2336.80       2244.11        61.23 o                         
 -12   3  13        160.15        151.20        27.18 o                         
 -10   3  13         58.68         96.96        25.81 o                         
  -8   3  13         65.58         42.31        19.78 o                         
  -6   3  13       1271.10       1301.22        43.22 o                         
  -4   3  13       2285.00       2274.98        54.74 o                         
  -2   3  13        107.81        146.45        21.25 o                         
   0   3  13       1703.31       1811.33        43.41 o                         
   2   3  13       6769.98       6919.15       111.30 o                         
   4   3  13        450.41        431.65        39.27 o                         
   6   3  13       1117.91       1175.46        72.60 o                         
   8   3  13         21.07         35.71        30.28 o                         
  10   3  13         15.70          1.83        28.84 o                         
  12   3  13        387.95        323.94        52.39 o                         
 -13   4  13        567.39        627.89        57.74 o                         
 -11   4  13        285.85        346.30        38.17 o                         
  -9   4  13        187.84        118.08        28.36 o                         
  -7   4  13        655.02        601.09        38.91 o                         
  -5   4  13        573.19        568.16        36.68 o                         
  -3   4  13       1296.77       1395.16        43.24 o                         
  -1   4  13        390.71        404.05        36.25 o                         
   1   4  13          8.35         15.36        25.49 o                         
   3   4  13          0.94        -11.85        28.93 o                         
   5   4  13        826.47        788.19        47.65 o                         
   7   4  13       1437.94       1353.76        53.12 o                         
   9   4  13         77.66         58.17        38.78 o                         
  -8   5  13        491.30        459.98        50.14 o                         
  -6   5  13        154.93        149.09        32.24 o                         
  -4   5  13        153.72         70.63        28.99 o                         
  -2   5  13        240.09        249.37        49.48 o                         
   0   5  13       1158.76       1074.93        49.46 o                         
   2   5  13        154.59        203.93        42.04 o                         
   4   5  13         64.62        137.02        47.26 o                         
 -20   0  14          4.01         -7.62        36.49 o                         
 -18   0  14        348.03        348.73        47.53 o                         
 -16   0  14        264.52        196.38        40.43 o                         
 -14   0  14        368.78        333.20        35.38 o                         
 -12   0  14          7.81         16.29        24.15 o                         
 -10   0  14        594.54        568.51        39.13 o                         
  -8   0  14        843.90        863.29        40.17 o                         
  -6   0  14        154.20        182.15        22.67 o                         
  -4   0  14        397.34        338.40        28.00 o                         
  -2   0  14       1246.37       1277.57        49.43 o                         
   0   0  14       1684.16       1682.93        69.21 o                         
   2   0  14        557.49        522.93        47.54 o                         
   4   0  14          5.29         23.01        29.21 o                         
   6   0  14       1426.22       1425.85        76.21 o                         
   8   0  14         48.60         24.97        33.35 o                         
  10   0  14        189.74        142.88        37.37 o                         
  12   0  14        214.91        158.10        46.78 o                         
  14   0  14       3848.53       3552.34       177.72 o                         
  16   0  14        546.26        649.67        75.88 o                         
 -19   1  14        327.42        272.38        41.53 o                         
 -17   1  14        610.97        639.45        36.90 o                         
 -15   1  14          1.55         19.45        19.36 o                         
 -13   1  14       1616.43       1765.92        37.92 o                         
 -11   1  14          4.05         15.49        16.21 o                         
  -9   1  14       3350.62       3449.08        54.89 o                         
  -7   1  14        312.53        324.46        23.99 o                         
  -5   1  14        120.27        149.49        16.39 o                         
  -3   1  14         57.77         76.59        15.98 o                         
  -1   1  14        460.79        401.22        26.73 o                         
   1   1  14        783.25        716.37        30.91 o                         
   3   1  14        440.95        488.66        44.64 o                         
   5   1  14       1188.22       1304.19        54.20 o                         
   7   1  14       3607.43       3700.10        75.92 o                         
   9   1  14        277.96        354.18        40.93 o                         
  11   1  14        476.30        483.51        47.94 o                         
  13   1  14       1076.02       1035.42        78.75 o                         
  15   1  14         13.50        -20.39        38.62 o                         
 -18   2  14         39.17         42.44        20.12 o                         
 -16   2  14         76.05         40.87        21.18 o                         
 -14   2  14        374.18        336.80        41.42 o                         
 -12   2  14       1454.57       1440.21        41.71 o                         
 -10   2  14        962.97        991.52        34.80 o                         
  -8   2  14        399.92        433.08        27.60 o                         
  -6   2  14       4559.45       4656.74        65.17 o                         
  -4   2  14       2627.84       2714.78        55.60 o                         
  -2   2  14          9.20         27.34        19.89 o                         
   0   2  14        695.51        706.10        35.79 o                         
   2   2  14        401.53        377.95        34.27 o                         
   4   2  14       4801.80       5093.15        97.64 o                         
   6   2  14       4193.96       4277.63        91.54 o                         
   8   2  14       1224.26       1302.27        68.30 o                         
  10   2  14        212.73        308.94        94.65 o                         
  12   2  14        962.51       1034.02        48.57 o                         
  14   2  14        130.97        201.93        53.99 o                         
 -15   3  14        805.43        746.02        55.19 o                         
 -13   3  14          4.06         -7.87        20.89 o                         
 -11   3  14       1416.96       1472.54        47.33 o                         
  -9   3  14         63.50         58.94        19.95 o                         
  -7   3  14         18.91         52.32        20.62 o                         
  -5   3  14        555.16        624.69        43.70 o                         
  -3   3  14       2759.10       2767.02        57.58 o                         
  -1   3  14       2946.72       2924.08        59.68 o                         
   1   3  14       3735.60       3519.61        71.46 o                         
   3   3  14        369.50        322.72        41.40 o                         
   5   3  14         85.13         80.18        65.30 o                         
   7   3  14       1684.98       1716.69        67.51 o                         
   9   3  14         72.64         64.72        23.82 o                         
  11   3  14        143.55        107.97        24.90 o                         
 -12   4  14        135.13         77.40        44.97 o                         
 -10   4  14       1066.06       1039.89        61.62 o                         
  -8   4  14        911.01        954.35        47.82 o                         
  -6   4  14         25.00         18.02        20.69 o                         
  -4   4  14       2840.79       2643.15        59.42 o                         
  -2   4  14       1734.49       1753.75        53.52 o                         
   0   4  14       1901.38       1847.50        57.89 o                         
   2   4  14        207.03        235.58        53.19 o                         
   4   4  14         60.87         71.34        26.00 o                         
   6   4  14       1045.67        997.76        47.43 o                         
   8   4  14       1489.05       1540.51        50.28 o                         
  -7   5  14          5.23         -9.19        41.86 o                         
  -5   5  14          5.69          6.96        44.34 o                         
  -3   5  14         37.60        -15.95        26.26 o                         
  -1   5  14        135.63        117.13        26.26 o                         
   1   5  14        611.14        933.57       179.83 o                         
   3   5  14          3.78          9.36        27.02 o                         
 -18   1  15        165.73        149.85        28.01 o                         
 -16   1  15       1684.57       1576.96        40.20 o                         
 -14   1  15        185.46        181.06        20.91 o                         
 -12   1  15        228.17        273.65        24.16 o                         
 -10   1  15        918.28        939.81        34.16 o                         
  -8   1  15         65.58         94.15        18.22 o                         
  -6   1  15       1284.24       1247.72        35.38 o                         
  -4   1  15       2544.38       2562.22        47.44 o                         
  -2   1  15          6.22          2.44        17.76 o                         
   0   1  15       1925.94       2025.96        50.87 o                         
   2   1  15         57.56         40.09        20.91 o                         
   4   1  15        993.03        982.10        66.57 o                         
   6   1  15        172.92        204.18        28.60 o                         
   8   1  15         82.13         83.71        24.28 o                         
  10   1  15         14.09         17.79        37.03 o                         
  12   1  15        120.06         92.44        28.78 o                         
  14   1  15        154.00        133.01        38.19 o                         
 -17   2  15         37.34         53.82        19.47 o                         
 -15   2  15        688.54        678.27        44.63 o                         
 -13   2  15        314.19        333.06        32.50 o                         
 -11   2  15       1535.42       1666.87        44.41 o                         
  -9   2  15       1733.25       1796.84        48.69 o                         
  -7   2  15         54.90         52.11        17.26 o                         
  -5   2  15       1806.24       1849.92        47.68 o                         
  -3   2  15       1014.27        978.64        37.45 o                         
  -1   2  15        959.13        978.70        40.77 o                         
   1   2  15       3360.95       3409.12        67.30 o                         
   3   2  15        136.29        159.72        23.97 o                         
   5   2  15       1157.66       1350.56        76.09 o                         
   7   2  15         48.75         58.02        24.34 o                         
   9   2  15         87.70         85.97        27.21 o                         
  11   2  15       1162.52       1146.69        51.86 o                         
  13   2  15        391.25        569.48        52.65 o                         
 -16   3  15         29.54          4.95        24.70 o                         
 -14   3  15       1836.51       1694.90        44.70 o                         
 -12   3  15        656.46        646.95        40.71 o                         
 -10   3  15         36.22         36.30        22.52 o                         
  -8   3  15        645.20        665.36        41.75 o                         
  -6   3  15          5.33         25.20        20.88 o                         
  -4   3  15        177.30        124.19        20.99 o                         
  -2   3  15        124.31         71.91        22.54 o                         
   0   3  15        274.77        234.51        37.75 o                         
   2   3  15       1373.57       1468.43        51.90 o                         
   4   3  15        278.44        453.13        42.46 o                         
   6   3  15          9.08         12.09        28.76 o                         
   8   3  15        323.55        430.22        47.42 o                         
  10   3  15         53.39         38.52        23.67 o                         
  12   3  15         80.21         78.64        24.55 o                         
 -11   4  15          3.62         45.98        26.41 o                         
  -9   4  15        125.50         65.73        22.52 o                         
  -7   4  15        969.24        980.01        47.60 o                         
  -5   4  15        530.51        446.01        36.67 o                         
  -3   4  15         20.44        -12.69        28.47 o                         
  -1   4  15        162.11        171.74        33.82 o                         
   1   4  15        503.03        461.79        43.04 o                         
   3   4  15          2.10          6.76        24.50 o                         
   5   4  15         95.00         46.27        24.89 o                         
   7   4  15         10.87         -5.22        26.05 o                         
  -4   5  15       1999.72       2131.75        61.35 o                         
  -2   5  15        976.79       1097.70        66.39 o                         
   0   5  15         13.01        -20.07        27.79 o                         
 -18   0  16          3.12        -21.51        27.30 o                         
 -16   0  16        816.68        747.91        66.42 o                         
 -14   0  16         85.28        116.45        30.18 o                         
 -12   0  16        150.64        175.88        40.18 o                         
 -10   0  16         45.11         43.06        25.36 o                         
  -8   0  16        171.50        221.75        36.40 o                         
  -6   0  16        700.62        659.43        47.72 o                         
  -4   0  16       3853.85       3948.87        82.66 o                         
  -2   0  16         88.74        136.00        27.95 o                         
   0   0  16       7326.70       7864.98       157.37 o                         
   2   0  16        353.06        382.87        64.38 o                         
   4   0  16       1646.08       1760.88        79.64 o                         
   6   0  16         33.07         17.56        34.48 o                         
   8   0  16       1035.16       1075.13        69.03 o                         
  10   0  16       1058.64       1046.11        86.63 o                         
  12   0  16         70.89        464.52       167.56 o                         
  14   0  16         80.59         29.62        65.16 o                         
 -17   1  16        104.56         68.63        21.88 o                         
 -15   1  16        615.39        607.41        34.03 o                         
 -13   1  16        487.72        520.03        33.11 o                         
 -11   1  16        775.14        851.91        33.72 o                         
  -9   1  16          2.68         17.71        18.00 o                         
  -7   1  16       6097.62       6500.78        84.35 o                         
  -5   1  16       1031.45       1027.80        34.08 o                         
  -3   1  16         54.87         44.14        20.21 o                         
  -1   1  16         93.34        122.36        23.05 o                         
   1   1  16        121.40         85.40        23.08 o                         
   3   1  16       1379.48       1375.78        55.35 o                         
   5   1  16       1379.45       1333.93        52.60 o                         
   7   1  16        178.86        111.04        32.76 o                         
   9   1  16        432.83        421.17        54.28 o                         
  11   1  16        287.01        264.07        38.28 o                         
  13   1  16          2.17        -31.77        40.36 o                         
 -16   2  16         19.30         27.63        20.14 o                         
 -14   2  16        718.89        704.19        32.34 o                         
 -12   2  16        140.87        143.18        31.77 o                         
 -10   2  16        192.32        185.99        22.78 o                         
  -8   2  16       4671.02       4816.76        71.81 o                         
  -6   2  16        245.59        247.31        25.27 o                         
  -4   2  16       1051.95       1091.07        40.14 o                         
  -2   2  16          3.19          3.89        20.22 o                         
   0   2  16        128.01        124.29        22.51 o                         
   2   2  16       1608.58       1511.35        54.11 o                         
   4   2  16        113.15        107.64        32.74 o                         
   6   2  16         26.81         67.54        27.58 o                         
   8   2  16        137.19        110.27        30.37 o                         
  10   2  16         62.01         53.72        31.10 o                         
  12   2  16        249.07        330.18        53.89 o                         
 -15   3  16       1254.82       1225.69        54.19 o                         
 -13   3  16       3342.45       3225.84        62.06 o                         
 -11   3  16        552.21        602.42        47.24 o                         
  -9   3  16        332.01        318.73        29.51 o                         
  -7   3  16       2235.27       2329.32        56.89 o                         
  -5   3  16          9.02         28.17        20.81 o                         
  -3   3  16         80.59         66.20        24.33 o                         
  -1   3  16        817.69        791.22        41.13 o                         
   1   3  16       1881.92       1924.11        54.79 o                         
   3   3  16       1656.67       1707.02        60.74 o                         
   5   3  16         11.34          4.41        23.43 o                         
   7   3  16        470.17        394.07        43.15 o                         
   9   3  16       1478.70       1566.94        51.98 o                         
  11   3  16        478.30        590.79        84.31 o                         
 -10   4  16        125.21        157.28        33.92 o                         
  -8   4  16         93.73        118.18        24.77 o                         
  -6   4  16       2314.12       2262.43        48.18 o                         
  -4   4  16        215.56        260.79        32.33 o                         
  -2   4  16         80.86         70.13        23.26 o                         
   0   4  16        255.29        252.07        33.06 o                         
   2   4  16       1103.01       1213.19        49.27 o                         
   4   4  16        752.04        726.76        46.85 o                         
   6   4  16        258.76        237.96        34.45 o                         
 -16   1  17       1743.83       1729.06        42.16 o                         
 -14   1  17       1680.77       1653.74        41.28 o                         
 -12   1  17        534.10        590.23        34.26 o                         
 -10   1  17       3157.42       3144.04        54.86 o                         
  -8   1  17       2184.80       2232.58        43.97 o                         
  -6   1  17       1443.17       1565.52        40.10 o                         
  -4   1  17        324.38        346.72        25.81 o                         
  -2   1  17        217.50        244.59        25.23 o                         
   0   1  17       4209.97       4328.44        76.70 o                         
   2   1  17       1821.13       1918.77        63.70 o                         
   4   1  17       1122.22       1146.27        55.72 o                         
   6   1  17       1252.32       1312.74        75.04 o                         
   8   1  17       5825.61       5877.14       161.11 o                         
  10   1  17       1327.37       1381.82        73.38 o                         
  12   1  17          8.94         15.43        43.04 o                         
 -15   2  17       1030.93       1050.86        41.97 o                         
 -13   2  17        789.19        811.82        33.39 o                         
 -11   2  17        274.13        282.34        33.82 o                         
  -9   2  17          4.82         -1.41        18.08 o                         
  -7   2  17       1431.73       1477.42        43.24 o                         
  -5   2  17       1190.02       1143.77        43.31 o                         
  -3   2  17         29.62          1.99        22.47 o                         
  -1   2  17        957.87       1060.20        43.85 o                         
   1   2  17       1429.38       1480.58        52.79 o                         
   3   2  17        552.40        475.66        54.89 o                         
   5   2  17       2276.95       2472.10        71.52 o                         
   7   2  17        121.65        149.06        26.32 o                         
   9   2  17        242.01        173.20        29.28 o                         
  11   2  17        319.97        304.87        45.21 o                         
 -14   3  17          1.10         31.72        20.38 o                         
 -12   3  17         38.47         55.53        20.19 o                         
 -10   3  17        182.75        215.84        30.55 o                         
  -8   3  17        531.60        545.68        36.03 o                         
  -6   3  17        309.06        302.98        38.25 o                         
  -4   3  17         55.29         65.22        37.64 o                         
  -2   3  17         76.97         63.68        22.33 o                         
   0   3  17        510.00        478.42        43.72 o                         
   2   3  17          1.18         29.15        31.59 o                         
   4   3  17       1320.32       1196.75        49.94 o                         
   6   3  17        435.67        375.04        37.93 o                         
   8   3  17          2.20         33.44        25.07 o                         
  -9   4  17        106.64         85.06        25.44 o                         
  -7   4  17        282.93        187.76        24.81 o                         
  -5   4  17        683.68        702.57        37.95 o                         
  -3   4  17        398.46        448.25        40.54 o                         
  -1   4  17          2.94          4.72        23.48 o                         
   1   4  17         59.74         47.54        21.91 o                         
   3   4  17        268.13        169.08        23.86 o                         
   5   4  17          4.51         71.17        26.48 o                         
 -16   0  18        208.06        245.63        36.35 o                         
 -14   0  18          0.80         -4.50        22.92 o                         
 -12   0  18       1510.66       1394.47        71.69 o                         
 -10   0  18       1959.71       2053.77        57.44 o                         
  -8   0  18       6530.91       6721.08       117.14 o                         
  -6   0  18          1.94         49.67        25.96 o                         
  -4   0  18        436.41        454.76        45.52 o                         
  -2   0  18       1009.54       1072.32        49.06 o                         
   0   0  18        176.79        182.12        30.46 o                         
   2   0  18        302.58        330.21        62.62 o                         
   4   0  18        897.95        908.90        65.62 o                         
   6   0  18       3420.62       3508.15       150.14 o                         
   8   0  18       5485.43       5423.87       176.88 o                         
  10   0  18        601.76        351.21       115.94 o                         
  12   0  18        650.17        502.60       115.09 o                         
 -17   1  18         10.25         -2.45        15.89 o                         
 -15   1  18         97.03         90.47        28.42 o                         
 -13   1  18         48.50         51.00        17.51 o                         
 -11   1  18         46.14         56.15        18.46 o                         
  -9   1  18       2515.70       2557.53        48.91 o                         
  -7   1  18         70.44         73.56        30.33 o                         
  -5   1  18        563.28        608.68        34.28 o                         
  -3   1  18        242.48        223.50        28.18 o                         
  -1   1  18          3.17         16.38        19.68 o                         
   1   1  18        270.57        380.25        58.41 o                         
   3   1  18         15.98          2.08        26.61 o                         
   5   1  18        136.36         77.89        38.67 o                         
   7   1  18       3704.95       3767.43        89.56 o                         
   9   1  18          7.04         30.47        29.02 o                         
  11   1  18        449.79        576.46        67.70 o                         
 -14   2  18          6.54         -6.56        24.66 o                         
 -12   2  18        591.25        611.27        36.98 o                         
 -10   2  18        235.88        226.28        28.87 o                         
  -8   2  18        118.84         97.31        25.40 o                         
  -6   2  18          0.65          0.70        19.50 o                         
  -4   2  18          0.58         11.03        20.40 o                         
  -2   2  18        585.29        622.04        35.42 o                         
   0   2  18         11.51         15.90        33.43 o                         
   2   2  18        512.95        584.43        47.65 o                         
   4   2  18         81.96         56.39        27.81 o                         
   6   2  18        609.80        552.64        42.89 o                         
   8   2  18        186.01        164.85        63.19 o                         
  10   2  18         34.65         31.61        32.78 o                         
 -13   3  18        751.94        798.87        39.49 o                         
 -11   3  18        632.14        602.28        63.01 o                         
  -9   3  18       1428.80       1393.27        46.85 o                         
  -7   3  18       1313.32       1349.75        42.15 o                         
  -5   3  18         66.94         63.43        17.89 o                         
  -3   3  18       3132.43       3085.52        59.86 o                         
  -1   3  18        771.21        848.84        41.48 o                         
   1   3  18       2774.84       2617.44        63.90 o                         
   3   3  18       1403.59       1353.12        48.25 o                         
   5   3  18        667.18        686.61        43.62 o                         
   7   3  18        711.87        693.64        44.18 o                         
  -8   4  18         15.27         35.31        30.49 o                         
  -6   4  18         17.41        -23.92        23.92 o                         
  -4   4  18          0.79        -21.26        23.45 o                         
  -2   4  18         96.28        105.56        31.88 o                         
   0   4  18        556.91        552.29        39.49 o                         
   2   4  18       1759.19       1660.32        58.37 o                         
 -16   1  19         46.02         -4.07        17.31 o                         
 -14   1  19        954.13        948.66        34.78 o                         
 -12   1  19        623.68        616.75        31.86 o                         
 -10   1  19        275.55        279.67        46.91 o                         
  -8   1  19       1967.11       2026.74        47.57 o                         
  -6   1  19       2131.00       2242.09        49.78 o                         
  -4   1  19        857.10       1035.08        45.02 o                         
  -2   1  19        410.09        450.23        34.78 o                         
   0   1  19          1.70         17.80        24.75 o                         
   2   1  19       1978.69       1995.69        71.92 o                         
   4   1  19        136.58        115.39        27.16 o                         
   6   1  19         11.13         -8.66        26.26 o                         
   8   1  19         13.20         24.65        26.54 o                         
  10   1  19        444.48        269.12        85.47 o                         
 -13   2  19       1180.06       1287.54        69.05 o                         
 -11   2  19        426.85        493.03        31.19 o                         
  -9   2  19         15.88         36.17        26.55 o                         
  -7   2  19        118.18        145.84        60.30 o                         
  -5   2  19        715.30        718.84        40.64 o                         
  -3   2  19        549.48        581.84        34.31 o                         
  -1   2  19        892.54        887.78        44.92 o                         
   1   2  19        346.27        343.85        45.87 o                         
   3   2  19         64.18         27.22        27.57 o                         
   5   2  19        970.13       1000.68        50.09 o                         
   7   2  19         36.39         59.45        23.82 o                         
   9   2  19        102.76         75.87        44.34 o                         
 -12   3  19         14.76         18.89        21.52 o                         
 -10   3  19        101.33        124.41        23.86 o                         
  -8   3  19        509.66        551.48        44.39 o                         
  -6   3  19       1566.24       1455.09        38.10 o                         
  -4   3  19        431.07        444.15        33.41 o                         
  -2   3  19        666.42        650.78        43.01 o                         
   0   3  19         80.69         52.34        24.73 o                         
   2   3  19         44.08         44.76        22.29 o                         
   4   3  19        166.74        152.67        29.71 o                         
   6   3  19        472.80        465.01        38.95 o                         
  -5   4  19        281.39        303.15        47.45 o                         
  -3   4  19        686.89        672.83        51.48 o                         
  -1   4  19        521.73        498.41        40.05 o                         
 -14   0  20        118.81        246.23        74.05 o                         
 -12   0  20          3.61         20.18        23.04 o                         
 -10   0  20       1795.84       1915.33        59.95 o                         
  -8   0  20       1254.54       1221.26        54.52 o                         
  -6   0  20       6033.93       6211.43       121.03 o                         
  -4   0  20        814.07        807.30        46.99 o                         
  -2   0  20        339.28        316.67        39.70 o                         
   0   0  20        637.17        688.45        58.63 o                         
   2   0  20         52.00         79.55        55.43 o                         
   4   0  20        257.74        178.93        40.18 o                         
   6   0  20         28.81         84.63        54.16 o                         
   8   0  20         88.23         41.19        44.27 o                         
 -15   1  20        249.65        166.77        25.55 o                         
 -13   1  20          8.71          4.09        17.38 o                         
 -11   1  20        385.02        427.62        31.06 o                         
  -9   1  20       1686.67       1721.31        42.94 o                         
  -7   1  20       1953.17       2059.01        53.85 o                         
  -5   1  20        458.26        477.88        35.06 o                         
  -3   1  20       1098.84       1103.59        40.79 o                         
  -1   1  20        228.77        231.77        37.04 o                         
   1   1  20       1036.93       1143.50        63.87 o                         
   3   1  20          3.58         -2.71        24.07 o                         
   5   1  20        837.84        780.54        45.40 o                         
   7   1  20        708.85        682.75        55.64 o                         
   9   1  20        620.17        431.96        82.20 o                         
 -12   2  20          1.80         10.18        21.54 o                         
 -10   2  20        231.79        177.64        23.54 o                         
  -8   2  20          0.25         -0.53        21.75 o                         
  -6   2  20        158.44        200.81        33.20 o                         
  -4   2  20        105.91         89.32        19.34 o                         
  -2   2  20        244.10        177.29        33.43 o                         
   0   2  20        410.67        378.53        38.38 o                         
   2   2  20        577.53        525.88        42.97 o                         
   4   2  20        729.88        691.42        44.32 o                         
   6   2  20          9.98         29.06        21.58 o                         
   8   2  20         28.05         38.78        24.91 o                         
  -9   3  20        121.49        108.48        20.92 o                         
  -7   3  20         24.54         63.57        24.55 o                         
  -5   3  20        681.76        727.35        48.09 o                         
  -3   3  20         38.23         47.50        22.01 o                         
  -1   3  20         36.70          5.16        21.61 o                         
   1   3  20        632.17        638.32        51.74 o                         
   3   3  20        938.01        964.32        39.13 o                         
   5   3  20         70.94         44.79        22.75 o                         
 -12   1  21         64.86         87.94        21.42 o                         
 -10   1  21         17.50         29.99        21.99 o                         
  -8   1  21       1297.02       1202.48        40.93 o                         
  -6   1  21        438.27        469.69        32.49 o                         
  -4   1  21         33.36         60.45        22.46 o                         
  -2   1  21          2.79          9.43        22.60 o                         
   0   1  21       1837.03       1820.91        63.71 o                         
   2   1  21        785.88        864.52        45.47 o                         
   4   1  21         37.74         34.58        23.30 o                         
   6   1  21       1568.22       1593.00        57.15 o                         
   8   1  21         94.78        109.24        75.02 o                         
 -11   2  21         70.09         73.69        35.38 o                         
  -9   2  21        406.28        415.55        36.81 o                         
  -7   2  21       2670.79       2553.17        51.55 o                         
  -5   2  21        222.21        265.43        34.32 o                         
  -3   2  21          0.75        -23.43        23.43 o                         
  -1   2  21       1457.76       1435.48        57.04 o                         
   1   2  21       1344.19       1326.32        51.61 o                         
   3   2  21        478.54        461.43        47.62 o                         
   5   2  21          2.50        -21.38        21.38 o                         
  -8   3  21        234.40        136.85        32.56 o                         
  -6   3  21       1000.64       1022.77        42.20 o                         
  -4   3  21        657.88        612.00        35.75 o                         
  -2   3  21         79.34         50.41        25.65 o                         
   0   3  21        473.21        438.68        41.91 o                         
   2   3  21          0.89        -19.13        19.13 o                         
 -12   0  22         77.64         31.97        35.97 o                         
 -10   0  22        632.79        569.13        50.74 o                         
  -8   0  22       2855.18       2766.21        72.75 o                         
  -6   0  22        167.20        150.33        26.33 o                         
  -4   0  22         70.12         53.13        27.51 o                         
  -2   0  22       1032.67       1036.03        61.26 o                         
   0   0  22          8.27        -33.49        33.49 o                         
   2   0  22        837.49        825.13        79.97 o                         
   4   0  22         16.79        -24.63        38.51 o                         
   6   0  22       3769.34       3508.33       172.64 o                         
 -11   1  22          4.51         -2.79        20.00 o                         
  -9   1  22        726.31        651.31        37.79 o                         
  -7   1  22        151.84        139.31        20.11 o                         
  -5   1  22         90.91         75.15        20.23 o                         
  -3   1  22        159.13         93.05        33.43 o                         
  -1   1  22         35.20          0.99        23.03 o                         
   1   1  22        362.10        310.26        40.36 o                         
   3   1  22        157.34        122.82        23.39 o                         
   5   1  22        769.83        760.28        55.95 o                         
 -10   2  22          2.74         15.69        20.10 o                         
  -8   2  22        182.91        139.02        21.24 o                         
  -6   2  22        731.63        671.06        32.78 o                         
  -4   2  22         67.30         50.01        33.13 o                         
  -2   2  22         36.60          3.69        22.74 o                         
   0   2  22        277.56        284.19        31.96 o                         
   2   2  22        751.07        675.55        35.00 o                         
   4   2  22         27.23         -3.42        28.69 o                         
 -10   1  23         32.51         22.89        30.09 o                         
  -8   1  23         73.89         73.62        29.39 o                         
  -6   1  23        182.60        266.26        40.17 o                         
  -4   1  23          2.50         24.21        33.63 o                         
  -2   1  23        543.09        570.29        41.85 o                         
   0   1  23          5.78        -23.54        26.04 o                         
   2   1  23         42.49         35.27        23.58 o                         
   4   1  23        243.39        222.32        39.53 o                         
  -7   2  23        123.88         68.40        21.66 o                         
  -5   2  23        173.61        141.14        24.44 o                         
  -3   2  23        770.60        771.44        45.20 o                         
  -1   2  23        492.39        469.89        35.73 o                         
  -8   0  24       9420.23       8538.09       242.58 o                         
  -6   0  24       1581.90       1458.12       126.05 o                         
  -4   0  24       1902.63       1914.11       121.86 o                         
  -2   0  24        610.31        506.84        76.17 o                         
   0   0  24         70.67         46.55        45.70 o                         
  -7   1  24        414.58        360.61        46.07 o                         
  -5   1  24        455.57        425.21        56.41 o                         
  -3   1  24          6.65        -10.62        26.26 o                         
  -1   1  24         35.01         54.23        24.67 o                         
                                                                                
